# Supplementary material for: Postsynaptic density radiation signature following space irradiation
Source: Front Physiol. 2023 Jun 27;14:1215535. doi: 10.3389/fphys.2023.1215535 (PMC10334289; doi:10.3389/fphys.2023.1215535)
Supplement: Supplementary file 2 [file Table2.XLSX]

## Sheet: Sheet1
chr	start	end	strand	Si_2wk_65_0Gy_b1t1_hmcDIP	Si_2wk_66_0Gy_b1t1_hmcDIP	Si_2wk_67_0Gy_b1t1_hmcDIP	Si_2wk_68_0Gy_b1t1_hmcDIP	Si_2wk_74_0.3Gy_b1t1_hmcDIP	Si_2wk_75_0.3Gy_b1t1_hmcDIP	Si_2wk_76_0.3Gy_b1t1_hmcDIP	Si_2wk_77_0.3Gy_b1t1_hmcDIP	MeanBoth	AvgDiff	AvgFC	absAvgFC	Pval	GeneID	AnnID	GeneSymbol
chr16	35684866	35689291	+	23	32	36	52	45	24	61	29	22.75	22	2.87234	2.87234	1.81335e-05	NM_175017	160952	4933427D06Rik
chr7	128803138	128805588	+	39	23	30	47	14	12	16	22	27.375	-22.25	-2.36923	2.36923	3.25756e-05	NM_001033436	210976	Atxn7l1
chr5	141347539	141349918	+	10	15	10	14	20	25	21	35	46.875	-33.75	-2.125	2.125	3.46022e-05	NM_018764	166474	Pcdh7
chr10	106271062	106273582	+	37	24	20	48	15	52	105	83	60.625	33.25	1.75568	1.75568	4.05871e-05	NM_001164639	206181	Slk
chr1	184885526	184888885	+	11	20	22	31	50	9	5	16	22.875	-20.75	-2.66	2.66	4.46567e-05	NM_130449	191926	Colec12
chr8	29873801	29875906	+	5	10	10	13	19	10	7	8	19.625	-18.75	-2.82927	2.82927	5.52601e-05	NM_028079	193234	2010111I01Rik
chr6	28556161	28561314	+	94	53	66	102	43	10	0	6	13.5	-15.5	-3.69565	3.69565	8.01757e-05	NM_008941	210822	Tmprss15
chr14	99538126	99540685	+	14	15	22	21	25	47	82	62	49.375	28.75	1.82143	1.82143	8.11023e-05	NM_033652	213062	Lmx1a
chr3	75313955	75318360	+	81	28	40	72	35	8	10	17	22.25	-19.5	-2.56	2.56	9.68508e-05	NM_177373	189164	Ppfia2
chr10	19895778	19898485	+	41	23	32	46	14	19	34	23	41.625	-27.25	-1.97321	1.97321	0.000113359	NM_133766	191733	Efr3a
chr19	58323213	58327784	+	29	26	50	57	69	35	76	39	34.875	23.75	2.03261	2.03261	0.000131095	NM_198626	159544	AI480653
chr1	176303861	176305180	+	26	20	14	12	8	8	6	5	15.625	-15.75	-3.03226	3.03226	0.00017539	NM_030226	184989	9130019O22Rik
chr4	98878101	98882612	+	86	36	52	92	40	30	94	55	39.75	26.5	2	2	0.000188463	NM_028804	213325	Ccdc3
chr12	87272791	87276994	+	29	21	34	43	56	34	63	47	35.375	22.25	1.91753	1.91753	0.000189449	NM_177376	189163	Myo3b
chr9	64385269	64386834	+	39	14	22	19	14	28	52	42	30.25	20.5	2.025	2.025	0.000190945	NM_194061	185599	D630045J12Rik
chr3	133184986	133186567	+	10	10	15	20	20	9	10	6	17.75	-16.5	-2.73684	2.73684	0.000196199	NM_009896	219212	Socs1
chr6	102268262	102271988	+	52	34	43	60	28	42	77	49	40.375	23.75	1.83333	1.83333	0.000230932	NM_172875	212256	Adc
chr5	3490534	3495414	+	30	28	47	43	65	73	87	73	64.375	31.25	1.64103	1.64103	0.000232021	NM_198626	159544	AI480653
chr3	104006637	104008794	+	36	18	23	29	17	5	15	4	15.5	-15.5	-3	3	0.000258744	NM_146446	154484	Olfr215
chr8	28143080	28145079	+	7	14	14	22	32	51	77	68	51.375	29.25	1.79592	1.79592	0.000329644	NM_022016	195260	Impg1
chr8	64093824	64095809	+	7	7	16	24	31	6	15	22	23.875	-18.75	-2.2931	2.2931	0.000338234	NM_027782	193372	Kctd6
chr6	33310101	33315812	+	82	55	79	89	65	18	57	33	24.375	18.75	2.25	2.25	0.00037278	NM_207654	188192	Efna5
chr16	52214137	52216685	+	32	17	42	34	20	33	33	35	46.125	-24.75	-1.73333	1.73333	0.000387883	NM_175386	221018	Lhfp
chr6	89073273	89075534	+	8	9	14	17	25	23	52	29	25.25	19.5	2.25806	2.25806	0.000406051	NM_010426	215159	Foxf1a
chr18	82702573	82704771	+	19	14	20	27	35	15	29	13	11.625	12.75	3.42857	3.42857	0.000412386	NM_027398	216688	Kcnip1
chr12	120467061	120468855	+	27	18	25	41	14	31	59	25	27.75	19.5	2.08333	2.08333	0.00043704	NM_153158	159054	E130308A19Rik
chr8	112772057	112773794	+	28	14	28	32	15	11	11	15	20.125	-16.25	-2.35417	2.35417	0.000449401	NM_001032378	220321	Pecam1
chr8	95568809	95572466	+	16	18	20	30	30	54	78	43	45.375	26.25	1.81395	1.81395	0.000456841	NM_019982	214225	Sez6l
chr16	31894351	31896034	+	7	8	17	17	31	90	141	125	94.25	37	1.48845	1.48845	0.0004599	NM_008745	219712	Ntrk2
chr3	25593388	25596639	+	22	25	27	46	45	9	20	31	35	-24	-2.04348	2.04348	0.00047118	NM_010864	219238	Myo5a
chr4	144603313	144606692	+	38	20	41	60	30	5	1	3	12.75	-14.5	-3.63636	3.63636	0.000473416	NM_027695	213477	Oxsm
chr5	14631709	14633624	+	3	7	14	14	17	25	48	37	26.75	19	2.10145	2.10145	0.000495424	NM_001177662	217048	Odf2
chr8	4268818	4270732	+	4	6	13	12	23	27	58	29	21.875	18.25	2.43137	2.43137	0.000522913	NM_001001334	169907	BC061194
chr17	13023809	13027011	+	49	28	33	43	22	17	38	19	13.5	14	3.15385	3.15385	0.000523066	NM_009045	215367	Rela
chr17	80537189	80540996	+	59	26	28	54	19	28	49	34	23.875	18.25	2.23729	2.23729	0.000534882	NM_018826	196109	Irx5
chr9	69031614	69033037	+	6	3	9	11	15	18	27	31	38.75	-23.5	-1.87037	1.87037	0.000572557	NM_172858	189865	Pak7
chr2	59345659	59348275	+	14	11	24	27	28	25	29	25	20.125	16.75	2.42553	2.42553	0.000583554	NM_172717	189957	Chfr
chr1	171606082	171607599	+	37	18	14	27	7	24	32	33	21.625	17.25	2.32692	2.32692	0.000589057	NM_001081390	207746	Palld
chr9	50749118	50750786	+	34	9	25	27	10	21	35	25	18.875	15.25	2.35556	2.35556	0.000607702	NM_001099328	169430	Zfp831
chr7	106551254	106553719	+	5	12	18	22	28	37	66	48	34.75	21	1.86598	1.86598	0.000617179	NM_025883	218467	Zdhhc6
chr10	108226968	108231265	+	64	38	49	46	31	8	5	13	17.25	-15	-2.53846	2.53846	0.000628978	NM_001048147	220208	Ghr
chr19	19154351	19157683	+	28	16	39	46	55	28	44	12	19	17	2.61905	2.61905	0.000635426	NM_206958	217750	Ltbp1
chr13	112495012	112497020	+	50	22	23	35	15	26	58	43	31.25	19.5	1.90698	1.90698	0.000639219	NM_133235	191851	Khdrbs2
chr7	150210994	150216222	+	36	26	41	49	52	73	132	128	86	34	1.49275	1.49275	0.000644358	NM_021506	195360	Sh3rf1
chr4	118220339	118221391	+	12	5	6	12	8	46	71	50	40.375	24.25	1.85841	1.85841	0.000647455	NM_021334	214200	Itgax
chr19	37093440	37094704	+	29	12	17	15	9	58	75	69	52.375	25.75	1.6519	1.6519	0.000650576	NM_173776	209381	Maml2
chr14	120189841	120191370	+	5	8	5	13	20	21	58	27	26.125	19.75	2.21538	2.21538	0.000653205	NM_177274	189215	Negr1
chr7	135457108	135458566	+	5	9	2	15	15	26	29	30	21	16.5	2.29412	2.29412	0.00065557	NM_008171	219855	Grin2b
chr17	63056940	63058779	+	34	12	29	22	8	45	77	50	42.625	23.25	1.75	1.75	0.000659524	NM_178886	188658	Ldlrad3
chr4	100785445	100789196	+	44	29	42	70	32	9	14	18	22.875	-16.75	-2.15517	2.15517	0.000671197	NM_027878	213461	Dram1
chr13	95006540	95009687	+	11	16	20	27	20	19	19	23	31	-19.5	-1.91765	1.91765	0.000681608	NM_001081206	220867	Dgki
chr7	64337717	64338969	+	38	11	14	27	12	36	57	44	59.625	-27.25	-1.59239	1.59239	0.000688272	NM_019670	195760	Diap3
chr16	44025379	44027874	+	10	8	24	32	23	9	9	9	15.125	-14.25	-2.78125	2.78125	0.000689903	NM_027335	157944	2210016F16Rik
chr11	96688380	96690250	+	11	4	8	16	21	9	13	14	19	-15	-2.30435	2.30435	0.000698607	NM_176976	189281	5830418K08Rik
chr4	138261915	138263519	+	2	11	16	15	29	27	42	44	27.25	19	2.07042	2.07042	0.000699945	NM_144881	191215	Hhat
chr9	80179987	80184304	+	18	30	38	64	69	34	66	32	31.875	20.25	1.93103	1.93103	0.000705409	NM_011529	197378	Tank
chr14	13215774	13217629	+	12	6	19	21	24	33	46	39	29.625	18.75	1.92593	1.92593	0.000713959	NM_145415	191066	AA408296
chr15	65817522	65821549	+	44	38	56	48	24	19	47	30	22.75	16.5	2.13793	2.13793	0.000739074	NM_011424	214803	Ncor2
chr7	123260705	123262151	+	10	3	9	11	10	23	32	41	41.625	-22.75	-1.75207	1.75207	0.000740155	NM_148930	190584	Rbm5
chr14	58338226	58344269	+	80	69	69	108	50	20	46	47	48.125	-27.25	-1.78986	1.78986	0.000743633	NM_011212	219119	Ptpre
chr8	91102384	91108689	+	40	29	48	64	76	2	4	8	12.625	-12.75	-3.04	3.04	0.000749588	NM_001163144	211391	Pcsk5
chr10	79244288	79245758	+	8	5	5	11	13	18	32	15	12.375	13.25	3.30435	3.30435	0.000797341	NM_001113481	187553	Sema4f
chr1	83032009	83034482	+	64	22	37	38	29	12	35	21	14.5	13	2.625	2.625	0.000800127	NM_001111143	221247	Cym
chr8	87387802	87389809	+	55	17	19	27	14	13	8	21	23.125	-16.75	-2.13559	2.13559	0.000804863	NM_001081377	220991	Pcdh9
chr13	45672838	45676294	+	16	20	30	35	36	15	9	13	21.5	-16.5	-2.24528	2.24528	0.000811575	NM_001081377	220991	Pcdh9
chr8	123580914	123583746	+	7	12	17	28	39	16	39	25	16.5	14.5	2.56757	2.56757	0.000819212	NM_018824	216535	Slc23a2
chr6	116519729	116521223	+	30	16	20	26	9	14	14	18	26.75	-21	-2.29231	2.29231	0.000844937	NM_001033249	169226	Zfp583
chr17	13399204	13400321	+	24	22	30	27	9	18	55	22	21.75	17	2.28302	2.28302	0.00085628	NM_025639	194507	Cenpm
chr6	136066896	136069239	+	8	14	11	17	29	21	21	23	29.125	-18.25	-1.9125	1.9125	0.000856913	NM_028044	213433	Cnn3
chr9	75026268	75030236	+	40	44	47	51	33	7	13	13	16.375	-14.75	-2.63889	2.63889	0.000900858	NM_010928	219189	Notch2
chr18	67555425	67559879	+	77	46	38	61	25	37	75	41	36	21	1.82353	1.82353	0.000920179	NM_152810	218043	Cdc5l
chr14	94279360	94281918	+	37	23	28	38	15	16	27	13	12.75	12	2.77778	2.77778	0.000939724	NM_008487	199810	Arhgef2
chr5	89041978	89047054	+	35	28	48	45	45	18	18	18	29.125	-20.75	-2.10667	2.10667	0.000954924	NM_139300	218132	Mylk
chr2	101886410	101890895	+	21	29	39	30	48	19	61	32	24.625	19.25	2.28333	2.28333	0.000964711	NM_001080817	215981	Prdm10
chr8	111457418	111461485	+	14	24	36	41	47	52	62	48	41.5	24.5	1.83761	1.83761	0.000972089	NM_026861	213612	Ubac2
chr16	81337018	81339211	+	32	20	24	42	18	32	62	36	31.875	19.25	1.86517	1.86517	0.000977905	NM_030595	218306	Nbea
chr8	9986474	9991371	+	83	51	59	97	39	24	31	24	34.625	-22.25	-1.94681	1.94681	0.0010207	NM_001081035	201277	Nav3
chr4	8629583	8632680	+	26	21	46	43	58	33	48	37	27.875	18.25	1.97333	1.97333	0.00102471	NM_009680	215041	Ap3b1
chr10	126844275	126846571	+	11	14	26	27	32	38	47	61	68.25	-29.5	-1.5514	1.5514	0.00102475	NM_019472	208779	Myo10
chr15	92211861	92214978	+	14	15	30	31	43	34	51	37	27.25	18	1.9863	1.9863	0.00102922	NM_001081458	201059	Ppp2r5c
chr15	85292774	85297423	+	24	13	50	57	47	14	24	21	29.75	-18	-1.86747	1.86747	0.00103215	NM_025696	194458	Sorcs3
chr16	45797328	45800379	+	14	16	22	29	25	20	29	17	14.625	13.75	2.77419	2.77419	0.00104104	NM_019549	208773	Plek
chr9	22164966	22167456	+	18	17	15	23	40	3	4	14	13.625	-13.75	-3.03704	3.03704	0.00106124	NM_178394	188852	Jakmip1
chr2	37765222	37767716	+	28	28	33	40	13	45	93	71	51.75	24.5	1.62025	1.62025	0.00106364	NM_145512	190998	Sft2d2
chr3	126658080	126662097	+	38	35	55	60	29	28	53	38	27	17.5	1.9589	1.9589	0.00106746	NM_145413	178990	Fam20b
chr9	49561481	49563112	+	31	27	35	37	21	10	25	22	25.875	-17.25	-2	2	0.00108672	NM_001033173	158445	Usp31
chr14	122122565	122124225	+	3	11	10	17	30	28	39	26	20.5	15.5	2.21569	2.21569	0.00108735	NM_175362	189493	Card11
chr2	156220581	156222810	+	41	11	19	38	7	19	63	40	31.125	20.25	1.96429	1.96429	0.00109536	NM_016928	218771	Tlr5
chr19	24727949	24730823	+	19	17	32	37	35	18	41	19	16.625	13.75	2.41026	2.41026	0.0011277	NM_153135	212460	Unc5d
chr12	39512936	39517305	+	76	30	56	96	35	47	46	62	64.625	-28.75	-1.57214	1.57214	0.00112842	NM_019776	195675	Snd1
chr10	127148684	127150390	+	33	18	23	20	15	32	47	40	27	17.5	1.9589	1.9589	0.00112847	NM_029454	144726	Pibf1
chr15	79266085	79270502	+	13	33	34	39	46	21	27	36	42.25	-24.5	-1.81667	1.81667	0.00113648	NM_019745	211639	Pdcd10
chr11	121003804	121005381	+	25	15	18	32	13	20	19	19	26.75	-17	-1.93151	1.93151	0.00114177	NM_008635	199688	Mtap7
chr5	108066454	108070246	+	25	10	30	46	35	39	100	64	52.75	26	1.65409	1.65409	0.00114655	NM_010279	215239	Gfra1
chr16	50409400	50413961	+	70	32	61	60	35	38	34	42	52.375	-25.75	-1.6519	1.6519	0.00115639	NM_001145967	217433	Atg4c
chr11	107551111	107557155	+	38	29	69	72	76	51	58	48	42.625	22.25	1.70635	1.70635	0.0011727	NM_001081423	215873	Ttll5
chr9	100387323	100390510	+	33	22	28	46	46	7	6	9	16.75	-15	-2.62162	2.62162	0.00118526	NM_172522	190095	Megf11
chr10	69646662	69650075	+	66	34	42	55	29	18	31	33	37.375	-19.75	-1.71818	1.71818	0.00122617	NM_008779	199570	Cntn3
chr1	137878814	137880588	+	7	7	14	13	15	46	70	63	49	23.5	1.63087	1.63087	0.00123751	NM_009873	214953	Cdk6
chr2	70940262	70942156	+	56	14	17	32	6	18	51	26	22.625	16.75	2.17544	2.17544	0.00126788	NM_153592	211527	Erlin2
chr9	56118225	56121443	+	16	13	21	42	31	30	49	53	63.125	-28.25	-1.57653	1.57653	0.00127086	NM_009148	199135	Exoc4
chr18	42972157	42974442	+	40	16	24	40	15	11	12	16	23	-16	-2.06667	2.06667	0.00130609	NM_001033238	220317	Cblb
chr6	138345411	138347124	+	7	8	3	18	19	23	51	44	28.75	17.5	1.875	1.875	0.00132304	NM_001025245	220355	Mbp
chr14	115492545	115496296	+	41	35	42	48	24	9	9	18	20	-15	-2.2	2.2	0.0013367	NM_177290	221268	Itgb8
chr2	75933404	75936081	+	37	36	40	53	26	29	58	43	30.125	17.75	1.83529	1.83529	0.00134416	NM_001013764	178661	Gm4976
chr4	81085034	81087856	+	29	34	36	56	27	11	57	23	20.375	16.75	2.39583	2.39583	0.00135496	NM_013900	196589	Mfi2
chr1	194855590	194857559	+	41	24	30	32	15	46	78	41	40.875	22.25	1.7479	1.7479	0.00135521	NM_001163387	217269	Nlgn1
chr4	3502779	3504890	+	9	7	16	23	21	25	25	26	16.5	14	2.47368	2.47368	0.00139932	NM_001110796	187863	Pclo
chr15	40868294	40874741	+	49	53	54	72	87	12	26	28	15.125	13.25	2.55882	2.55882	0.00140921	NM_011592	219034	Timm44
chr2	157263251	157265856	+	16	13	26	25	29	11	13	31	29.125	-19.25	-1.98718	1.98718	0.00141311	NM_008552	215508	Mas1
chr1	190024254	190025569	+	29	10	14	26	8	12	27	24	12.875	12.25	2.81481	2.81481	0.0014226	NM_013646	214604	Rora
chr10	93961726	93964187	+	10	16	17	29	25	13	6	11	17.125	-14.75	-2.51282	2.51282	0.00143692	NM_009063	219632	Rgs5
chr13	12302642	12304724	+	11	12	18	25	29	8	11	10	16.5	-13.5	-2.38462	2.38462	0.00146021	NM_178710	188739	Sik2
chr11	58714843	58716937	+	31	18	20	36	13	21	33	41	22.25	16.5	2.17857	2.17857	0.00150023	NM_201352	211807	Gdpd5
chr17	88075750	88078975	+	35	26	43	51	25	27	28	28	40	-21.5	-1.73504	1.73504	0.00153603	NM_009306	215223	Syt1
chr3	109202453	109205248	+	54	43	32	58	32	38	68	55	42.25	22	1.704	1.704	0.00154507	NM_001043354	201525	Rorb
chr1	191139796	191143869	+	45	34	41	57	26	14	13	20	24.5	-17	-2.0625	2.0625	0.00157594	NM_172593	190044	Mier3
chr19	44093593	44095173	+	29	13	15	20	12	47	91	58	49.25	23	1.60927	1.60927	0.00160102	NM_001128081	187202	Tspan32
chr3	107018769	107020358	+	6	7	10	8	19	33	49	12	16.875	16.75	2.97059	2.97059	0.00163537	NM_172383	170113	Tmem125
chr2	157012314	157014555	+	23	22	25	38	17	1	11	5	12.375	-12.75	-3.125	3.125	0.00163933	NM_198300	211708	Cpeb3
chr11	79317359	79320306	+	51	24	36	38	17	15	30	16	13.75	12	2.54839	2.54839	0.00165031	NM_015820	196478	Hs6st3
chr16	10772883	10774796	+	34	18	25	25	13	17	36	18	14.25	13	2.67742	2.67742	0.0016547	NM_145590	154661	BC017158
chr8	42382004	42383957	+	23	15	35	36	20	9	6	16	17.125	-14.25	-2.425	2.425	0.00166206	NM_207654	188192	Efna5
chr7	130295554	130299526	+	18	28	46	55	61	39	57	34	27.875	18.75	2.01351	2.01351	0.0016787	NM_029153	213270	Scamp1
chr10	121024341	121025748	+	0	5	12	11	14	9	8	4	15.5	-14	-2.64706	2.64706	0.0016943	NM_008074	200185	Gabrg3
chr5	150086783	150092964	+	24	33	59	73	63	29	18	23	16.375	14.75	2.63889	2.63889	0.00169957	NM_001130450	217495	Nfe2l1
chr7	85364269	85367374	+	22	32	36	54	20	27	23	25	19.125	15.75	2.4	2.4	0.00170293	NM_178671	188770	Ubxn10
chr10	122113291	122115644	+	10	7	21	21	22	20	64	23	22.375	17.25	2.25455	2.25455	0.00170798	NM_012061	196978	Cadps
chr18	52657633	52660787	+	45	34	30	57	34	12	42	31	37	-22	-1.84615	1.84615	0.00172004	NM_152923	190539	Kcnq3
chr19	41689591	41694416	+	29	29	45	64	58	20	30	25	14.375	13.25	2.70968	2.70968	0.00172882	NM_172743	212281	Plekha7
chr9	79508005	79509848	+	36	10	20	29	6	47	75	50	68.75	-27.5	-1.5	1.5	0.00172983	NM_015771	196513	Lats2
chr10	93579626	93584465	+	18	36	40	33	53	50	103	57	57.5	25.5	1.56983	1.56983	0.00173335	NM_001163660	185865	Nkd1
chr9	32588767	32590871	+	34	21	27	22	10	18	38	12	13.375	12.75	2.82143	2.82143	0.00174379	NM_001042710	201545	Prssl1
chr12	119530125	119532288	+	44	15	23	35	13	16	11	21	30.375	-20.75	-2.0375	2.0375	0.00174547	NM_030556	192622	Slc19a3
chr8	95349026	95350502	+	20	20	14	23	9	9	14	15	21.375	-17.25	-2.35294	2.35294	0.0017462	NM_025648	194500	Farsa
chr11	3031684	3034171	+	212	138	201	275	226	51	49	44	35.625	20.75	1.82178	1.82178	0.0017466	NM_009124	219598	Atxn1
chr1	52211267	52215410	+	36	33	52	57	58	26	20	49	43.875	-26.25	-1.85366	1.85366	0.00174952	NM_026473	213688	Tubb6
chr18	65986865	65989441	+	51	25	39	35	25	52	88	71	51.25	24	1.61146	1.61146	0.00179547	NM_027530	213495	Rufy3
chr12	107253805	107255277	+	14	6	10	14	21	41	65	48	39.375	20.75	1.71552	1.71552	0.00181359	NM_007496	220037	Zfhx3
chr1	163105315	163106568	+	2	4	10	12	10	31	68	52	59.5	-26.5	-1.57297	1.57297	0.00182171	NM_001081119	215946	Abhd13
chr8	129605913	129609854	+	75	32	45	47	35	46	66	54	44.875	22.25	1.65926	1.65926	0.00185022	NM_001081417	215875	Chd7
chr1	16333363	16335365	+	26	19	32	21	13	29	55	34	28.125	17.75	1.92208	1.92208	0.00186135	NM_001168292	185317	R3hdm2
chr2	29746733	29749386	+	11	14	16	30	37	32	46	42	31.375	18.25	1.82022	1.82022	0.00186938	NM_001164593	157634	Pdzrn4
chr14	22354567	22358687	+	50	50	53	63	28	52	82	63	47.375	26.25	1.76642	1.76642	0.00187263	NM_016843	214479	Atxn10
chr10	75506652	75508403	+	3	9	7	12	16	35	41	53	29.5	18.5	1.91358	1.91358	0.00187741	NM_153412	203513	Phldb2
chr15	56504171	56506448	+	45	18	22	32	18	26	35	39	27.125	16.75	1.89333	1.89333	0.00188353	NM_028390	193094	Anln
chr10	123012340	123014740	+	29	21	37	34	16	15	25	15	24.75	-16	-1.95522	1.95522	0.00188727	NM_146122	190744	Dennd1a
chr6	135345793	135350754	+	64	45	43	76	49	21	34	28	37.75	-19.5	-1.69643	1.69643	0.00188997	NM_178655	188784	Ank2
chr2	139702224	139706938	+	37	42	63	67	26	10	9	24	24.75	-17	-2.04615	2.04615	0.00193168	NM_010875	219233	Ncam1
chr9	63606756	63611030	+	19	15	31	48	41	14	27	27	17.375	14.25	2.39024	2.39024	0.00193807	NM_001128308	187155	Dock9
chr16	11904080	11908876	+	67	40	47	82	39	8	6	21	18.625	-15.75	-2.46512	2.46512	0.00194964	NM_027585	218387	4921517L17Rik
chr16	30959535	30962751	+	25	17	21	29	41	47	74	34	36.625	21.25	1.81731	1.81731	0.00195735	NM_183160	188450	E030010A14Rik
chr7	81412201	81414330	+	28	25	29	41	20	32	31	51	50.25	-25	-1.66225	1.66225	0.00196303	NM_001163154	217281	Etv1
chr11	116247074	116248566	+	4	5	13	11	14	5	9	12	17.125	-14.25	-2.425	2.425	0.00196929	NM_001081219	201161	Myo1a
chr3	121118151	121121353	+	39	26	38	50	14	6	7	12	16	-12.5	-2.28205	2.28205	0.00197033	NM_028602	213359	Tex19.1
chr15	27551828	27558109	+	39	41	59	91	80	45	73	43	37.25	22	1.8381	1.8381	0.00197859	NM_001163461	211378	Rpap2
chr8	79704121	79705788	+	3	8	5	17	15	37	32	26	44.875	-22.75	-1.6791	1.6791	0.00200687	NM_027444	218394	Bbx
chr5	97786424	97788788	+	26	26	27	31	20	66	109	69	65.5	28	1.54369	1.54369	0.00202762	NM_198298	211704	Helz
chr11	16902685	16904378	+	3	4	11	15	20	46	63	56	42.25	21	1.66142	1.66142	0.00205874	NM_001033543	209250	Il20rb
chr19	37417099	37419192	+	23	28	33	36	18	31	19	30	39.125	-21.25	-1.74561	1.74561	0.00206548	NM_001111121	220717	Ccdc6
chr12	34009020	34011283	+	45	28	36	43	15	34	41	12	18	15.5	2.5122	2.5122	0.00211001	NM_001160145	156036	Tmem9
chr17	63053233	63056199	+	11	12	14	24	32	8	25	11	20.75	-18	-2.53191	2.53191	0.00212336	NM_028593	193045	Cybrd1
chr14	25325960	25328713	+	20	12	13	37	41	34	60	42	31.625	19.25	1.875	1.875	0.00213614	NM_172924	189811	C230081A13Rik
chr16	88698294	88700066	+	29	14	21	32	11	23	26	19	15.375	13.25	2.51429	2.51429	0.00214121	NM_207222	211762	Lmo3
chr4	41622104	41625914	+	9	21	19	32	37	26	21	23	33.375	-18.25	-1.75258	1.75258	0.00214292	NM_175500	189435	Gpc5
chr6	83515397	83518815	+	62	36	34	47	24	14	26	30	33	-18	-1.75	1.75	0.00215064	NM_001081033	215970	Pde11a
chr6	52970032	52972597	+	40	20	36	39	19	11	22	25	30	-17.5	-1.82353	1.82353	0.00215822	NM_010820	219264	Mpdz
chr4	45198647	45204146	+	55	30	56	80	71	5	19	25	24	-17.5	-2.14754	2.14754	0.00216726	NM_181546	211880	Syt14
chr7	87891028	87894983	+	60	29	39	45	26	28	40	25	20.875	15.25	2.15094	2.15094	0.0021748	NM_054089	192019	Tgs1
chr4	97580372	97582720	+	43	31	21	49	20	83	93	77	72.25	28	1.48069	1.48069	0.00217899	NM_011766	214730	Zfpm2
chr9	101962523	101965476	+	6	15	21	24	32	9	3	8	13.375	-12.25	-2.68966	2.68966	0.00220094	NM_011935	218944	Esrrg
chr4	59667376	59669577	+	18	15	14	24	37	23	56	40	26.375	17.25	1.97183	1.97183	0.00222111	NM_172051	190255	Tmcc3
chr5	148329484	148331573	+	42	18	18	24	10	23	55	26	24.25	16.5	2.03125	2.03125	0.00224005	NM_001081128	201213	Mtr
chr9	55382758	55384855	+	33	15	33	29	17	10	10	16	19.375	-13.75	-2.1	2.1	0.002268	NM_011758	166955	Zfp39
chr13	42875191	42878729	+	18	19	18	39	37	22	9	22	29.5	-17.5	-1.84337	1.84337	0.00227966	NM_008628	219750	Msh2
chr4	102005194	102009682	+	56	40	38	51	29	22	20	32	37.625	-20.75	-1.76147	1.76147	0.00228449	NM_020505	218699	Vav3
chr1	84074955	84077315	+	6	10	17	23	21	23	25	30	35.5	-18	-1.67925	1.67925	0.00228965	NM_001159850	206212	Kcnk2
chr7	117202441	117204234	+	6	12	18	14	22	22	24	17	29.125	-17.25	-1.84146	1.84146	0.00229156	NM_010897	219211	Nf1
chr2	71985394	71987573	+	32	24	25	39	22	9	13	8	19.625	-14.25	-2.14	2.14	0.00229996	NM_023662	194961	Pcm1
chr1	63624898	63628352	+	22	17	26	29	38	58	72	51	48.625	24.75	1.68276	1.68276	0.00231438	NM_144925	218111	Tnrc6a
chr9	73424941	73426496	+	6	5	8	15	22	13	40	17	13.375	13.25	2.96296	2.96296	0.00231518	NM_001081056	201259	Xpot
chr17	30431889	30433650	+	9	11	13	18	28	70	85	79	60.625	28.25	1.60753	1.60753	0.00231643	NM_009663	215048	Alox5ap
chr5	37457962	37459186	+	28	14	22	15	6	30	46	24	22.25	16	2.12281	2.12281	0.00231825	NM_176919	189317	Ppm1h
chr2	62020874	62023427	+	37	20	26	28	9	10	12	12	16.75	-13	-2.26829	2.26829	0.00238625	NM_007730	200453	Col12a1
chr5	118527980	118533393	+	33	29	50	55	69	54	68	48	44.625	22.75	1.68421	1.68421	0.00240882	NM_053072	192178	Fgd6
chr13	55417363	55422499	+	46	32	38	59	55	3	12	22	19.25	-15.5	-2.34783	2.34783	0.00243692	NM_011808	218970	Ets1
chr12	83753191	83756428	+	44	26	36	44	31	11	10	20	21.375	-15.25	-2.10909	2.10909	0.00249167	NM_009239	219540	Sp4
chr19	48782737	48786471	+	45	23	38	50	24	8	8	7	14.125	-11.75	-2.42424	2.42424	0.00249969	NM_008610	219756	Mmp2
chr5	66790257	66795741	+	37	49	41	51	56	249	346	257	237.875	63.75	1.30947	1.30947	0.00251419	NM_030207	192760	Sfi1
chr19	46843219	46846444	+	17	31	42	60	68	48	107	69	56.5	24	1.53933	1.53933	0.00251644	NM_009283	219519	Stat1
chr1	160670343	160672463	+	24	18	21	39	16	15	30	10	29	-18.5	-1.93671	1.93671	0.00252093	NM_025468	194613	Sec11c
chr4	34926443	34928691	+	33	25	44	44	27	13	42	25	17.5	13	2.18182	2.18182	0.00252639	NM_001029843	220326	Vrk1
chr7	95435282	95438494	+	31	18	34	41	37	24	23	18	12.875	12.75	2.96154	2.96154	0.00254839	NM_028664	185980	Ankrd45
chr19	29553936	29558490	+	23	26	30	57	49	18	33	30	39.875	-21.75	-1.75	1.75	0.00255296	NM_001122850	220064	Pard3
chr19	31205658	31207751	+	38	13	37	29	16	14	5	10	18.25	-14	-2.24444	2.24444	0.00256188	NM_025303	194734	Stau2
chr15	86291774	86293218	+	4	10	7	8	15	24	27	51	44.125	-22.75	-1.69466	1.69466	0.00257111	NM_017479	218755	Myst4
chrX	166426810	166427929	+	109	79	104	149	87	12	39	17	13.875	12.25	2.58065	2.58065	0.00259364	NM_177475	217850	Zfp280b
chr5	129647323	129650159	+	5	12	15	29	22	13	4	15	21.375	-16.75	-2.28846	2.28846	0.00259988	NM_008216	200041	Has2
chr4	130305237	130310149	+	21	24	47	60	50	14	7	21	22.875	-15.25	-2	2	0.00260942	NM_182807	153743	Fam19a2
chr7	104495900	104498002	+	3	13	19	21	26	24	36	31	46.25	-22.5	-1.64286	1.64286	0.00261054	NM_010128	199173	Emp1
chr11	54374646	54377191	+	21	5	16	28	26	25	44	34	42.375	-20.75	-1.64844	1.64844	0.00262671	NM_175225	189541	Tasp1
chr12	111725050	111727189	+	16	17	17	21	23	35	63	53	37.125	20.25	1.75	1.75	0.0026353	NM_016769	214491	Smad3
chr1	71688927	71693316	+	20	21	39	39	54	11	12	20	23.5	-15	-1.9375	1.9375	0.00263824	NM_001038643	207814	Slco3a1
chr4	138190362	138192353	+	4	10	8	12	24	15	47	14	14.625	13.25	2.65625	2.65625	0.0026638	NM_027258	220481	Rnf157
chr4	100781859	100784780	+	42	19	33	45	17	63	97	100	70.75	28	1.49339	1.49339	0.00266983	NM_001013792	169478	Fam105b
chr7	13549507	13551065	+	26	12	14	43	9	16	30	22	14.125	12.25	2.53125	2.53125	0.00267045	NM_001083906	215851	Nr3c2
chr19	5638320	5640092	+	7	3	7	11	11	12	20	13	23.125	-15.25	-1.98387	1.98387	0.00267998	NM_031156	192373	Ide
chr13	42183270	42188472	+	76	61	73	86	56	22	48	41	28.5	17.5	1.88608	1.88608	0.00269665	NM_207634	188200	Rps24
chr13	114749563	114753624	+	79	46	58	77	49	12	5	13	17.25	-13	-2.2093	2.2093	0.00270095	NM_027155	157948	2310061N02Rik
chr11	20102516	20106100	+	65	27	29	64	31	23	69	33	29.75	18.5	1.90244	1.90244	0.00270939	NM_001146080	186776	Cntfr
chr1	153913403	153918078	+	75	40	84	100	52	24	25	30	35.875	-19.75	-1.75962	1.75962	0.00271433	NM_024239	194830	Stambp
chr3	129523721	129526329	+	10	16	25	31	39	20	3	17	24.75	-18	-2.14286	2.14286	0.00272007	NM_173406	217929	Jazf1
chr2	72326441	72328344	+	27	21	22	20	13	72	96	84	67.5	26.5	1.48848	1.48848	0.00272783	NM_001081172	201188	Frmpd1
chr10	77078309	77080962	+	42	30	25	33	22	22	10	31	33.75	-20.5	-1.87234	1.87234	0.0027386	NM_016721	196412	Iqgap1
chr6	54013098	54014896	+	14	15	13	21	23	16	24	18	28	-17	-1.87179	1.87179	0.00274731	NM_010905	219214	Nfia
chr6	38761361	38765130	+	44	28	50	55	21	25	43	31	24.5	16	1.9697	1.9697	0.00276428	NM_001168296	217112	Ephb1
chr2	135746365	135749083	+	37	33	33	49	23	9	13	15	19.125	-14.75	-2.25532	2.25532	0.00279509	NM_028291	177830	Pan3
chr6	82885581	82887046	+	2	4	7	12	12	6	4	20	19.625	-15.25	-2.27083	2.27083	0.00279701	NM_027397	213509	Isl2
chr19	47389358	47390950	+	7	11	5	10	15	33	83	27	33.375	20.25	1.87097	1.87097	0.00280308	NM_001005740	169761	Phactr1
chr15	99188587	99190585	+	37	32	27	24	20	22	25	34	37.75	-19.5	-1.69643	1.69643	0.00281036	NM_001177983	216460	Pde4b
chr4	120655989	120661968	+	80	61	76	107	63	20	46	31	21.125	14.75	2.07273	2.07273	0.00282182	NM_001003948	202594	Pid1
chr15	25689343	25696003	+	76	62	86	105	67	26	33	26	19.875	14.25	2.11765	2.11765	0.00284847	NM_009281	219520	Zfp143
chr6	84870983	84876493	+	56	61	69	80	46	10	19	11	22.75	-15	-1.98361	1.98361	0.00285131	NM_019688	220628	Rapgef4
chr19	31389580	31394136	+	39	42	46	59	25	39	53	34	32.375	17.75	1.75532	1.75532	0.00291027	NM_011780	210599	Adam23
chr8	120212046	120213672	+	11	20	10	21	28	9	38	17	14.25	12	2.45455	2.45455	0.00292745	NM_001081153	201199	Unc13c
chr12	119393990	119395420	+	5	6	7	13	21	19	47	17	19.875	14.25	2.11765	2.11765	0.00292911	NM_172618	217977	Btbd9
chr17	10941646	10943206	+	25	16	16	18	8	11	15	20	21	-14.5	-2.05455	2.05455	0.00293063	NM_033552	192218	Slc4a10
chr13	104879450	104883811	+	49	39	49	101	31	52	88	52	53	23	1.55422	1.55422	0.00293193	NM_172721	217966	Fbxw8
chr2	145673916	145680206	+	30	30	55	66	62	15	12	21	29.125	-17.25	-1.84146	1.84146	0.00294605	NM_015812	208820	Rgs6
chr13	98690129	98695306	+	73	51	64	92	45	59	95	74	58.25	24	1.51892	1.51892	0.00295289	NM_009686	207471	Apbb2
chr9	66052905	66056587	+	28	18	28	40	40	40	83	58	49	24	1.64865	1.64865	0.00295487	NM_001102471	200880	Cnnm2
chr4	84298643	84301373	+	17	12	26	25	25	12	10	26	27.875	-17.25	-1.8961	1.8961	0.002956	NM_178061	188961	Mobkl2b
chr17	17661667	17664481	+	13	11	15	31	28	40	71	61	43.875	21.25	1.6391	1.6391	0.00295984	NM_021396	218615	Pdcd1lg2
chr18	77489485	77491334	+	27	20	30	31	12	9	6	21	21.25	-16	-2.20755	2.20755	0.00296493	NM_011160	219133	Prkg1
chr11	59955229	59964641	+	52	55	87	110	118	19	23	18	13.375	11.25	2.45161	2.45161	0.00297603	NM_145476	212631	Tbc1d22a
chr13	73636179	73639312	+	12	16	17	31	34	32	41	29	22.75	16.5	2.13793	2.13793	0.00299336	NM_001081342	215892	Gpr133
chr9	65866494	65871074	+	30	24	29	37	45	40	96	67	49.125	24.25	1.65541	1.65541	0.00299737	NM_001159603	186698	Pum1
chr9	64040039	64044191	+	21	20	32	28	37	31	52	27	25.25	17	2.01493	2.01493	0.003001	NM_175258	208386	Rapgef6
chr15	3305928	3308090	+	30	12	30	28	12	25	28	9	15.25	13	2.48571	2.48571	0.0030069	NM_029401	211484	Vwa5b1
chr16	92456765	92458372	+	6	10	30	14	25	17	20	21	26.625	-15.75	-1.84	1.84	0.00301304	NM_183024	211854	Raver2
chr1	167104449	167109571	+	33	35	34	55	53	10	11	10	16.375	-12.25	-2.19512	2.19512	0.00302756	NM_178732	217802	Zfp324
chr1	174571123	174572478	+	4	3	4	16	16	18	23	30	35.875	-19.75	-1.75962	1.75962	0.00304915	NM_008996	215330	Rab1
chr6	90571494	90577308	+	34	43	48	46	63	39	54	54	61.75	-24	-1.48241	1.48241	0.00307984	NM_197990	135885	1700025G04Rik
chr8	108274499	108277499	+	7	17	32	24	37	26	62	29	29.25	18	1.88889	1.88889	0.00308394	NM_009102	199245	Rrh
chr10	110620306	110622679	+	26	13	10	14	22	9	11	9	17	-13	-2.2381	2.2381	0.00309886	NM_025866	213826	Cdca7
chr16	14273556	14275177	+	19	14	19	19	9	12	22	14	25.5	-16.5	-1.95652	1.95652	0.00310357	NM_019929	195597	Sumo3
chr4	104250067	104251830	+	3	10	12	10	18	21	51	32	23.375	14.75	1.92188	1.92188	0.00310425	NM_001163640	185957	Chn2
chr1	4873416	4874810	+	3	8	11	12	11	22	22	37	35	-18	-1.69231	1.69231	0.00310577	NM_001136065	187009	Hipk2
chr4	84796823	84798565	+	43	22	17	27	17	12	27	26	30	-17	-1.7907	1.7907	0.00311245	NM_013829	184885	Plcb4
chr4	123323883	123325932	+	5	10	11	19	22	14	46	15	15	12.5	2.42857	2.42857	0.00313817	NM_001164717	185531	Sh3pxd2a
chr9	54374073	54377629	+	19	24	32	41	49	13	12	16	23.75	-16.5	-2.06452	2.06452	0.00315501	NM_011711	197236	Fmnl3
chr16	25273859	25278315	+	58	53	41	60	42	48	44	62	68.375	-26.25	-1.47511	1.47511	0.00316334	NM_133716	191768	Smap2
chr2	132522844	132525280	+	4	10	15	28	24	38	42	50	56.375	-23.75	-1.53371	1.53371	0.00316938	NM_177077	158384	Exoc6b
chr14	87809408	87812669	+	36	33	36	42	25	23	39	28	38.125	-18.75	-1.65217	1.65217	0.00317539	NM_011160	219133	Prkg1
chr2	18671038	18672920	+	16	9	12	13	14	25	44	29	23.625	15.25	1.95312	1.95312	0.00319575	NM_008290	215573	Hsd17b2
chr1	182745268	182746917	+	9	12	9	9	27	13	21	20	13	11	2.46667	2.46667	0.00319731	NM_010060	209009	Dnahc11
chr1	181142036	181146159	+	41	32	42	53	59	5	6	12	13.625	-11.75	-2.51613	2.51613	0.0032063	NM_027032	193686	Pacrg
chr9	21357942	21360572	+	50	21	40	43	18	29	36	48	46.875	-21.75	-1.60417	1.60417	0.00321743	NM_029447	192656	Nln
chr2	155540224	155543477	+	13	14	26	37	30	43	110	73	57.25	25	1.55866	1.55866	0.003229	NM_028724	193000	Rin2
chr13	81930247	81932277	+	54	24	32	37	20	39	46	57	58.75	-23.5	-1.5	1.5	0.00323021	NM_012026	214678	Rgnef
chr13	29573353	29578504	+	32	23	44	48	55	39	60	49	37.5	18.5	1.65487	1.65487	0.00323813	NM_010019	199422	Dapk2
chr2	135292874	135294614	+	25	31	20	27	18	30	66	32	28.625	17.75	1.89873	1.89873	0.00324954	NM_172870	217948	Bnc2
chr10	38892185	38894867	+	25	14	28	45	31	9	15	19	20.375	-13.75	-2.01852	2.01852	0.00325208	NM_153124	190488	St8sia5
chr8	46622195	46630258	+	124	76	93	114	71	76	136	102	91.125	31.25	1.41391	1.41391	0.00325864	NM_001037764	201873	Rai1
chr13	21273833	21276209	+	50	21	23	49	20	18	55	39	27.125	16.75	1.89333	1.89333	0.00327074	NM_145376	191093	Lpcat1
chr8	37282590	37284746	+	59	13	34	37	29	43	54	54	39.875	18.75	1.61475	1.61475	0.00328109	NM_173185	189756	Csnk1g1
chr8	80841142	80843900	+	34	35	36	38	28	25	62	57	34.875	18.25	1.70874	1.70874	0.00329215	NM_008927	215385	Map2k1
chr11	52040377	52043377	+	36	20	34	51	22	24	47	34	23.625	16.75	2.09836	2.09836	0.00330005	NM_001081549	220127	Rcan1
chr10	87770167	87772917	+	36	19	33	38	18	16	24	14	11.75	11.5	2.91667	2.91667	0.00330169	NM_026725	193815	Dusp23
chr3	129436982	129442844	+	21	28	40	74	61	62	66	79	56.375	24.25	1.54802	1.54802	0.00331742	NM_001037493	207820	Slc41a3
chr4	19835466	19836659	+	4	8	10	24	23	23	78	31	30.375	20.25	2	2	0.00331953	NM_027469	213497	Gfod2
chr8	106866833	106869258	+	25	11	17	25	35	9	5	5	12.75	-11	-2.51724	2.51724	0.00333239	NM_013607	218898	Myh11
chr2	167272051	167274025	+	6	10	10	23	23	19	30	18	15.125	11.75	2.27027	2.27027	0.00333349	NM_010014	219666	Dab1
chr7	59237260	59244905	+	45	54	45	66	91	14	42	22	14.875	12.75	2.5	2.5	0.00337716	NM_001159751	217414	Tcea1
chr18	44901864	44906435	+	55	31	34	62	23	14	12	7	20.625	-15.25	-2.17308	2.17308	0.00338346	NM_175275	203318	Cntln
chr5	37256785	37258504	+	24	14	19	28	14	18	32	25	17.625	12.75	2.13333	2.13333	0.00339314	NM_009600	215087	Macf1
chr8	63705213	63713174	+	59	55	65	96	85	44	43	57	39.125	19.75	1.67521	1.67521	0.00344827	NM_173778	212201	Sh2d7
chr7	135279941	135283916	+	30	15	42	26	44	25	32	33	44	-21.5	-1.64662	1.64662	0.00344976	NM_175165	211522	Tprg
chr3	68418586	68426170	+	50	43	81	95	104	21	50	26	21.5	15.5	2.12727	2.12727	0.00345159	NM_028637	140606	1110034G24Rik
chr14	93483684	93485634	+	34	22	35	25	14	15	19	25	29.375	-16.25	-1.76471	1.76471	0.00345191	NM_172605	190039	Tdrd3
chr16	34950929	34953228	+	63	19	42	31	19	25	17	21	16.875	13.25	2.29268	2.29268	0.00346796	NM_008210	215602	H3f3a
chr8	36668812	36674345	+	36	57	54	75	90	41	79	83	53.375	21.75	1.51176	1.51176	0.00347667	NM_027188	213536	Smyd3
chr5	38198454	38200388	+	13	6	18	25	27	23	21	23	30.125	-16.75	-1.77011	1.77011	0.00348478	NM_153141	187178	Carm1
chr2	161534641	161540003	+	67	47	63	99	44	25	79	38	31.5	19	1.86364	1.86364	0.00348922	NM_145537	162602	Edem2
chr19	12017579	12019588	+	32	18	20	27	15	16	26	20	28.875	-17.25	-1.85185	1.85185	0.00349253	NM_007684	215734	Cetn3
chr3	151128884	151131156	+	31	18	18	45	14	39	110	45	48	23.5	1.64828	1.64828	0.00349743	NM_144536	212730	Cdkal1
chr4	34559920	34561357	+	2	12	12	17	22	6	7	17	19.75	-15	-2.22449	2.22449	0.00350199	NM_001145830	186846	Plcb1
chr9	13503648	13507413	+	36	37	32	51	58	38	101	37	38.375	22.75	1.84259	1.84259	0.00350884	NM_001127376	217535	Wisp3
chr11	67942631	67944188	+	4	6	8	17	19	65	85	72	88.5	-30.5	-1.41638	1.41638	0.00352377	NM_172752	189934	Sorbs2
chr11	70452155	70454129	+	11	10	14	20	24	20	18	16	27.25	-16.5	-1.86842	1.86842	0.00352667	NM_009054	199339	Trim27
chr7	37545718	37549744	+	36	43	45	48	31	12	10	14	26.125	-18.75	-2.1194	2.1194	0.00353286	NM_001081150	221354	Lonrf1
chr9	114362996	114366121	+	21	33	25	66	15	14	24	15	28.75	-16.5	-1.80488	1.80488	0.00354748	NM_183096	188467	Ttc29
chr15	82059220	82061988	+	9	12	15	17	30	5	23	25	26.125	-16.25	-1.90278	1.90278	0.00356446	NM_011543	214777	Skp1a
chr6	118947895	118950993	+	27	30	22	34	35	51	106	50	52.25	26	1.66242	1.66242	0.00356513	NM_010113	219602	Egf
chr5	104629015	104632342	+	44	34	35	75	25	18	45	18	18.125	14.25	2.29545	2.29545	0.00356534	NM_175406	203315	Atp6v0d2
chr6	42302673	42303962	+	3	7	12	12	14	28	64	23	27.875	17.25	1.8961	1.8961	0.00356683	NM_024217	214005	Cmtm3
chr12	42144104	42149154	+	80	39	48	80	48	21	33	25	18.625	13.25	2.10417	2.10417	0.00357016	NM_148929	216554	Slc9a8
chr4	85888931	85894553	+	63	50	42	71	30	59	96	72	66.625	24.75	1.45622	1.45622	0.00357599	NM_008087	215635	Gas2
chr14	122407649	122411198	+	20	15	41	46	51	6	9	9	15.375	-11.75	-2.23684	2.23684	0.00358505	NM_172994	202946	Ppp2r2c
chr13	103587850	103591610	+	57	26	50	70	29	64	112	106	81	29	1.43609	1.43609	0.00358814	NM_013928	196557	Schip1
chr15	33615438	33617037	+	2	3	9	18	18	70	94	79	70.25	27	1.47577	1.47577	0.00359888	NM_001081279	215906	Mfhas1
chr10	61114960	61116708	+	39	19	9	33	15	28	42	23	22.375	15.25	2.0339	2.0339	0.00360786	NM_010835	219252	Msx1
chr12	46123564	46127420	+	53	47	51	52	30	43	37	54	57	-23	-1.50549	1.50549	0.00363276	NM_021464	214168	Ptprt
chr9	16095228	16096871	+	39	13	22	30	12	5	15	12	18	-13.5	-2.2	2.2	0.00363628	NM_172635	190014	Patl1
chr10	87949919	87959569	+	120	78	118	146	97	9	7	21	20.25	-14.5	-2.11538	2.11538	0.00363676	NM_133222	191860	Eltd1
chr4	108586226	108588868	+	39	30	39	41	21	16	36	25	17.375	13.25	2.23256	2.23256	0.00365122	NM_001159563	186662	Orc3l
chr10	60155195	60157630	+	28	21	32	38	18	13	37	16	14.25	12	2.45455	2.45455	0.00366089	NM_018768	214418	Stx8
chr2	167430697	167433314	+	9	12	19	16	27	24	25	36	20.5	14	2.03704	2.03704	0.00367092	NM_010326	198833	Gp1ba
chr5	124534032	124535613	+	10	4	8	16	23	20	28	25	35.375	-18.25	-1.69524	1.69524	0.00367669	NM_172298	212365	Tshz3
chr12	25382412	25385627	+	16	14	20	28	32	22	17	18	27.25	-17	-1.90667	1.90667	0.00369008	NM_009752	215002	Glb1
chr7	71845393	71847349	+	14	13	8	28	18	45	61	52	38.75	19	1.64957	1.64957	0.00371046	NM_001159535	217380	Cacna1c
chr3	78940762	78942015	+	22	20	24	18	11	15	30	40	36.625	-19.25	-1.71296	1.71296	0.00372095	NM_016779	196373	Dmp1
chr5	20128512	20131225	+	48	30	48	50	25	14	31	24	14.375	11.75	2.38235	2.38235	0.00372434	NM_011777	218979	Zyx
chr2	52079458	52082507	+	13	20	30	39	38	26	23	48	49.25	-24.5	-1.66216	1.66216	0.00373634	NM_053122	192133	Immp2l
chr5	8992759	8995824	+	49	28	32	48	17	26	40	48	46.875	-21.75	-1.60417	1.60417	0.00373808	NM_029967	213131	Adamtsl1
chr2	91303822	91305070	+	31	12	23	17	8	20	42	34	40.125	-18.75	-1.60976	1.60976	0.00374009	NM_175171	185605	Mast4
chr7	140211318	140214706	+	30	27	37	52	55	8	46	17	13.875	13.25	2.82759	2.82759	0.00374058	NM_001085421	200923	Tspyl5
chr7	99813202	99815957	+	52	14	19	29	15	22	40	38	42.5	-20	-1.61538	1.61538	0.0037452	NM_144552	187375	Stxbp6
chr1	65107728	65109447	+	35	18	12	28	9	12	9	15	19.125	-13.75	-2.12245	2.12245	0.0037456	NM_001080814	201325	Fat3
chr5	45953263	45955679	+	23	20	33	37	10	61	82	96	100	-31.5	-1.37389	1.37389	0.00376289	NM_144807	203712	Chpt1
chr3	84045399	84051940	+	97	72	81	129	64	11	19	33	29.5	-17.5	-1.84337	1.84337	0.00376835	NM_023537	214046	Rab3b
chr2	117076420	117078429	+	33	27	29	25	20	17	8	16	22.625	-14.25	-1.91935	1.91935	0.0037699	NM_023370	218538	Cdh23
chr4	144540389	144543489	+	33	31	34	37	22	25	49	17	21.5	15	2.07143	2.07143	0.00380022	NM_023230	195084	Ube2v1
chr1	164122028	164123963	+	45	24	30	51	25	15	40	12	15.25	13	2.48571	2.48571	0.00380057	NM_019875	195621	Abcb9
chr13	58470802	58472451	+	29	18	20	18	5	26	45	37	27.25	15.5	1.79487	1.79487	0.00380789	NM_009104	199228	Rrm2
chr2	51776369	51783015	+	32	36	48	65	74	28	52	30	23.5	15.5	1.98413	1.98413	0.00380987	NM_007461	205769	Apba2
chr10	77809542	77813665	+	57	44	55	78	28	6	16	6	15.75	-12.5	-2.31579	2.31579	0.00388714	NM_001099624	209994	Rapgef2
chr9	108364019	108365754	+	2	12	13	14	16	27	22	30	35.75	-17.5	-1.64815	1.64815	0.00389682	NM_001170745	185189	Magi2
chr3	123085652	123088403	+	46	32	39	35	22	40	51	45	34.5	18.5	1.73267	1.73267	0.00389725	NM_010889	219221	Neb
chr7	138545532	138547254	+	22	11	21	26	11	24	16	29	30.875	-17.25	-1.77528	1.77528	0.00392534	NM_023733	214033	Crot
chr4	25665693	25669170	+	20	13	24	30	42	8	15	5	14.875	-12.25	-2.4	2.4	0.00393021	NM_001145857	186839	Lrp4
chr1	68893463	68897468	+	48	23	40	62	28	41	78	55	46.25	20	1.55172	1.55172	0.00395105	NM_009980	219154	Ctbp2
chr12	4166788	4172358	+	48	28	38	44	59	7	14	17	20.75	-15.5	-2.19231	2.19231	0.00395236	NM_029078	176765	Pcf11
chr11	66820396	66823343	+	16	26	19	31	39	7	11	15	17.125	-13.25	-2.2619	2.2619	0.00396509	NM_007776	200409	Crygd
chr16	12129009	12130697	+	9	6	8	12	18	12	22	15	21.375	-13.75	-1.94828	1.94828	0.00397799	NM_021416	218612	Fam184b
chr18	9842052	9844684	+	31	23	35	46	19	60	62	80	81.375	-27.75	-1.41111	1.41111	0.00398665	NM_030706	192521	Trim2
chr2	80346116	80350939	+	66	37	51	81	40	13	10	15	22.25	-15	-2.01695	2.01695	0.00399821	NM_026620	165008	Fam98b
chr2	163905368	163909063	+	27	34	36	45	58	13	21	21	26.875	-15.75	-1.82895	1.82895	0.00400121	NM_001128198	153350	Vps13d
chr1	138816880	138820166	+	60	29	29	34	25	18	29	11	29.125	-16.25	-1.77381	1.77381	0.00402695	NM_172646	187147	Dnm3
chr1	127916540	127919242	+	21	8	23	30	27	54	72	72	56.75	23.5	1.52222	1.52222	0.00406535	NM_001141982	186933	Rbm43
chr1	182666554	182669811	+	43	37	45	36	26	33	36	52	48.125	-21.25	-1.56667	1.56667	0.00407815	NM_053014	213061	Agpat3
chr10	20288065	20292585	+	67	53	58	91	53	28	41	15	17.625	14.25	2.35714	2.35714	0.00409482	NM_133744	191749	Ccdc71
chr1	53998857	54000232	+	6	5	11	19	14	20	10	29	30.25	-18.5	-1.88095	1.88095	0.00409776	NM_201638	188338	Mettl14
chr2	125241343	125243494	+	22	10	18	21	33	9	6	8	14.25	-11	-2.25714	2.25714	0.0041192	NM_175115	212172	Ikzf5
chr19	23892916	23894917	+	7	16	22	29	32	21	48	43	29.5	16	1.74419	1.74419	0.00413375	NM_010243	198972	Fut9
chr2	131763173	131764949	+	9	8	10	18	29	20	28	26	34	-16.5	-1.64078	1.64078	0.00413658	NM_010154	215306	Erbb4
chr11	76097213	76102419	+	59	29	60	68	38	35	110	59	51.5	23	1.575	1.575	0.00415455	NM_138305	218157	Adcy3
chr4	128624853	128629814	+	24	27	28	31	44	18	82	43	33.375	19.25	1.81053	1.81053	0.00418443	NM_177392	160533	Tmem220
chr6	36878902	36880504	+	23	24	20	33	14	12	38	16	14.25	11.5	2.35294	2.35294	0.00418464	NM_001174086	221234	Shisa9
chr2	146160271	146162528	+	25	20	29	30	13	28	38	45	47.875	-20.25	-1.53642	1.53642	0.00418874	NM_016965	196256	Nckap1
chr2	130354006	130357509	+	17	17	39	46	44	14	25	21	30.25	-18	-1.84706	1.84706	0.00419456	NM_001159769	217415	Nr5a2
chr18	75335554	75338802	+	28	18	39	54	61	36	48	35	28.25	17	1.86076	1.86076	0.00419741	NM_172484	161349	Nckap5
chr10	126487586	126492667	+	29	26	42	66	62	17	29	25	33.125	-17.75	-1.73196	1.73196	0.00421853	NM_133225	220570	Acbd3
chr10	100072553	100076293	+	21	18	32	31	47	38	48	42	56.625	-22.25	-1.48901	1.48901	0.0042224	NM_013875	196605	Pde7b
chr2	75875232	75881047	+	37	25	49	58	68	27	30	19	16.25	13	2.33333	2.33333	0.00425574	NM_172655	190005	Hecw2
chr15	85831140	85833365	+	33	17	39	41	24	23	49	28	25.25	15	1.84507	1.84507	0.00429274	NM_007993	219872	Fbn1
chr14	33341305	33344293	+	20	21	31	43	49	26	41	39	26.375	16.25	1.89041	1.89041	0.00429973	NM_177034	208365	Apba1
chr15	66104038	66107892	+	25	35	36	36	48	13	36	19	17.25	12.5	2.13636	2.13636	0.00433472	NM_011170	219128	Prnp
chr7	56060456	56062935	+	31	16	26	39	13	18	37	42	43.375	-20.25	-1.60902	1.60902	0.00434414	NM_008750	199592	Nxn
chr14	17108615	17110127	+	5	4	12	6	14	12	9	14	19	-13	-2.04	2.04	0.00434581	NM_001081206	220867	Dgki
chr17	87192127	87194176	+	4	11	19	31	38	12	16	13	19.875	-12.75	-1.94444	1.94444	0.00438438	NM_001033348	216131	Ralgapa2
chr19	47584090	47587608	+	20	20	29	32	54	43	76	38	39.25	21	1.73043	1.73043	0.00440184	NM_008980	199276	Ptpra
chr2	149767241	149772375	+	53	38	53	73	25	27	88	55	44.625	21.75	1.64444	1.64444	0.00440916	NM_027727	174026	Dym
chr4	11096128	11099245	+	14	8	29	38	35	34	95	68	51	23	1.58228	1.58228	0.00444799	NM_010009	219668	Cyp27b1
chr9	70556700	70560207	+	39	28	43	45	26	35	39	51	34.625	17.75	1.68932	1.68932	0.00446228	NM_001081246	156566	1700017N19Rik
chr6	47983120	47986605	+	16	14	30	37	34	59	69	58	52.75	22.5	1.54217	1.54217	0.00446601	NM_001081033	215970	Pde11a
chr17	73580260	73582412	+	43	17	31	32	15	11	4	21	23.75	-16.5	-2.06452	2.06452	0.00447301	NM_009886	208908	Celsr1
chr5	128761999	128765104	+	38	28	26	40	20	29	78	40	37.875	18.75	1.65789	1.65789	0.00447559	NM_001081221	220864	Ercc6
chr1	59888822	59890984	+	40	13	20	27	12	47	63	57	44.125	19.25	1.55797	1.55797	0.00447816	NM_152923	190539	Kcnq3
chr2	77079357	77081336	+	36	18	22	34	12	14	13	17	21.125	-12.75	-1.86441	1.86441	0.00448886	NM_028031	213438	Zdhhc13
chr9	77784837	77786348	+	7	18	22	40	8	8	41	15	12.375	11.25	2.66667	2.66667	0.00449423	NM_021504	214158	Ngly1
chr10	83173705	83174979	+	4	5	7	10	14	29	38	23	23.875	16.75	2.08065	2.08065	0.00449684	NM_010137	219590	Epas1
chr5	147232670	147241490	+	68	70	58	125	111	34	47	36	34.25	17.5	1.68627	1.68627	0.00450422	NM_175360	212140	Obfc1
chr2	38469066	38470638	+	26	23	21	26	18	25	47	43	44.125	-19.75	-1.57664	1.57664	0.00450897	NM_001085521	210025	Tmem90b
chr1	180441224	180445243	+	54	29	32	51	16	24	53	48	30	18	1.85714	1.85714	0.00454992	NM_021897	214122	Trp53inp1
chr12	45515847	45517452	+	25	11	13	23	10	13	25	28	31	-16.5	-1.72527	1.72527	0.0045651	NM_007399	220054	Adam10
chr3	103874704	103876472	+	14	4	9	18	20	36	58	38	32.5	17.5	1.73684	1.73684	0.00457185	NM_001081382	168394	Zfp777
chr4	142786935	142789328	+	35	31	29	34	20	6	25	19	23.25	-15.5	-2	2	0.00457861	NM_001081071	216450	Lclat1
chr18	24617332	24619559	+	16	9	10	12	23	11	26	18	26	-15.5	-1.84932	1.84932	0.00459294	NM_172885	189846	Tmem132d
chr6	36644090	36647161	+	24	26	48	50	16	11	11	13	18.625	-13.25	-2.10417	2.10417	0.00460033	NM_007561	200598	Bmpr2
chr14	58174121	58175655	+	30	14	17	21	12	10	17	18	20.875	-13.25	-1.92982	1.92982	0.00461699	NM_175465	189449	Sestd1
chr8	48309987	48313809	+	37	41	38	51	63	8	11	9	15.125	-12.25	-2.36111	2.36111	0.00461935	NM_134255	191497	Elovl5
chr2	174506437	174508533	+	13	6	13	13	25	10	31	14	11.5	10	2.53846	2.53846	0.00462262	NM_001145198	158646	1500009L16Rik
chr3	102308177	102310309	+	27	19	25	43	9	78	185	98	97.5	34.5	1.42991	1.42991	0.00463406	NM_145155	212668	Wasf3
chr10	39278632	39281266	+	12	15	32	31	44	5	3	16	17.625	-14.25	-2.35714	2.35714	0.00463701	NM_011187	197642	Psmb7
chr14	9033385	9035977	+	37	24	23	51	16	19	34	29	33	-17.5	-1.72165	1.72165	0.00464654	NM_001161665	216426	Kif26b
chr11	50742226	50744300	+	47	16	15	48	15	5	5	9	12.625	-10.75	-2.48276	2.48276	0.00464903	NM_001146031	217429	Nrcam
chr1	90384225	90389394	+	77	35	59	76	46	16	40	21	17.125	12.75	2.18605	2.18605	0.00465251	NM_133853	191682	Magi3
chr7	64191869	64194395	+	40	20	27	27	13	14	16	22	25.75	-15	-1.82192	1.82192	0.00465564	NM_001081355	209146	Prdm2
chr17	75578828	75580366	+	9	6	14	14	26	23	27	24	18.25	12.5	2.04167	2.04167	0.00465727	NM_026529	170218	2700062C07Rik
chr7	140139029	140141165	+	28	34	25	37	25	15	30	23	28.625	-16.25	-1.79268	1.79268	0.00466139	NM_008973	219623	Ptn
chr4	155320786	155327458	+	112	73	78	88	74	7	2	12	14.75	-12	-2.37143	2.37143	0.00467901	NM_026526	216691	N6amt2
chr6	90518518	90521441	+	19	13	22	23	36	62	86	49	53.875	22.25	1.52047	1.52047	0.0046865	NM_001114311	187457	Stox2
chr6	57753944	57756055	+	43	18	31	28	17	15	20	15	21.375	-13.25	-1.89831	1.89831	0.0046931	NM_013609	218897	Ngf
chr5	42002451	42003817	+	8	5	13	10	12	26	82	24	32.125	20.25	1.92045	1.92045	0.00470278	NM_001122893	211508	Fyn
chr6	37397022	37400694	+	45	28	50	50	29	13	6	21	22.5	-16.5	-2.15789	2.15789	0.00470876	NM_013744	196701	Zfp354b
chr15	30593452	30598870	+	45	38	46	81	70	38	37	36	51	-21.5	-1.53416	1.53416	0.00471085	NM_008132	167809	Glrp1
chr14	76353457	76355048	+	36	17	29	36	19	4	25	17	21.5	-15.5	-2.12727	2.12727	0.00472417	NM_008074	200185	Gabrg3
chr19	31113778	31120274	+	64	46	63	113	55	53	45	62	75.5	-31	-1.51667	1.51667	0.00472987	NM_001039157	216045	Ube2j2
chr5	110589489	110592573	+	27	23	37	38	19	32	53	21	27.375	15.75	1.80769	1.80769	0.00474038	NM_027406	213510	Aldh1l1
chr2	136075375	136077450	+	5	6	10	23	18	11	19	17	23.25	-15	-1.95238	1.95238	0.00476292	NM_146168	162377	Vopp1
chr6	85094905	85097969	+	19	13	15	31	27	13	44	20	15	12	2.33333	2.33333	0.00476784	NM_027295	213521	Rab28
chr7	142817328	142822094	+	77	48	55	60	29	14	26	35	34.75	-17.5	-1.67308	1.67308	0.00476956	NM_178661	217809	Creb3l2
chr17	74935222	74936978	+	34	18	25	32	14	8	15	20	22.25	-14	-1.91803	1.91803	0.00476961	NM_026816	213622	Gtf2f2
chr17	88975070	88976721	+	6	8	8	17	28	41	48	45	58.875	-22.75	-1.47895	1.47895	0.00478047	NM_011160	219133	Prkg1
chr8	127615167	127616562	+	11	16	8	20	29	13	8	24	23.875	-14.75	-1.89394	1.89394	0.00479063	NM_172717	189957	Chfr
chr15	97658613	97661064	+	40	24	25	33	20	15	51	18	17.25	14	2.36585	2.36585	0.00479603	NM_172858	189865	Pak7
chr6	77867575	77870878	+	39	25	32	43	26	13	12	17	20.875	-13.25	-1.92982	1.92982	0.00480234	NM_007566	209103	Birc6
chr4	119793523	119795849	+	40	25	29	38	21	17	22	18	15.5	12	2.26316	2.26316	0.00484397	NM_028658	193021	Klraq1
chr10	26636013	26638741	+	9	12	20	26	27	20	50	18	21.25	14.5	2.03571	2.03571	0.00484419	NM_174854	217922	Disc1
chr3	109442786	109445516	+	18	15	19	23	22	10	22	15	23.875	-14.75	-1.89394	1.89394	0.00485064	NM_019572	195841	Hdac7
chr7	52289498	52291227	+	7	5	7	14	19	15	19	19	27.5	-15	-1.75	1.75	0.00485568	NM_009819	198045	Ctnna2
chr2	121191889	121193601	+	5	4	12	17	15	10	19	24	25.875	-15.25	-1.83562	1.83562	0.00485613	NM_010657	219352	Hivep3
chr11	103682231	103685223	+	16	19	27	25	29	29	42	27	23.75	15	1.92308	1.92308	0.00486575	NM_176837	212106	Arhgap18
chr5	45885624	45891871	+	50	31	66	61	71	44	45	28	27.25	16.5	1.86842	1.86842	0.00487184	NM_146139	218064	Vav3
chr12	80779396	80782078	+	11	20	22	43	41	8	44	14	13.875	11.75	2.46875	2.46875	0.00488257	NM_175022	160948	Prr12
chr13	119512719	119515436	+	14	13	17	28	33	8	49	24	15.5	13.5	2.54286	2.54286	0.00488381	NM_080459	208536	Strc
chr11	109327994	109333316	+	77	57	78	104	55	35	47	42	30.25	16	1.7191	1.7191	0.00488482	NM_008740	215464	Nsf
chr5	66158851	66166191	+	78	42	98	126	69	45	125	80	64.625	25.25	1.48558	1.48558	0.00491141	NM_024434	213989	Lap3
chr14	70539190	70541979	+	13	19	16	20	20	29	58	40	32.125	17.75	1.76344	1.76344	0.00491982	NM_009014	215401	Rad51l1
chr5	121810415	121812426	+	9	11	13	12	23	31	57	17	26	16	1.88889	1.88889	0.00492456	NM_008002	219933	Fgf10
chr10	23906574	23913135	+	79	71	81	115	73	50	55	61	67.625	-23.25	-1.41518	1.41518	0.0049408	NM_134038	209552	Slc16a6
chr10	6349775	6355285	+	82	54	60	67	38	44	54	62	70.5	-26	-1.45217	1.45217	0.00496032	NM_001024917	170811	N4bp2
chr15	37971913	37974049	+	56	16	27	34	16	31	62	25	25.75	16	1.90141	1.90141	0.00496095	NM_146055	217395	2610301G19Rik
chr1	34335687	34337606	+	8	12	12	16	27	22	29	20	17.625	12.25	2.06522	2.06522	0.00496968	NM_001163470	186073	Trafd1
chr19	53482836	53484248	+	24	13	27	16	13	42	82	51	74.375	-26.25	-1.42857	1.42857	0.00497053	NM_016797	214482	Stx7
chr13	38134041	38141806	+	45	37	66	69	71	30	55	55	56	-24	-1.54545	1.54545	0.00498932	NM_001170786	185172	Mthfd1l
chr15	100613908	100616944	+	6	21	18	28	27	14	5	25	24.5	-17.5	-2.11111	2.11111	0.00499175	NM_001112721	202941	Ubr5
chr15	65620263	65622819	+	74	39	43	62	36	3	8	11	14.625	-11.75	-2.34286	2.34286	0.00502853	NM_172429	212352	Smndc1
chr13	16123954	16126312	+	44	19	20	28	11	68	100	75	66.125	23.75	1.43779	1.43779	0.00503141	NM_024242	194827	Riok1
chr7	96528943	96532494	+	43	25	46	53	26	32	59	27	27.25	17	1.90667	1.90667	0.00504423	NM_021530	195336	Slc4a8
chr1	43549947	43557082	+	104	67	90	117	65	13	22	10	21.125	-14.75	-2.07273	2.07273	0.00504576	NM_008380	215551	Inhba
chr13	63256517	63258184	+	41	19	21	34	14	21	10	33	32.5	-18	-1.76596	1.76596	0.00505814	NM_008055	219906	Fzd4
chr10	76995177	76997091	+	36	17	19	31	13	8	15	16	19.25	-13	-2.01961	2.01961	0.00506811	NM_008404	215545	Itgb2
chr2	135969115	135973906	+	74	28	41	60	31	16	45	27	18.75	13	2.06122	2.06122	0.00509354	NM_197990	135885	1700025G04Rik
chr8	126523184	126525835	+	20	13	30	33	33	32	71	40	36.25	17	1.61261	1.61261	0.00510002	NM_013464	211571	Ahr
chr1	153948835	153950969	+	10	9	12	19	17	19	66	50	29.875	18.25	1.87952	1.87952	0.00510072	NM_001081184	201181	BC057079
chr12	36177968	36181202	+	22	24	27	36	41	17	27	28	30.25	-17	-1.78161	1.78161	0.00511034	NM_001127261	217532	Trp63
chr1	91898141	91903410	+	33	45	37	46	65	12	19	19	26.75	-17	-1.93151	1.93151	0.00513057	NM_016888	216700	B3gnt2
chr4	87759377	87762322	+	9	18	24	33	28	23	38	17	19.25	13.5	2.08	2.08	0.00514764	NM_007805	215703	Cyb561
chr16	25767196	25770015	+	55	24	26	51	16	24	62	35	28.625	15.75	1.75904	1.75904	0.00515923	NM_178633	188798	Klhl2
chr2	61399748	61402257	+	25	13	21	28	38	5	13	11	14.75	-12.5	-2.47059	2.47059	0.00519588	NM_133983	191563	Cd276
chr11	22729112	22732081	+	35	38	33	26	24	49	63	42	40.75	18.5	1.5873	1.5873	0.00520985	NM_026474	193953	Sugt1
chr5	58116113	58120003	+	88	41	61	58	36	9	8	17	19	-13	-2.04	2.04	0.0052107	NM_009219	215279	Sstr4
chr19	17751709	17753151	+	22	9	19	28	11	8	17	15	17.875	-13.25	-2.17778	2.17778	0.00522014	NM_027172	164837	2310046K01Rik
chr11	105796840	105798558	+	11	8	11	22	26	26	27	60	57.625	-27.75	-1.63429	1.63429	0.00522682	NM_001013771	156936	Gm973
chr8	67231886	67234716	+	18	19	24	18	29	33	75	25	34.25	19	1.76768	1.76768	0.00524374	NM_177390	189155	Myo1d
chr9	58394857	58396562	+	27	22	8	23	6	16	55	11	20	15.5	2.26531	2.26531	0.00524844	NM_007533	200620	Bckdha
chr14	80026744	80030468	+	28	23	34	41	46	55	80	59	52.5	20.5	1.48521	1.48521	0.00525363	NM_023456	218533	Npy
chr2	148196481	148198795	+	30	21	23	25	15	14	25	15	27.5	-16.5	-1.85714	1.85714	0.00526362	NM_145993	190767	L3mbtl2
chr1	32525759	32528673	+	19	15	24	29	41	14	15	15	22.25	-14.5	-1.96667	1.96667	0.00526456	NM_001025102	169381	2700007P21Rik
chr2	151816133	151817946	+	31	16	30	18	6	16	39	16	15.25	11.5	2.21053	2.21053	0.00527768	NM_025465	165581	1810029B16Rik
chr1	59624185	59630200	+	50	61	67	107	60	11	10	25	21.625	-15.25	-2.08929	2.08929	0.00528292	NM_009986	219150	Cux1
chr11	80300427	80304164	+	13	21	26	39	47	9	7	15	18.25	-12.5	-2.04167	2.04167	0.00532807	NM_007592	216854	Car8
chr7	26428893	26430660	+	7	8	16	20	34	5	5	10	13.375	-10.75	-2.34375	2.34375	0.00534207	NM_018732	208795	Scn3a
chr6	49778308	49784026	+	47	32	40	47	58	61	98	84	68.875	23.75	1.41667	1.41667	0.0053506	NM_009677	220647	Ap1g1
chr8	94891700	94894508	+	10	8	20	23	23	13	27	25	28.625	-16.25	-1.79268	1.79268	0.00537719	NM_080469	212978	Eri3
chr15	81497819	81501039	+	55	22	31	33	24	48	53	48	36.375	19.75	1.74528	1.74528	0.00539715	NM_018889	196068	Pigb
chr2	106824205	106826592	+	46	10	29	35	15	29	56	42	51.875	-22.25	-1.54601	1.54601	0.00541019	NM_001136065	187009	Hipk2
chr8	69003602	69004936	+	5	10	7	15	16	24	43	58	52.875	-22.25	-1.53293	1.53293	0.00544762	NM_009728	205278	Atp10a
chr5	137020289	137022541	+	42	23	16	34	9	65	116	93	76.5	25.5	1.4	1.4	0.00545062	NM_001033213	153230	Ttc7b
chr4	8116328	8118307	+	21	15	34	29	16	50	84	66	56	21	1.46154	1.46154	0.00545099	NM_001085374	72732	Mcc
chr2	65315531	65316893	+	21	15	17	21	12	6	18	19	21.125	-13.75	-1.96491	1.96491	0.00547668	NM_013875	196605	Pde7b
chr8	112382931	112388577	+	42	48	59	77	82	21	46	22	21.25	13.5	1.93103	1.93103	0.0054856	NM_001025395	220344	Src
chr4	117208041	117211161	+	34	37	27	45	19	17	8	11	17.25	-12	-2.06667	2.06667	0.00550413	NM_011074	219158	Cdk14
chr9	72869875	72873862	+	19	20	19	52	34	30	75	37	33	18.5	1.77895	1.77895	0.00550568	NM_025811	213843	Nhlrc2
chr6	38767843	38772445	+	52	61	49	85	39	62	50	36	38.5	21	1.75	1.75	0.00550824	NM_009510	198533	Ezr
chr7	65970246	65974916	+	67	42	56	93	44	27	23	22	17.875	12.25	2.04255	2.04255	0.0055102	NM_177373	189164	Ppfia2
chr12	101554098	101559865	+	52	47	60	98	87	98	166	116	104.125	31.25	1.35311	1.35311	0.00551375	NM_145564	212613	Fbxo21
chr18	44766473	44772093	+	42	29	52	59	69	29	53	48	32.875	15.75	1.63	1.63	0.0055149	NM_028132	218368	Pgm2
chr10	20369579	20371380	+	34	21	28	26	15	18	21	26	15.25	11.5	2.21053	2.21053	0.00551949	NM_001005740	169761	Phactr1
chr2	157274580	157276836	+	17	17	9	10	26	11	42	19	16.25	12.5	2.25	2.25	0.00553788	NM_019465	218706	Crtam
chr5	4907459	4909336	+	26	17	20	30	6	80	172	110	90.875	32.25	1.43144	1.43144	0.00555669	NM_001081302	201126	Trio
chr7	6296546	6299759	+	67	17	21	45	18	35	16	30	19.25	14.5	2.20833	2.20833	0.00557662	NM_011184	197644	Psma3
chr19	56640400	56642776	+	24	10	27	38	32	14	25	26	28.625	-15.25	-1.72619	1.72619	0.00558195	NM_001177631	211239	Etl4
chr17	6958461	6962119	+	26	19	37	29	40	16	28	21	15.25	11	2.12821	2.12821	0.00558214	NM_001177811	216749	Rapgef3
chr10	106016279	106017835	+	15	10	9	10	21	14	16	30	29.375	-16.75	-1.79762	1.79762	0.00559455	NM_177819	211480	Fam135b
chr5	118429417	118437836	+	63	80	94	109	104	12	14	7	15.75	-12.5	-2.31579	2.31579	0.00560536	NM_133365	191822	Dnahc5
chr4	99629586	99631921	+	23	23	24	27	36	17	29	13	14.125	10.75	2.22857	2.22857	0.00562379	NM_008591	215497	Met
chr13	43136020	43137885	+	9	5	11	14	18	36	50	34	28.625	16.75	1.82716	1.82716	0.00563074	NM_001177774	211212	Fbxw7
chr9	40811892	40813816	+	5	15	6	12	23	13	9	8	18	-13	-2.13043	2.13043	0.00563553	NM_153794	173670	4933403F05Rik
chr15	27836339	27842873	+	57	50	88	108	77	19	24	20	31.375	-20.25	-1.95294	1.95294	0.00563814	NM_145711	218084	Tox
chr12	72070699	72072807	+	8	10	14	16	19	11	16	38	35.125	-21.25	-1.86735	1.86735	0.0056391	NM_178930	221011	Gbf1
chr2	20492991	20495844	+	40	19	39	49	20	23	18	27	31.5	-16	-1.68085	1.68085	0.00564971	NM_008598	199712	Mgmt
chr3	88419538	88421080	+	3	7	7	9	20	18	25	29	31.125	-15.75	-1.67742	1.67742	0.00567642	NM_008158	215611	Gpr27
chr15	97591975	97593442	+	8	9	12	9	19	30	43	28	44.75	-18.5	-1.52113	1.52113	0.00567975	NM_028053	213428	Tmem38b
chr15	71530502	71533237	+	55	23	29	44	23	22	53	34	26.75	15	1.77922	1.77922	0.00570657	NM_025740	213859	Ccdc104
chr15	28240350	28241797	+	33	17	12	24	5	44	97	65	55.25	22.5	1.51136	1.51136	0.00570991	NM_025645	194503	Snrnp40
chr17	68310501	68312722	+	16	14	22	27	29	26	45	29	25.75	14.5	1.78378	1.78378	0.00571197	NM_009847	208914	Cd2ap
chr6	17423994	17425395	+	13	7	6	7	20	67	97	59	53.875	23.25	1.5503	1.5503	0.00573057	NM_009191	199066	Clpb
chr2	69971199	69974775	+	24	17	26	30	45	16	27	35	35.125	-17.75	-1.67619	1.67619	0.0057326	NM_001170694	185193	Rcbtb2
chr3	84737120	84739186	+	11	16	20	36	27	56	64	68	56.375	23.25	1.51955	1.51955	0.00574121	NM_139272	191343	Galnt2
chr18	68441297	68442670	+	36	16	20	24	15	19	15	26	32.75	-19.5	-1.84783	1.84783	0.00574253	NM_008166	200078	Grid1
chr4	6658172	6661947	+	81	16	22	49	21	21	39	32	22.625	14.25	1.91935	1.91935	0.00576794	NM_001024716	202274	Triobp
chr19	46264525	46268096	+	69	29	29	54	32	34	30	43	29.625	16.75	1.78824	1.78824	0.00576825	NM_001083906	215851	Nr3c2
chr7	144238086	144240663	+	42	30	38	45	23	16	12	12	23.25	-14.5	-1.90625	1.90625	0.00578584	NM_001177833	211074	Smox
chr6	99638135	99641018	+	43	27	33	53	21	23	39	17	21.75	14.5	2	2	0.00579476	NM_022985	214093	Zfand6
chr4	53869486	53874729	+	61	33	53	71	40	18	23	26	29.75	-15	-1.67416	1.67416	0.00580549	NM_023908	204586	Slco3a1
chr11	29143035	29145725	+	20	11	24	22	31	22	65	25	26	16	1.88889	1.88889	0.00580895	NM_010485	198566	Elavl1
chr4	130062644	130067801	+	24	44	50	53	67	95	121	82	113.625	-32.25	-1.33077	1.33077	0.0058358	NM_001085492	220095	Rere
chr17	42919314	42922040	+	19	12	19	24	32	41	55	30	32.5	17	1.70833	1.70833	0.00584492	NM_172673	189992	Frmd5
chr7	108871887	108876261	+	38	31	41	59	40	20	34	15	16.625	11.75	2.09302	2.09302	0.00585249	NM_001004468	202555	Tacc2
chr14	73522750	73525654	+	55	32	43	42	27	39	38	53	62.125	-25.25	-1.5101	1.5101	0.00585406	NM_009834	198016	Ccrn4l
chr8	126780236	126786281	+	37	44	32	63	81	32	15	15	32.75	-20	-1.87912	1.87912	0.00585909	NM_019445	195950	Fmn2
chr14	36387351	36390446	+	73	19	34	44	29	47	82	65	54.125	21.75	1.50289	1.50289	0.00586379	NM_080448	191989	Srgap3
chr15	78815125	78817412	+	10	13	12	29	28	10	12	12	18.375	-11.75	-1.94	1.94	0.0058814	NM_001042503	216029	Trim71
chr16	78960839	78962215	+	16	15	23	33	4	17	19	26	26.375	-16.25	-1.89041	1.89041	0.00588676	NM_198111	208282	Akap6
chr10	109267195	109270179	+	67	20	35	66	15	7	9	13	15.75	-12.5	-2.31579	2.31579	0.00589234	NM_001034898	216094	Ms4a15
chr19	55373119	55376962	+	24	16	22	36	33	21	35	38	23.125	13.75	1.84615	1.84615	0.00589491	NM_009025	199402	Rasa3
chr8	79631210	79634268	+	16	14	21	36	42	22	51	49	50.75	-23	-1.58599	1.58599	0.00589971	NM_172498	217986	Ptk2b
chr2	131328284	131330783	+	43	17	23	40	22	7	8	17	16.875	-11.75	-2.06818	2.06818	0.00590798	NM_001113181	187628	Gria4
chr7	91787684	91789647	+	12	9	18	21	37	33	33	21	21.125	13.75	1.96491	1.96491	0.00590927	NM_030744	213167	Ropn1
chr7	81662648	81665126	+	41	23	40	45	21	45	60	51	41.75	18.5	1.56923	1.56923	0.00593672	NM_145554	190969	Ldlrap1
chr8	4304113	4306671	+	12	14	22	25	29	16	34	30	31	-17	-1.75556	1.75556	0.00594942	NM_028765	192975	Acoxl
chr4	149777353	149785936	+	125	99	136	152	89	17	20	17	12.875	10.25	2.32258	2.32258	0.00595929	NM_001039094	201754	Negr1
chr2	5119397	5122990	+	20	19	27	42	42	21	33	28	36.5	-17	-1.60714	1.60714	0.00596193	NM_001163747	153066	Tmem192
chr2	121379534	121382331	+	24	15	29	28	37	37	41	31	27	15	1.76923	1.76923	0.00596452	NM_001005863	220402	Mtus1
chr7	137764395	137766128	+	12	8	10	13	22	13	47	22	19	13.5	2.10204	2.10204	0.00596729	NM_026851	213614	Mrpl52
chr3	51030540	51036464	+	91	48	75	82	65	29	22	44	44.25	-21	-1.62222	1.62222	0.00597665	NM_011347	219097	Selp
chr1	176599737	176603560	+	66	27	33	41	24	25	46	35	27.875	14.75	1.71951	1.71951	0.00598494	NM_001136076	187000	P4ha2
chr6	112775287	112780690	+	29	36	42	68	69	34	31	38	44.125	-19.75	-1.57664	1.57664	0.00599282	NM_178626	188805	Cdc42se2
chr9	114427133	114429352	+	33	15	21	29	15	48	61	38	43	20	1.60606	1.60606	0.00602333	NM_178890	217795	Abtb2
chr12	53777289	53780430	+	52	23	25	36	11	29	37	28	25.375	15.25	1.85915	1.85915	0.00603598	NM_001081017	221362	Unc79
chr19	11068770	11070628	+	35	20	10	20	9	9	4	12	17	-14	-2.4	2.4	0.00605163	NM_053195	216568	Slc24a3
chr8	13688215	13690868	+	13	12	16	24	26	36	68	52	38.625	17.75	1.59664	1.59664	0.00605812	NM_183087	159967	Fam189a1
chr14	66856814	66861906	+	82	49	51	60	38	18	65	43	28.625	16.75	1.82716	1.82716	0.00606367	NM_016981	216588	Slc9a1
chr9	4502358	4504352	+	22	18	22	27	11	17	46	17	19	13	2.04	2.04	0.0060692	NM_021890	165917	Fads3
chr16	34658295	34659823	+	11	13	11	22	23	31	19	24	34.875	-17.75	-1.68269	1.68269	0.0060731	NM_175312	160834	B630005N14Rik
chr4	134303955	134307864	+	22	31	40	32	48	18	17	17	24.625	-13.75	-1.77465	1.77465	0.00610261	NM_027770	193376	Col24a1
chr2	127770259	127774209	+	49	25	31	54	12	20	40	31	40.5	-18	-1.57143	1.57143	0.0061419	NM_008859	219688	Prkcq
chr3	156964211	156965583	+	6	5	9	12	18	29	31	33	25.125	15.25	1.87143	1.87143	0.00615533	NM_008981	207579	Ptprg
chr2	131984559	131986039	+	4	7	16	9	18	72	87	75	68.625	24.75	1.44	1.44	0.0061661	NM_172913	217943	Tox3
chr2	34791337	34795789	+	27	23	43	42	57	19	32	11	14.25	11	2.25714	2.25714	0.00617411	NM_175103	189608	Bola2
chr13	81430267	81432011	+	7	8	13	20	21	69	108	66	66.375	23.25	1.42466	1.42466	0.00617448	NM_153119	212464	Plekho2
chr8	67450942	67454340	+	55	30	33	64	30	11	11	16	17.625	-12.75	-2.13333	2.13333	0.00617784	NM_001159850	206212	Kcnk2
chr8	42188228	42190903	+	13	20	19	23	27	22	37	27	21.5	13.5	1.91525	1.91525	0.00618399	NM_133201	218203	Mfn2
chr14	55048046	55050115	+	11	5	15	21	26	16	50	24	19	13	2.04	2.04	0.00619243	NM_133218	218197	Zfp704
chr1	166071497	166076071	+	39	48	47	86	37	24	30	29	36.625	-17.25	-1.61607	1.61607	0.00623094	NM_001037737	220290	Arnt
chr11	53915261	53917876	+	15	17	27	21	37	40	47	27	31.25	16.5	1.71739	1.71739	0.00623577	NM_183020	211856	Atxn2l
chr11	54562090	54566458	+	71	38	41	63	30	18	28	27	30.625	-15.75	-1.69231	1.69231	0.00624135	NM_177304	212071	Enpp6
chr2	103446882	103449999	+	20	29	40	40	63	16	36	30	17.625	12.75	2.13333	2.13333	0.00624561	NM_001113421	190305	Schip1
chr12	104371788	104374225	+	8	13	24	27	37	30	27	22	20.75	14.5	2.07407	2.07407	0.0062488	NM_008413	219799	Jak2
chr2	145147977	145149613	+	42	16	15	19	14	10	10	16	22.625	-14.75	-1.96721	1.96721	0.0062586	NM_001098425	220083	Sp3
chr7	72032882	72036893	+	26	18	37	39	38	46	129	81	64.625	25.75	1.49758	1.49758	0.0062975	NM_030728	192495	9930013L23Rik
chr4	132959952	132963262	+	15	10	27	31	29	9	11	17	21.5	-15.5	-2.12727	2.12727	0.00630201	NM_027689	193398	Rfx4
chr1	134852193	134854106	+	35	14	17	30	15	12	11	28	27.125	-15.25	-1.78205	1.78205	0.00633141	NM_144839	191250	Ube2e2
chr19	10132964	10134582	+	9	11	11	20	26	34	93	44	39.625	19.25	1.64167	1.64167	0.00634161	NM_021477	195382	A2bp1
chr9	31112271	31114605	+	7	8	25	22	30	18	53	35	24.5	14.5	1.84058	1.84058	0.00634899	NM_172800	217956	Sdk2
chr2	42148267	42151131	+	9	7	20	31	22	36	79	56	40.875	19.75	1.6371	1.6371	0.00636839	NM_013831	196636	Pstpip2
chr6	13622420	13626213	+	31	38	53	49	25	22	31	27	35.125	-15.75	-1.57798	1.57798	0.00638315	NM_001081051	201262	D130043K22Rik
chr3	145173074	145175724	+	37	26	25	36	17	22	38	38	24.5	14.5	1.84058	1.84058	0.00638607	NM_001145954	217434	Lpp
chr2	11166481	11169568	+	59	30	50	59	36	39	38	77	63.625	-25.75	-1.50739	1.50739	0.00639281	NM_025812	213842	Hmg20a
chr14	12968704	12970880	+	12	11	19	31	36	46	94	65	53.5	21.5	1.50292	1.50292	0.00639908	NM_016721	196412	Iqgap1
chr8	92874984	92882282	+	49	37	57	85	87	52	111	67	53.875	24.75	1.59639	1.59639	0.00640174	NM_013734	216529	Atp1a4
chr9	107645793	107649104	+	58	38	42	75	25	51	80	45	46	19.5	1.53793	1.53793	0.00641126	NM_001082414	187566	Sh3d19
chr7	133840651	133842304	+	7	11	6	9	18	5	11	8	14.375	-11.25	-2.28571	2.28571	0.00641525	NM_001038641	168964	2210009G21Rik
chr9	65393217	65400165	+	45	53	53	61	72	17	17	23	30.375	-16.25	-1.73034	1.73034	0.0064241	NM_175549	208370	Robo2
chr9	47991407	47994344	+	16	14	15	28	37	15	40	27	18.125	12.75	2.08511	2.08511	0.00642998	NM_024176	218512	Drap1
chr1	191149216	191150986	+	15	18	17	49	6	17	47	33	24.5	13.5	1.76056	1.76056	0.0064342	NM_022554	218567	Pdlim5
chr4	147264398	147266565	+	7	15	18	18	27	32	70	53	44.375	18.75	1.53571	1.53571	0.00644411	NM_001081066	215958	Dennd3
chr3	9448314	9450426	+	17	7	10	16	17	19	25	20	28.25	-14.5	-1.69048	1.69048	0.00644718	NM_029736	216570	Slc10a7
chr3	95269615	95273028	+	31	41	51	55	28	11	6	6	15.875	-11.75	-2.175	2.175	0.00645105	NM_177282	212073	Mical2
chr7	133642809	133644764	+	24	20	24	21	42	63	98	48	53	23	1.55422	1.55422	0.00646687	NM_201367	211804	Gpr176
chr8	90191263	90193350	+	14	3	14	20	20	11	9	29	24.5	-15.5	-1.92537	1.92537	0.00647009	NM_026268	194078	Dusp6
chr8	48117652	48120946	+	38	30	42	40	18	5	10	18	20	-14	-2.07692	2.07692	0.0064779	NM_010956	197780	Ogdh
chr6	38078869	38081850	+	19	16	16	29	43	6	6	14	16.375	-12.25	-2.19512	2.19512	0.00648517	NM_008030	215659	Fmo3
chr3	68335359	68336964	+	4	9	19	13	17	22	40	33	41.375	-19.25	-1.6063	1.6063	0.00649383	NM_020007	218732	Mbnl1
chr19	29329692	29332026	+	7	9	22	17	29	33	42	32	26.375	15.25	1.81333	1.81333	0.00649907	NM_011884	197098	Rngtt
chr2	72782926	72785451	+	38	24	22	32	24	48	73	47	70.625	-27.25	-1.47807	1.47807	0.00650186	NM_024274	194808	Fars2
chr7	91151316	91158401	+	30	47	58	69	66	22	68	35	29.25	16.5	1.78571	1.78571	0.00651602	NM_013862	214547	Rabgap1l
chr10	84338981	84341159	+	56	14	18	29	18	12	10	6	16.125	-11.75	-2.14634	2.14634	0.00652558	NM_009932	219185	Col4a2
chr14	19386071	19389195	+	37	26	31	45	25	11	35	15	13.375	10.75	2.34375	2.34375	0.00656567	NM_029685	152982	1700113H08Rik
chr16	6369555	6373579	+	26	27	25	40	34	9	45	16	12.625	11.75	2.74074	2.74074	0.00657282	NM_172679	186801	4932438A13Rik
chr17	45560709	45563667	+	19	24	19	39	38	29	43	43	29.375	15.75	1.73256	1.73256	0.00658983	NM_178848	217796	Sirt5
chr11	113928789	113931084	+	16	12	17	25	25	55	60	50	46.5	19.5	1.53061	1.53061	0.00659161	NM_175272	180522	Nav2
chr18	78136017	78139232	+	24	20	28	57	38	19	47	24	18.75	13	2.06122	2.06122	0.00659771	NM_001081636	220125	Ccnd3
chr3	156599612	156601836	+	7	19	12	26	43	29	69	35	30.25	16.5	1.75	1.75	0.00660054	NM_001080707	221123	Gpr155
chr13	24941550	24945763	+	37	29	43	66	28	33	62	35	33.5	16.5	1.65347	1.65347	0.00660893	NM_001037859	216078	Csf1r
chr16	24971128	24973108	+	11	15	17	27	29	18	33	32	21.625	13.75	1.9322	1.9322	0.00661542	NM_019573	214325	Wwox
chr9	56341102	56347495	+	78	54	64	111	46	38	81	41	42	19	1.58462	1.58462	0.00661688	NM_001164594	157633	Pdzrn4
chr7	87874139	87878941	+	52	25	41	55	57	6	23	15	21.75	-14.5	-2	2	0.00661886	NM_153163	190467	Cadps2
chr1	194435853	194438592	+	8	18	15	30	35	43	31	39	48.125	-20.25	-1.53289	1.53289	0.00662891	NM_001081120	168541	Fam89a
chr1	174162928	174168596	+	27	25	50	70	43	17	22	8	22.5	-14.5	-1.95082	1.95082	0.00665034	NM_007831	200370	Dcc
chr3	85879015	85883408	+	29	29	36	51	49	52	96	55	52.625	23.25	1.56707	1.56707	0.00666877	NM_029310	213242	Fabp12
chr2	136868758	136870643	+	26	16	13	23	12	13	23	21	26.5	-14.5	-1.75325	1.75325	0.00666904	NM_026825	193762	Lrrc16a
chr1	121434048	121437294	+	6	21	20	36	35	21	20	11	12.875	10.75	2.43333	2.43333	0.0066757	NM_028296	193127	Car10
chr16	74264077	74267176	+	48	30	29	44	30	88	152	91	94.5	29	1.3625	1.3625	0.00667724	NM_008803	215441	Pde8a
chr19	5407555	5409223	+	6	12	10	20	19	2	17	3	14.875	-12.75	-2.5	2.5	0.00667865	NM_153162	216798	Txnrd3
chr3	141971566	141974234	+	18	14	18	19	32	27	42	39	47.625	-22.75	-1.62759	1.62759	0.00668383	NM_001080706	221124	Btaf1
chr15	73396140	73400817	+	28	32	28	50	65	40	91	49	44.625	19.75	1.56835	1.56835	0.00668764	NM_001098799	75306	Tox2
chr8	81133783	81136902	+	30	27	37	48	20	5	16	1	12.25	-11	-2.62963	2.62963	0.0066882	NM_033571	216808	Fkbp6
chr7	119488969	119490755	+	28	17	14	27	15	6	1	10	13.75	-12.5	-2.66667	2.66667	0.00670433	NM_018822	218739	Sgsh
chr2	118178647	118183530	+	32	31	41	65	51	26	49	15	18.75	13.5	2.125	2.125	0.00671859	NM_146216	190687	Vac14
chr10	98740463	98743130	+	41	23	27	36	17	26	34	17	20.375	13.25	1.96364	1.96364	0.00673411	NM_175397	211037	Sp110
chr11	6232906	6234281	+	37	16	19	37	20	23	45	49	33	18	1.75	1.75	0.00674602	NM_001163009	186220	Tnik
chr1	164931066	164932614	+	35	11	14	32	14	39	74	42	39.75	18.5	1.60656	1.60656	0.00675497	NM_029838	218289	Col25a1
chr16	31033813	31039363	+	39	37	52	67	84	59	100	70	60.5	22.5	1.45685	1.45685	0.00675556	NM_177683	189074	Vgll4
chr3	60406488	60409610	+	63	45	34	56	32	14	16	14	22.125	-12.75	-1.80952	1.80952	0.00675731	NM_009065	215353	Rit2
chr4	33440177	33442744	+	24	9	18	26	28	53	89	73	59.25	22.5	1.46875	1.46875	0.00676385	NM_172870	217948	Bnc2
chr13	36438633	36445243	+	114	47	85	88	62	21	49	45	29	15	1.69767	1.69767	0.00677172	NM_152818	190546	Osbp2
chr1	162464913	162467619	+	14	15	24	33	31	5	8	14	17.375	-12.25	-2.08889	2.08889	0.00677235	NM_011880	214698	Rgs7
chr8	11388333	11390009	+	20	22	20	22	12	8	8	17	19.875	-13.25	-2	2	0.00677886	NM_001081377	220991	Pcdh9
chr10	86615437	86616967	+	3	7	10	12	17	45	61	24	33.25	18	1.74227	1.74227	0.00677951	NM_028982	216810	8430419L09Rik
chr3	36769448	36770883	+	3	4	11	11	10	14	36	15	16.25	13	2.33333	2.33333	0.00678394	NM_028937	218338	Sohlh2
chr13	43461177	43464112	+	16	13	21	39	35	26	24	49	43.375	-19.25	-1.57037	1.57037	0.00678884	NM_027423	193480	Polr3b
chr7	56824668	56829322	+	38	30	30	47	57	20	28	38	40.375	-18.75	-1.60484	1.60484	0.00679065	NM_133360	191826	Acaca
chr17	47683582	47685647	+	13	7	7	23	15	28	31	33	39.875	-16.75	-1.53175	1.53175	0.00679732	NM_011204	197632	Ptpn13
chr5	89171816	89173338	+	2	9	12	18	11	25	76	27	29.625	17.25	1.82143	1.82143	0.00680615	NM_009717	198222	Neurod6
chr2	73232620	73234959	+	24	23	13	24	26	10	23	26	26.25	-15.5	-1.83784	1.83784	0.00681631	NM_181730	211871	Polr1d
chr10	116641023	116643273	+	19	15	15	14	28	16	10	13	21.75	-13.5	-1.9	1.9	0.00683852	NM_139270	191344	Pth2r
chr18	61285819	61289451	+	19	27	18	34	39	13	31	16	11.75	10	2.48148	2.48148	0.00684175	NM_008465	199828	Kpna1
chr8	117014796	117016950	+	6	14	16	23	31	46	73	30	39.75	20	1.67227	1.67227	0.00685897	NM_011416	219076	Smarca2
chr15	92515680	92519984	+	25	25	31	51	51	36	49	54	61.5	-23	-1.46	1.46	0.00686315	NM_027772	213471	Pdss2
chr6	23651276	23653039	+	43	18	18	36	16	21	22	19	14.25	11	2.25714	2.25714	0.00687345	NM_010687	215036	Large
chr8	127281897	127287629	+	54	40	71	65	33	22	54	41	27.625	15.25	1.7625	1.7625	0.00687486	NM_011385	214808	Ski
chr18	72188019	72190128	+	45	17	20	38	14	32	69	24	31.75	17	1.73118	1.73118	0.0068845	NM_054055	216566	Slc13a3
chr3	10291741	10296815	+	25	26	47	73	59	35	66	28	30	17.5	1.82353	1.82353	0.00693255	NM_001166642	185421	Bcas3
chr13	24304950	24308056	+	25	18	42	55	21	42	86	56	47.125	19.25	1.51333	1.51333	0.00693467	NM_139272	191343	Galnt2
chr11	93463308	93464886	+	9	4	10	8	20	52	85	78	57.125	22.75	1.49727	1.49727	0.00695027	NM_030750	192481	Sgpp1
chr7	88434866	88443282	+	72	52	82	118	110	33	51	34	28.375	17.25	1.87342	1.87342	0.00696408	NM_176838	189338	Esrp2
chr6	89618506	89620131	+	27	19	17	18	14	20	52	33	27.875	15.25	1.75309	1.75309	0.00698195	NM_172608	220547	Tmem184b
chr19	37024232	37028016	+	84	42	59	42	37	13	14	15	20	-13	-1.96296	1.96296	0.00702471	NM_016709	196424	Auh
chr2	163070689	163074476	+	29	21	43	48	45	23	37	30	39.5	-17	-1.54839	1.54839	0.00706323	NM_001033210	202096	Pls1
chr5	135766650	135767934	+	23	11	13	25	7	38	43	29	31.75	18	1.79121	1.79121	0.00707636	NM_001164594	157633	Pdzrn4
chr11	119214852	119216228	+	38	11	9	21	11	13	13	30	27.625	-15.75	-1.79747	1.79747	0.00708236	NM_175164	189573	Arhgap26
chr8	113228004	113229771	+	7	10	15	15	14	20	46	27	22.25	13.5	1.87097	1.87097	0.0070887	NM_029285	163983	1700001C02Rik
chr1	87490740	87492493	+	13	11	11	20	29	30	47	41	49.625	-21.75	-1.56129	1.56129	0.00710069	NM_001145209	186867	Hbs1l
chr5	110601980	110604176	+	7	8	12	22	33	21	38	22	18.625	12.25	1.98	1.98	0.0071051	NM_011426	197445	Siglec1
chr3	28257229	28259918	+	14	13	32	40	53	17	12	14	23.875	-14.25	-1.85075	1.85075	0.00710857	NM_144906	191198	Sgip1
chr3	129990936	129994642	+	17	26	37	42	45	39	85	50	43.75	20	1.59259	1.59259	0.00712244	NM_009823	198036	Cbfa2t2
chr6	114887065	114894104	+	40	33	68	53	62	22	26	25	31.5	-15	-1.625	1.625	0.00712314	NM_001081351	168420	A430107O13Rik
chr18	31450550	31452779	+	32	15	22	51	18	37	70	32	39.25	19.5	1.66102	1.66102	0.00712317	NM_175343	189499	Chdh
chr4	84034729	84040892	+	52	25	51	69	70	53	27	15	23.75	18.5	2.27586	2.27586	0.00713028	NM_009198	216600	Slc17a1
chr11	3691148	3694517	+	20	14	22	31	35	12	19	19	21.25	-13	-1.88136	1.88136	0.00713316	NM_013748	196697	Clnk
chr1	177156208	177157967	+	26	20	21	25	18	26	48	23	25.25	15	1.84507	1.84507	0.00713541	NM_019663	214303	Pias1
chr14	93573124	93574841	+	29	11	36	32	19	47	69	46	44.625	19.75	1.56835	1.56835	0.0071442	NM_018880	196079	Trim3
chr6	135164496	135167592	+	21	17	32	26	38	35	53	32	30	17	1.7907	1.7907	0.00715375	NM_010180	199084	Fbln1
chr5	112918594	112922949	+	21	26	32	52	59	10	33	20	13.5	10.5	2.27273	2.27273	0.00715711	NM_153131	212461	Unc5a
chr3	55008233	55009582	+	9	2	11	21	28	44	78	58	45.125	19.75	1.56028	1.56028	0.00715935	NM_029299	213241	Spata19
chr10	84182575	84187092	+	45	39	49	82	33	23	43	46	26.5	15	1.78947	1.78947	0.00716769	NM_001135192	187030	Asap2
chr11	84097834	84101777	+	55	42	48	48	37	26	31	30	38.125	-16.75	-1.56303	1.56303	0.0071874	NM_001033420	202008	Dock1
chr5	103927919	103931797	+	47	33	48	66	32	16	22	16	24.25	-13.5	-1.77143	1.77143	0.00720072	NM_199446	211653	Phkb
chr10	60556459	60557922	+	2	5	12	17	13	10	3	14	18.375	-13.25	-2.12766	2.12766	0.00720437	NM_130880	212950	Otud7a
chr19	47631127	47636623	+	46	27	44	61	74	36	56	47	55.375	-21.25	-1.47486	1.47486	0.00721041	NM_001083118	220111	Terf2
chr14	87133760	87139145	+	81	50	60	104	49	24	49	26	21.625	13.75	1.9322	1.9322	0.00721655	NM_178936	153774	Tmem56
chr6	55623367	55626505	+	18	11	24	34	32	14	4	21	27.5	-26.5	-2.85965	2.85965	0.00721918	NM_001110275	187793	Itsn1
chr5	147897550	147899791	+	51	22	28	33	16	20	33	27	20.75	13.5	1.96429	1.96429	0.00721924	NM_177469	180458	Gpr123
chr1	65451883	65454411	+	33	26	23	29	19	7	10	12	16.125	-11.25	-2.07143	2.07143	0.00724908	NM_026819	204326	Dhrs1
chr16	35997198	35998609	+	4	6	7	11	10	29	45	54	55.375	-22.25	-1.50282	1.50282	0.0072504	NM_172631	142802	D18Ertd653e
chr19	26769868	26773910	+	17	24	43	32	51	17	12	27	30.75	-16.5	-1.73333	1.73333	0.00725077	NM_001025391	220345	Sufu
chr13	95294252	95296601	+	18	12	17	30	30	6	3	8	13	-10.5	-2.35484	2.35484	0.00727451	NM_021286	214211	Sez6
chr10	43002684	43008231	+	59	62	68	100	61	62	88	83	101.375	-31.25	-1.36443	1.36443	0.0072951	NM_133218	218197	Zfp704
chr8	75512629	75514174	+	12	6	10	7	16	30	34	38	44.25	-17.5	-1.49296	1.49296	0.00732481	NM_001033167	216160	Slc22a23
chr4	154578097	154580465	+	16	13	18	35	28	13	12	15	23.5	-14.5	-1.89231	1.89231	0.00734855	NM_001115076	211516	Camsap1
chr11	117217363	117221673	+	25	23	24	52	44	13	18	11	21.125	-13.75	-1.96491	1.96491	0.00737809	NM_172253	190228	Twistnb
chr2	165294133	165297806	+	27	22	19	21	40	17	36	25	35	-17.5	-1.66667	1.66667	0.00738001	NM_011807	218971	Dlg2
chr11	85536526	85539271	+	19	10	21	39	28	33	58	28	27.25	16.5	1.86842	1.86842	0.00738482	NM_010418	198684	Herc2
chr8	126836374	126840144	+	32	31	34	53	48	9	7	11	18.75	-13	-2.06122	2.06122	0.00738921	NM_178741	188716	Klhl8
chr2	77644417	77646281	+	6	12	15	14	20	11	4	13	15.625	-12.25	-2.28947	2.28947	0.00740542	NM_183216	208319	Scd4
chr8	121836060	121838844	+	25	25	32	28	13	28	77	37	32.25	17.5	1.74468	1.74468	0.00741295	NM_172132	218001	Kdm4b
chr4	8695354	8700732	+	55	40	68	75	80	26	44	47	34	16.5	1.64078	1.64078	0.00742876	NM_001033350	202027	Bank1
chr12	76820796	76826393	+	54	23	42	70	62	20	32	34	38.5	-18	-1.61017	1.61017	0.00744351	NM_025314	194724	Dtd1
chr9	122072322	122073997	+	11	16	11	19	32	24	55	38	25.25	15	1.84507	1.84507	0.00745223	NM_001025430	220683	Spag9
chr8	108655241	108658717	+	5	16	29	30	30	22	21	29	19.5	13	2	2	0.00745307	NM_133999	191540	Fig4
chr15	79215309	79217350	+	12	16	22	32	41	19	28	16	14.75	11	2.18919	2.18919	0.00746087	NM_026622	136829	3110057O12Rik
chr13	52933662	52935253	+	36	16	29	23	12	26	64	36	31.5	16	1.68085	1.68085	0.00746561	NM_198664	153581	Tbc1d2
chr9	95684803	95688565	+	54	30	51	57	34	29	42	42	27.875	14.25	1.68675	1.68675	0.00747163	NM_053195	216568	Slc24a3
chr15	92583848	92586995	+	12	23	18	39	50	30	65	49	35.25	16.5	1.61111	1.61111	0.0074793	NM_001097623	217687	Trerf1
chr3	53032861	53037539	+	64	38	62	67	31	28	101	49	40.125	19.75	1.65289	1.65289	0.00748961	NM_010132	219594	Emx2
chr18	39396748	39399203	+	42	27	30	40	22	25	67	47	40.125	18.25	1.58871	1.58871	0.00749988	NM_008903	215412	Ppap2a
chr5	30769399	30772289	+	13	8	15	28	26	22	18	48	42.5	-21.5	-1.67717	1.67717	0.00750645	NM_001163035	186189	Enoph1
chr3	55422471	55426022	+	21	18	27	20	38	6	31	25	13.875	11.25	2.36364	2.36364	0.00751273	NM_133960	163124	Ces6
chr10	21023147	21027059	+	88	38	47	66	38	8	6	13	14.25	-10.5	-2.16667	2.16667	0.00751682	NM_019635	218674	Stk3
chr2	130923669	130925370	+	8	11	11	21	20	22	57	14	21	15	2.11111	2.11111	0.00751972	NM_199197	187951	1110032A13Rik
chr4	102446641	102449068	+	36	17	42	29	22	21	41	10	16.875	12.25	2.13953	2.13953	0.00752436	NM_030238	206871	Dync1h1
chr2	154341286	154345466	+	21	22	39	57	47	32	43	44	31.625	15.75	1.66316	1.66316	0.00754695	NM_026263	165217	4930519G04Rik
chr6	22109537	22112534	+	32	31	39	54	22	57	76	70	53.375	21.25	1.49708	1.49708	0.00755587	NM_001081037	215968	Srgap1
chr14	30848368	30852974	+	27	20	23	52	60	26	31	28	34	-16	-1.61538	1.61538	0.00755986	NM_009359	215199	Tex9
chr13	23964810	23967851	+	7	9	24	20	28	36	88	51	49	22	1.57895	1.57895	0.00757842	NM_025539	194565	Nudt2
chr5	39155257	39157674	+	36	15	30	31	10	38	57	37	55.5	-20.5	-1.45304	1.45304	0.00760466	NM_173763	211524	Ccbl2
chr9	62772225	62775079	+	19	7	25	21	35	21	48	27	25.625	14.75	1.80822	1.80822	0.00760624	NM_009250	215254	Serpini1
chr7	112755765	112760624	+	20	30	31	59	57	9	6	15	14	-10.5	-2.2	2.2	0.00761442	NM_177066	189292	Tnni3k
chr15	85072566	85075886	+	7	21	21	37	34	22	26	22	33.875	-17.75	-1.71	1.71	0.00762231	NM_010209	199032	Fh1
chr13	55035930	55037424	+	6	8	11	7	15	25	47	28	23.75	14	1.83582	1.83582	0.00762453	NM_028980	192832	Ppp4r4
chr1	169645861	169650193	+	26	24	40	52	67	16	23	26	28.375	-14.25	-1.67059	1.67059	0.00763479	NM_028804	213325	Ccdc3
chr9	27204954	27209153	+	28	23	37	57	43	24	59	48	33.375	15.75	1.61765	1.61765	0.00764512	NM_175003	189642	AU040829
chr12	21159858	21162195	+	20	12	15	31	26	14	21	12	10.875	9.25	2.48	2.48	0.00764637	NM_172572	190063	Rhbdf2
chr7	141906107	141909364	+	47	25	57	58	30	4	11	11	14.125	-11.75	-2.42424	2.42424	0.00765351	NM_001145965	186810	Dlgap2
chr8	88372169	88374609	+	33	25	27	37	16	20	43	33	20.375	14.25	2.07547	2.07547	0.0076571	NM_019759	195690	Dpt
chr7	70920679	70922663	+	16	16	28	43	18	36	94	43	41.875	20.25	1.6378	1.6378	0.00767392	NM_180600	188627	Ube2q2
chr8	109641874	109647389	+	48	53	78	82	41	17	33	31	40.875	-18.75	-1.59524	1.59524	0.00769011	NM_018814	196120	Pcnx
chr3	120973949	120975821	+	8	15	14	22	18	57	56	90	87.125	-28.75	-1.39519	1.39519	0.00769223	NM_001009818	216257	2023-09-11
chr16	91831323	91833850	+	65	27	26	42	15	20	41	30	22.875	13.75	1.85938	1.85938	0.0076976	NM_001159966	186454	Ralgps2
chr7	147039831	147042238	+	8	9	21	20	30	23	36	26	18.25	12.5	2.04167	2.04167	0.00770423	NM_177047	220746	Auts2
chr14	56361313	56363104	+	17	9	31	34	13	27	24	41	38.875	-18.75	-1.63559	1.63559	0.00771042	NM_172809	142720	Sacs
chr18	68329012	68333695	+	54	58	72	75	50	30	21	32	37.375	-17.25	-1.6	1.6	0.00773002	NM_009283	219519	Stat1
chr19	46473266	46476329	+	28	33	41	53	31	16	41	25	18.75	13	2.06122	2.06122	0.00773214	NM_001024468	202294	Bcat1
chr11	77741896	77743429	+	11	15	23	24	13	9	53	16	16.625	12.75	2.2439	2.2439	0.00773415	NM_009088	199256	Polr1a
chr3	9576285	9584739	+	100	100	100	164	109	37	39	28	23.625	15.75	2	2	0.00773446	NM_001168277	217113	Jazf1
chr13	34332454	34336651	+	56	39	46	71	37	34	69	42	37.5	16.5	1.5641	1.5641	0.00773762	NM_175331	212141	Nt5dc3
chr2	25833659	25835685	+	43	16	31	32	24	31	58	56	63.875	-26.25	-1.51724	1.51724	0.00773842	NM_181399	188580	Usp6nl
chr12	34124857	34127233	+	44	18	18	30	15	69	77	74	59.375	22.25	1.46114	1.46114	0.0077418	NM_021604	208735	Agrn
chr11	28810915	28813833	+	45	27	25	46	24	15	29	25	18.5	12	1.96	1.96	0.00774553	NM_199143	211669	Znrf2
chr7	98749170	98753017	+	43	38	26	68	29	37	36	36	48.5	-19	-1.48718	1.48718	0.00774801	NM_011903	197083	Tlk2
chr7	63458812	63461570	+	25	10	11	33	25	8	9	11	15.625	-10.75	-2.04878	2.04878	0.00775297	NM_153546	212428	Mboat1
chr5	104312094	104313695	+	33	19	19	28	21	16	51	21	20.875	13.75	1.98214	1.98214	0.00778993	NM_001081028	221121	Sipa1l3
chr19	44437816	44439249	+	37	13	19	16	8	15	2	17	19.5	-14	-2.12	2.12	0.00780713	NM_001109657	187870	Gas7
chr15	9035546	9039300	+	60	33	29	76	25	29	62	21	23.25	16	2.04918	2.04918	0.00783039	NM_017400	196222	Sh3gl3
chr17	56543357	56546616	+	13	26	20	32	28	27	36	41	50.75	-23	-1.58599	1.58599	0.00784186	NM_001042634	201561	Clk1
chr3	135698287	135702179	+	17	23	29	32	53	19	40	26	38	-16.5	-1.55462	1.55462	0.00784619	NM_013780	196670	Npas3
chr2	144470858	144474199	+	60	39	38	48	32	11	18	25	27.25	-14	-1.69136	1.69136	0.00786671	NM_001042699	209203	4831426I19Rik
chr17	67676221	67681667	+	21	31	53	58	58	34	92	62	45.375	22.75	1.66912	1.66912	0.00788483	NM_001013385	216230	Grm4
chr11	93989227	93991143	+	24	11	13	23	18	5	15	18	17.25	-12	-2.06667	2.06667	0.00788749	NM_007956	219905	Esr1
chr10	40942111	40944089	+	11	10	11	21	29	28	78	42	39.875	17.75	1.57258	1.57258	0.0079135	NM_030695	218296	Lrba
chr3	40732569	40734075	+	14	4	10	9	18	25	12	27	32.375	-17.75	-1.75532	1.75532	0.00793666	NM_027444	218394	Bbx
chr4	46637573	46641241	+	24	17	18	36	36	19	6	16	21.25	-13	-1.88136	1.88136	0.00794232	NM_011682	208859	Utrn
chr11	106503740	106505887	+	38	17	22	36	10	17	33	21	15.5	11	2.1	2.1	0.00794373	NM_001045513	156653	Raph1
chr2	145220434	145223220	+	13	19	21	28	28	25	47	51	51.375	-21.25	-1.52147	1.52147	0.00796903	NM_207205	203061	Igsf3
chr1	88268350	88270554	+	4	16	16	12	22	23	38	29	21.25	12.5	1.83333	1.83333	0.00798025	NM_027744	193382	4933437F05Rik
chr17	47304939	47308554	+	22	18	32	36	34	21	49	27	22.625	12.75	1.78462	1.78462	0.00798252	NM_177368	189167	Tmtc2
chr19	59515969	59519350	+	23	24	34	39	34	35	78	48	41.375	20.75	1.66935	1.66935	0.00798866	NM_009794	214980	Capn2
chr13	113648443	113652611	+	19	29	33	40	64	49	110	84	65.375	22.75	1.4213	1.4213	0.0080158	NM_001033399	216127	Gfod1
chr5	100480560	100484965	+	42	54	46	64	36	14	39	14	14.875	11.25	2.21622	2.21622	0.00802062	NM_011821	197155	Gpc6
chr8	107254941	107256634	+	6	6	7	16	20	24	45	28	18.5	14	2.21739	2.21739	0.00802524	NM_007983	220660	Faf1
chr15	35058364	35059820	+	26	10	17	26	8	13	17	22	23.75	-13	-1.75362	1.75362	0.0080517	NM_001039520	216039	Dnm2
chr18	80392410	80394872	+	10	5	18	24	25	27	38	40	24.625	13.75	1.77465	1.77465	0.00807265	NM_139145	191374	Hlcs
chr11	33611283	33612482	+	7	2	6	7	16	7	12	13	16	-11.5	-2.12195	2.12195	0.00808682	NM_030744	213167	Ropn1
chr12	111899988	111901871	+	13	6	8	17	23	54	58	55	45.125	19.75	1.56028	1.56028	0.00812677	NM_001135019	153328	5730601F06Rik
chr5	115306465	115309462	+	15	21	20	39	39	11	34	27	19.125	12.75	2	2	0.00813699	NM_001043335	201527	Eml1
chr10	121230907	121236317	+	36	27	47	65	53	24	23	34	35.75	-16	-1.57658	1.57658	0.00814103	NM_183154	211840	Zfyve1
chr9	72325061	72328584	+	36	33	48	49	18	15	22	25	27.75	-14.5	-1.70732	1.70732	0.00815133	NM_029522	192634	Gpsm2
chr4	41426762	41431102	+	24	29	32	71	72	23	27	20	16.625	12.75	2.2439	2.2439	0.00815153	NM_029790	213158	Mett5d1
chr3	142368316	142374596	+	72	44	58	89	49	16	24	26	17.375	12.75	2.15909	2.15909	0.00817227	NM_177278	189213	L3mbtl4
chr3	75366021	75368489	+	17	10	16	33	39	21	15	15	25.375	-13.75	-1.74324	1.74324	0.00820073	NM_001017985	202307	C2cd3
chr3	154621116	154622616	+	16	12	22	29	4	14	64	16	20.125	14.25	2.09615	2.09615	0.00821869	NM_027103	164875	1700030J22Rik
chr1	177538932	177541736	+	71	22	32	46	28	24	66	30	26	15.5	1.84932	1.84932	0.00822413	NM_181588	188553	Cmbl
chr12	104778293	104780636	+	9	14	23	21	25	24	29	30	22.5	15.5	2.05085	2.05085	0.00822673	NM_153194	218030	Zfp740
chr2	5037196	5040401	+	32	28	33	49	20	29	36	42	44.875	-18.75	-1.52817	1.52817	0.00822964	NM_011187	197642	Psmb7
chr6	85308733	85316342	+	55	49	73	94	76	15	36	24	18.625	11.75	1.92157	1.92157	0.00824233	NM_001097621	187806	Kif26a
chr11	64826521	64829784	+	17	22	30	31	39	45	29	32	49.5	-20.5	-1.52229	1.52229	0.00824783	NM_013780	196670	Npas3
chr11	116485787	116486913	+	6	9	3	5	15	26	56	28	25.375	14.25	1.78082	1.78082	0.00824901	NM_013531	218909	Gnb4
chr8	14194586	14195918	+	31	18	9	18	8	28	49	43	26	15.5	1.84932	1.84932	0.00827365	NM_001034862	156762	Erich1
chr1	166729712	166731762	+	2	15	19	15	17	5	13	8	13.375	-10.25	-2.24242	2.24242	0.00831374	NM_028803	192954	Gbe1
chr9	55006086	55010876	+	16	29	31	51	43	22	36	42	25.75	13.5	1.71053	1.71053	0.00831738	NM_206958	217750	Ltbp1
chr12	83032509	83035546	+	39	42	47	73	46	15	7	15	18.625	-12.25	-1.98	1.98	0.00832716	NM_024199	214008	Cstf1
chr5	93547980	93555434	+	112	66	92	138	83	33	45	44	29.625	15.25	1.69318	1.69318	0.00834001	NM_026983	213560	Erp27
chr1	158824507	158826887	+	7	21	10	23	30	23	18	27	34.75	-16	-1.59813	1.59813	0.0083503	NM_001177396	211268	Anks1b
chr5	132244710	132246497	+	10	8	11	21	14	35	68	61	41.25	19	1.59843	1.59843	0.00836545	NM_021302	195519	Stk32c
chr14	61761275	61764214	+	64	27	50	51	24	19	70	38	28.625	15.75	1.75904	1.75904	0.00836878	NM_001038710	201796	Tmod2
chr1	52190687	52194168	+	47	40	38	54	27	34	33	37	30.125	16.25	1.73864	1.73864	0.0083832	NM_011889	197090	2023-09-03
chr6	144955914	144957754	+	10	4	21	17	23	17	33	17	13.5	11	2.375	2.375	0.00839462	NM_153800	190325	Arhgap22
chr6	71919922	71921912	+	6	5	16	15	22	18	6	19	24.875	-15.25	-1.88406	1.88406	0.00840082	NM_009642	219361	Agtrap
chr6	52834301	52836544	+	12	8	14	34	20	25	31	22	36.875	-16.25	-1.56522	1.56522	0.00841183	NM_019573	214325	Wwox
chr10	86255651	86258970	+	30	22	29	35	42	33	29	46	45.5	-20.5	-1.58156	1.58156	0.00841585	NM_021356	218623	Gab1
chr2	6296999	6301995	+	100	62	50	89	61	11	18	12	19	-11.5	-1.86792	1.86792	0.00841797	NM_172428	190159	Ccdc134
chr4	155553133	155559736	+	36	39	56	60	59	44	73	58	74.5	-24.5	-1.39357	1.39357	0.00842869	NM_009801	198082	Car2
chr6	54852880	54855160	+	12	12	12	13	29	7	10	10	13.75	-10	-2.14286	2.14286	0.00843129	NM_009282	215238	Stag1
chr11	105067559	105072884	+	67	37	49	82	44	56	60	71	49.125	21.75	1.56863	1.56863	0.00846685	NM_016862	196327	Vti1a
chr13	30248913	30250853	+	19	15	17	35	13	22	48	35	24.625	13.75	1.77465	1.77465	0.00848151	NM_010403	207523	Hao1
chr7	30219452	30222010	+	20	12	7	16	27	34	39	40	29.875	15.75	1.71591	1.71591	0.00851811	NM_001122889	187272	Epha7
chr11	67453511	67455715	+	28	26	23	24	12	15	16	19	22.875	-12.75	-1.77273	1.77273	0.00852441	NM_001145954	217434	Lpp
chr7	89460994	89463705	+	5	16	15	25	17	16	27	18	31.75	-19	-1.85393	1.85393	0.00852925	NM_001033774	169093	Gm1661
chr14	35262438	35264199	+	15	13	15	26	27	34	64	30	36.25	18	1.66055	1.66055	0.00853729	NM_026188	165260	1700028P14Rik
chr1	58473348	58479004	+	83	50	50	58	53	29	55	30	26.125	14.75	1.78667	1.78667	0.00853992	NM_016718	196415	Ninj2
chr12	54822145	54825077	+	41	30	49	68	35	17	49	20	19.25	14	2.14286	2.14286	0.00856784	NM_013790	196662	Abcc5
chr12	106228551	106231783	+	33	26	34	44	26	18	32	13	17.125	11.75	2.04444	2.04444	0.0085775	NM_178682	160207	4933426M11Rik
chr17	27530712	27534760	+	13	34	29	61	47	35	79	36	37.125	18.25	1.65179	1.65179	0.00858143	NM_025909	194313	Oma1
chr1	194927791	194931179	+	15	22	13	28	38	5	12	8	13	-10	-2.25	2.25	0.00859949	NM_010480	219434	Hsp90aa1
chr10	5564267	5565998	+	27	11	20	39	9	15	37	29	19.25	12.5	1.96154	1.96154	0.00860622	NM_134082	154773	Farp1
chr3	86585981	86590047	+	23	29	26	44	54	22	55	16	17.25	14	2.36585	2.36585	0.00861433	NM_145537	162602	Edem2
chr1	58228068	58229630	+	4	3	5	19	11	10	5	8	13.875	-10.25	-2.17143	2.17143	0.00862331	NM_029271	213246	Mrpl32
chr16	50323738	50326381	+	59	25	42	36	25	38	70	37	37.75	17.5	1.60345	1.60345	0.00862452	NM_011682	208859	Utrn
chr10	12264930	12266747	+	26	16	33	38	14	18	46	35	23.375	12.75	1.75	1.75	0.00862757	NM_001113325	220566	Gria1
chr1	60637013	60638591	+	5	10	8	17	15	17	4	9	17.125	-12.75	-2.18605	2.18605	0.00862809	NM_178641	211953	Inpp5f
chr3	101184973	101190666	+	78	44	49	75	43	33	26	48	43.5	-19	-1.55882	1.55882	0.00863551	NM_010162	219575	Ext1
chr12	88558979	88561310	+	21	10	12	15	21	22	73	33	28.375	16.75	1.8375	1.8375	0.00863567	NM_008170	219856	Grin2a
chr10	104767199	104768806	+	15	14	19	14	23	37	38	35	49.75	-19	-1.47205	1.47205	0.00863773	NM_011600	197333	Tle4
chr1	184425049	184428115	+	10	27	40	48	51	33	65	25	26.875	16.25	1.86667	1.86667	0.00865942	NM_001111312	187680	Lrrfip1
chr13	43297154	43303057	+	45	36	55	83	72	42	65	61	69.625	-24.25	-1.42174	1.42174	0.00866303	NM_009169	199101	Shfm1
chr14	117768047	117769647	+	11	5	11	11	18	37	62	22	31.5	17	1.73913	1.73913	0.00866392	NM_001122952	217556	Nfia
chr4	109617885	109620009	+	6	12	10	18	7	41	91	47	48.625	19.25	1.49359	1.49359	0.008672	NM_011821	197155	Gpc6
chr9	21231563	21233834	+	30	19	27	48	17	34	70	37	34.625	17.25	1.66346	1.66346	0.00868043	NM_001081028	221121	Sipa1l3
chr16	94377812	94379785	+	16	11	17	28	22	5	11	13	13.75	-11.5	-2.4375	2.4375	0.00869684	NM_011160	219133	Prkg1
chr16	34636484	34637727	+	21	21	11	32	9	23	50	36	27	15.5	1.80519	1.80519	0.00869749	NM_016803	196359	Chst3
chr9	20319745	20324067	+	24	24	43	52	50	17	51	20	20.75	13	1.91228	1.91228	0.00870022	NM_173347	189753	Prune
chr12	109709538	109711370	+	13	6	17	16	32	32	66	54	54	-21.5	-1.49711	1.49711	0.00870939	NM_028123	193197	Slc37a3
chr12	84920207	84923976	+	47	21	48	64	27	10	14	7	15.625	-12.25	-2.28947	2.28947	0.00874459	NM_028136	193189	Dhx36
chr3	108490924	108494012	+	44	19	39	38	20	38	67	54	63.75	-22	-1.41706	1.41706	0.00875526	NM_172646	187147	Dnm3
chr2	108973876	108975428	+	0	11	11	19	21	12	23	34	35.25	-18.5	-1.71154	1.71154	0.00875573	NM_029938	185608	H2afv
chr17	68624416	68626296	+	10	4	13	21	28	17	21	21	26.25	-14	-1.72727	1.72727	0.0087581	NM_181411	211890	Aftph
chr7	107541886	107544291	+	28	21	36	45	21	41	64	27	38.875	18.75	1.63559	1.63559	0.00879495	NM_178934	203165	Slc2a12
chr8	119492692	119494809	+	8	15	11	17	23	23	53	24	23.625	13.75	1.8209	1.8209	0.00881037	NM_080466	191977	Kcnn3
chr15	31512067	31514758	+	11	13	24	26	21	40	68	54	64.125	-21.75	-1.40845	1.40845	0.00881043	NM_009306	215223	Syt1
chr15	102043898	102045838	+	21	4	9	30	36	46	76	48	44.375	19.25	1.55396	1.55396	0.00883236	NM_001164495	185678	Syn3
chr2	38478957	38482372	+	60	39	56	58	35	69	147	96	88	26	1.34667	1.34667	0.00883898	NM_080555	191969	Ppap2b
chr12	113438841	113441147	+	11	11	10	19	25	32	60	68	67.625	-25.25	-1.45909	1.45909	0.00884686	NM_008407	199880	Itih3
chr12	54674630	54678422	+	70	36	56	78	44	10	9	10	15.375	-11.25	-2.15385	2.15385	0.00885994	NM_021468	217061	Unc13b
chr6	37234515	37237590	+	45	27	45	44	23	14	16	14	21.875	-12.75	-1.82258	1.82258	0.00888517	NM_001033407	169162	Gm815
chr3	32512731	32514661	+	21	11	18	23	23	16	48	36	25.625	14.25	1.77027	1.77027	0.00891089	NM_177832	217226	Zfp236
chr3	85781042	85786075	+	32	25	44	63	63	11	2	8	13.625	-11.25	-2.40625	2.40625	0.00891975	NM_207137	153657	Olfr417
chr13	58945942	58953865	+	73	43	88	102	98	31	31	27	25.625	14.75	1.80822	1.80822	0.00895077	NM_008104	219870	Gcm2
chr10	88944519	88947143	+	49	22	30	48	27	27	54	34	28.875	16.25	1.78313	1.78313	0.00896162	NM_145506	210393	Epb4.1l5
chr13	9095814	9101036	+	33	43	62	74	76	34	86	40	43	19	1.56716	1.56716	0.00898528	NM_009421	221086	Traf1
chr8	14034623	14037763	+	13	11	15	37	18	40	64	45	39	17.5	1.57851	1.57851	0.00899667	NM_001113488	202928	2023-09-09
chr14	17065283	17066756	+	27	17	11	23	12	15	47	23	19.125	12.75	2	2	0.00900853	NM_010880	208910	Ncl
chr16	70435132	70436795	+	14	16	20	22	8	67	94	88	97.25	-26	-1.30861	1.30861	0.00901087	NM_183151	217775	Mid1
chr5	125792090	125795814	+	22	15	40	58	49	28	43	32	25.75	14	1.74667	1.74667	0.00902976	NM_029723	213175	Dapl1
chr17	75682885	75685480	+	18	16	19	21	31	17	15	16	22	-13	-1.83871	1.83871	0.00903338	NM_019707	214292	Cdh13
chr2	172197587	172199599	+	37	16	20	25	10	9	17	17	20.875	-12.25	-1.83051	1.83051	0.00903941	NM_001139516	186950	Rbl1
chr6	136854458	136857296	+	14	18	31	22	27	25	26	27	16.25	12.5	2.25	2.25	0.0090453	NM_026735	193809	Mobkl1a
chr10	90415230	90418360	+	45	25	42	62	35	25	60	43	31.25	15.5	1.65957	1.65957	0.00907347	NM_133966	191588	Taf5l
chr7	146329904	146333877	+	18	28	27	56	43	26	44	30	23.375	13.75	1.83333	1.83333	0.00908198	NM_001003717	176616	Osbpl8
chr9	75444389	75446625	+	14	18	19	31	26	17	46	35	23.75	13	1.75362	1.75362	0.00908537	NM_009758	219298	Bmpr1a
chr15	82121332	82124308	+	17	14	24	35	45	26	36	16	21.25	13	1.88136	1.88136	0.00911554	NM_133741	191750	Snrk
chr14	34053713	34054900	+	4	6	6	18	11	10	39	29	17.625	12.25	2.06522	2.06522	0.00911986	NM_054053	192039	Gpr98
chr4	147458781	147461509	+	47	20	29	33	22	31	70	54	39.875	18.25	1.5935	1.5935	0.00913204	NM_013767	196683	Csnk1e
chr8	117133212	117136392	+	46	34	44	55	36	17	9	18	20.125	-12.75	-1.92727	1.92727	0.00913511	NM_009340	71490	Tcp10a
chr8	83362161	83366845	+	67	24	67	67	30	48	78	56	51.5	19.5	1.46707	1.46707	0.00914643	NM_139152	212758	Asb18
chr15	81967094	81969246	+	29	17	19	35	12	45	75	42	42	20	1.625	1.625	0.00915439	NM_016741	214501	Scarb1
chr8	35229054	35234026	+	28	30	44	62	53	8	13	20	21.75	-13	-1.85246	1.85246	0.00916308	NM_001033191	216158	Naa11
chr3	14895978	14903459	+	68	66	95	117	76	55	103	73	64.5	22.5	1.42254	1.42254	0.00919386	NM_172585	212317	Larp4b
chr9	100596235	100597513	+	14	17	18	25	8	12	11	23	22.625	-12.75	-1.78462	1.78462	0.00920322	NM_010954	205192	Ncam2
chr2	33076196	33078918	+	11	19	26	38	46	51	79	49	50	20	1.5	1.5	0.00922846	NM_001001650	216310	Prss48
chr19	55625179	55630819	+	23	28	41	65	50	19	22	20	29.75	-14.5	-1.64444	1.64444	0.00922927	NM_009108	219603	Nr1h4
chr2	134344799	134347846	+	11	14	22	24	24	16	24	25	31.25	-14.5	-1.60417	1.60417	0.00923472	NM_001128198	153350	Vps13d
chr4	28832062	28834482	+	22	11	24	34	36	43	66	47	39.375	17.25	1.56098	1.56098	0.00923484	NM_009982	214893	Ctsc
chr16	24859567	24861976	+	25	26	28	36	15	65	96	53	82.125	-25.75	-1.37184	1.37184	0.00926585	NM_010879	208911	Nck2
chr11	65595591	65600525	+	37	17	50	48	64	18	23	27	33.875	-15.75	-1.60577	1.60577	0.0092719	NM_026040	213800	Srfbp1
chr4	116888380	116891339	+	70	29	32	26	28	28	23	41	39.375	-18.75	-1.625	1.625	0.00927336	NM_001040395	156691	1110020G09Rik
chr19	23627643	23631503	+	30	15	35	30	55	55	90	47	51.375	20.75	1.5061	1.5061	0.00928023	NM_015748	218831	Slit1
chr6	120059364	120061629	+	16	9	24	28	23	7	8	9	14.375	-10.25	-2.10811	2.10811	0.00929453	NM_001167905	208066	Cyp2c44
chr7	109749503	109750874	+	5	8	13	16	15	13	17	10	19.625	-11.75	-1.85455	1.85455	0.00930535	NM_013784	196666	Pign
chr16	20387470	20389918	+	2	11	11	27	24	36	56	42	38.25	17	1.57143	1.57143	0.00930707	NM_010233	211514	Fn1
chr12	81949286	81951260	+	9	8	13	15	29	11	29	11	22.875	-13.75	-1.85938	1.85938	0.00931451	NM_027531	206954	Ppp2r2b
chr4	102991732	102996160	+	16	21	30	47	40	16	30	35	33	-17	-1.69388	1.69388	0.00935044	NM_176963	212092	Galm
chr13	41218452	41221393	+	14	11	27	21	40	19	49	30	23.875	13.75	1.80882	1.80882	0.00935785	NM_172827	212267	Lnpep
chr12	111939732	111941074	+	16	15	20	19	8	31	50	28	27.25	14.5	1.725	1.725	0.00939646	NM_001025395	220344	Src
chr14	121525303	121526965	+	14	4	18	18	24	65	113	56	63.25	23	1.44444	1.44444	0.00940869	NM_008729	199609	Ctnnd2
chr2	155535953	155537684	+	9	6	17	9	8	57	56	52	47.625	21.25	1.57432	1.57432	0.0094125	NM_009157	215305	Map2k4
chr13	14687498	14689106	+	16	20	17	20	10	39	46	46	55.5	-20.5	-1.45304	1.45304	0.00942284	NM_172595	190040	Arl15
chr10	12359839	12363317	+	29	20	38	27	43	16	72	32	27.5	15.5	1.78481	1.78481	0.00943718	NM_172964	189774	Arhgap28
chr11	56945728	56948695	+	16	14	18	18	24	6	19	7	15.625	-11.75	-2.20513	2.20513	0.00945598	NM_001177505	210305	Zfp167
chr7	135789495	135790956	+	36	13	24	20	10	29	54	28	25.125	15.25	1.87143	1.87143	0.00948236	NM_001172107	185105	Gramd1c
chr15	53137738	53142196	+	55	41	48	66	26	23	42	20	19.625	12.25	1.90741	1.90741	0.0094963	NM_001040400	201679	Tet2
chr16	9812972	9815976	+	12	19	14	36	26	23	27	17	18	12	2	2	0.00950351	NM_134448	212800	Dst
chr19	14586619	14591645	+	52	41	64	80	48	8	18	13	19.375	-11.75	-1.87037	1.87037	0.00950884	NM_001085376	205816	Pappa2
chr7	134524134	134525662	+	32	18	15	27	11	10	20	10	19.375	-11.75	-1.87037	1.87037	0.00952765	NM_172916	189818	Hydin
chr3	146378288	146382352	+	24	21	43	47	48	35	83	47	42.5	18.5	1.55639	1.55639	0.00953125	NM_001164199	185770	Prkacb
chr1	92914770	92917898	+	16	12	14	36	21	14	42	26	18.25	12.5	2.04167	2.04167	0.00953692	NM_033327	218252	Zfp423
chr6	6508870	6515138	+	98	57	80	85	63	41	59	59	64.5	-22	-1.41121	1.41121	0.00953964	NM_007772	215714	Hivep1
chr4	97343735	97346763	+	13	20	22	37	40	18	8	10	20.5	-12.5	-1.87719	1.87719	0.0095675	NM_133853	191682	Magi3
chr14	118319431	118323641	+	30	29	45	52	61	11	31	24	28.5	-15.5	-1.74699	1.74699	0.00957167	NM_008746	219711	Ntrk3
chr7	30180293	30183701	+	17	16	33	40	35	9	15	10	18.625	-13.25	-2.10417	2.10417	0.00962935	NM_026438	218431	Ppa1
chr19	30720533	30721995	+	28	10	27	11	4	25	60	31	31.25	16.5	1.71739	1.71739	0.00963029	NM_011923	214679	Angptl2
chr9	15146679	15148558	+	32	20	21	32	10	25	47	35	26.125	13.75	1.71429	1.71429	0.00963788	NM_011467	219063	Spr
chr10	59651996	59654737	+	11	16	15	38	32	21	34	28	20.625	13.25	1.94643	1.94643	0.00966655	NM_001039039	216062	Kctd21
chr3	95072603	95074014	+	16	9	16	16	25	27	29	29	37.75	-15.5	-1.51667	1.51667	0.00969275	NM_183024	211854	Raver2
chr6	39321512	39326855	+	61	44	66	90	25	17	27	18	28.625	-14.75	-1.69412	1.69412	0.00970339	NM_146015	190870	Efemp1
chr1	107390217	107392163	+	27	19	19	38	15	36	102	50	45.875	19.75	1.54861	1.54861	0.00971433	NM_153550	190379	Dirc2
chr3	62297754	62299481	+	41	8	14	24	7	12	36	16	12.375	10.75	2.53571	2.53571	0.00972046	NM_023617	146512	Aox3
chr1	164176629	164183212	+	61	51	69	124	54	20	36	34	24.875	13.25	1.72603	1.72603	0.00973362	NM_172921	161098	Fam55d
chr11	6327152	6330665	+	28	29	64	57	35	74	100	75	71.125	22.75	1.38075	1.38075	0.00974561	NM_001081417	215875	Chd7
chr11	20630557	20633399	+	32	29	25	45	18	22	37	41	22.875	14.25	1.90476	1.90476	0.00977278	NM_053011	187385	Lrp1b
chr5	125572112	125574212	+	13	9	18	18	31	45	76	57	67.375	-22.25	-1.39556	1.39556	0.00978464	NM_001033213	153230	Ttc7b
chr9	122796555	122798253	+	33	11	24	17	9	31	33	24	23.125	13.25	1.80303	1.80303	0.00978518	NM_026570	193896	Yeats4
chr10	22393439	22397010	+	25	20	35	39	62	12	65	15	18.875	13.75	2.14583	2.14583	0.00983326	NM_178723	188729	Zfp385b
chr3	89451585	89453291	+	14	11	24	17	25	14	36	19	14.125	11.25	2.32353	2.32353	0.00983901	NM_025273	194755	Pcbd1
chr12	101764063	101769821	+	80	61	74	95	50	9	12	13	18	-11.5	-1.93878	1.93878	0.00985576	NM_010732	209939	Lrrn2
chr1	158617012	158618736	+	15	13	24	19	26	10	13	22	25.125	-14.25	-1.79167	1.79167	0.0098657	NM_207302	211746	Zranb1
chr10	108213239	108220902	+	75	46	85	95	54	73	148	84	80.5	25.5	1.37638	1.37638	0.0098699	NM_177466	189135	Rab11fip5
chr10	85819448	85823925	+	23	23	43	53	48	29	34	29	37.125	-16.25	-1.56034	1.56034	0.00989944	NM_001085373	72733	Mcc
chr4	104878305	104885712	+	65	53	89	91	101	35	38	46	49.375	-18.75	-1.46875	1.46875	0.00990936	NM_146067	212557	Cpped1
chr14	31716708	31722773	+	104	45	79	93	63	35	75	52	45	17.5	1.48276	1.48276	0.00991044	NM_021420	214181	Stk4
chr4	43091079	43092272	+	20	24	13	22	9	51	89	52	50.5	20	1.49383	1.49383	0.00991808	NM_026432	165104	Tmem66
chr19	26950505	26952573	+	36	21	26	27	17	60	80	59	53.75	19.5	1.44318	1.44318	0.00991943	NM_008739	199601	Nsd1
chr18	82825077	82827253	+	18	10	17	31	35	39	97	61	51.125	21.25	1.52469	1.52469	0.00998458	NM_008984	199261	Ptprm
chr3	97803121	97804900	+	33	17	23	19	3	19	48	12	16.375	12.25	2.19512	2.19512	0.00999342	NM_147102	161768	Olfr552
chr6	22275740	22281344	+	43	52	50	76	78	78	78	79	68.125	23.75	1.42222	1.42222	0.0100214	NM_138587	218153	Fam3c
chr3	52972564	52974561	+	10	12	17	21	23	21	42	25	20.875	12.25	1.83051	1.83051	0.0100231	NM_175386	221018	Lhfp
chr10	19542014	19544689	+	15	23	8	13	23	32	40	25	23.25	14	1.86154	1.86154	0.0100236	NM_029529	213215	Slc35d3
chr13	103745421	103747155	+	39	27	26	25	17	10	15	24	23.625	-14.25	-1.86364	1.86364	0.0100503	NM_175171	185605	Mast4
chr9	60083304	60084580	+	3	8	4	12	15	7	30	17	11.5	9.5	2.40741	2.40741	0.0100555	NM_001040426	201674	Thsd4
chr1	40082808	40089223	+	80	79	76	122	76	53	62	69	78.125	-24.75	-1.37643	1.37643	0.0100588	NM_008696	219729	Map4k4
chr10	32578081	32579484	+	23	10	17	26	6	7	13	10	13.875	-9.75	-2.08333	2.08333	0.0100645	NM_001025286	216607	Nkain2
chr3	121165556	121169520	+	26	24	29	45	53	39	53	45	39.25	16.5	1.53226	1.53226	0.0100851	NM_145394	206656	Slc44a3
chr16	46423528	46426752	+	47	31	33	34	28	20	20	19	29.875	-15.25	-1.68539	1.68539	0.0100866	NM_021496	195361	Pvrl3
chr5	130690602	130694658	+	20	30	34	35	46	58	50	38	40.25	19	1.61789	1.61789	0.0101019	NM_019983	195550	Rabgef1
chr2	13007649	13011660	+	35	33	29	40	47	38	73	55	43.75	17	1.48227	1.48227	0.0101101	NM_009105	199222	Rsu1
chr2	27814586	27816507	+	22	15	30	31	19	5	19	8	18.125	-12.25	-2.02083	2.02083	0.0101469	NM_015734	218834	Col5a1
chr15	76580466	76581744	+	8	8	3	11	13	13	46	8	13	11	2.46667	2.46667	0.0101485	NM_001168288	220451	Arhgap39
chr17	74731500	74733137	+	26	12	20	20	9	6	10	13	14.5	-10	-2.05263	2.05263	0.0101486	NM_016962	208803	Spast
chr10	108440380	108442202	+	14	6	11	12	16	21	26	23	16.125	10.75	2	2	0.0101494	NM_009306	215223	Syt1
chr2	135283863	135285683	+	19	28	18	31	18	6	11	15	18.75	-12.5	-2	2	0.010164	NM_001145830	186846	Plcb1
chr1	40292683	40294731	+	4	10	16	20	21	12	53	22	18.75	13	2.06122	2.06122	0.0101772	NM_008362	219816	Il1r1
chr14	35004951	35006752	+	9	8	11	18	19	7	53	24	17.5	12.5	2.11111	2.11111	0.0101839	NM_183209	220982	Gprin2
chr6	101240858	101245298	+	28	31	38	50	50	47	77	48	46	18	1.48649	1.48649	0.0102488	NM_018884	196071	Pdzrn3
chr5	23070799	23074637	+	31	28	22	60	39	35	93	61	44.75	20.5	1.5942	1.5942	0.0102507	NM_009274	198921	Srpk2
chr1	190108087	190109831	+	43	13	17	13	10	7	8	14	16.25	-12.5	-2.25	2.25	0.0102529	NM_021408	214183	Ush2a
chr12	60144822	60147279	+	26	23	25	32	18	9	13	19	20.875	-12.25	-1.83051	1.83051	0.0102764	NM_030057	192856	Trappc6b
chr14	57563904	57565417	+	20	18	15	26	7	12	6	12	15	-10.5	-2.07692	2.07692	0.0102801	NM_029498	218313	Zmym2
chr12	103252622	103254641	+	17	13	13	29	29	30	38	27	24.625	13.75	1.77465	1.77465	0.0102807	NM_016856	204888	Cpsf2
chr6	39577478	39580412	+	19	19	32	25	42	19	57	46	31.875	15.25	1.62887	1.62887	0.0102897	NM_139294	212738	Braf
chr9	50997476	50999643	+	51	12	25	27	21	7	17	14	21.625	-14.25	-1.98276	1.98276	0.0102943	NM_011136	214873	Pou2af1
chr18	66444469	66448093	+	32	15	24	35	37	36	48	47	34	16	1.61538	1.61538	0.0102955	NM_178793	188680	Ccbe1
chr15	27858208	27860860	+	19	16	29	27	30	31	55	36	30.375	14.75	1.6413	1.6413	0.0102977	NM_001081302	201126	Trio
chr14	10633522	10635403	+	18	19	17	29	13	10	8	10	15.875	-10.25	-1.95349	1.95349	0.0103159	NM_010210	219553	Fhit
chr7	123240178	123242854	+	26	21	23	39	48	32	62	33	35.25	16	1.58716	1.58716	0.0103222	NM_019772	195680	1110004F10Rik
chr17	59062546	59066066	+	8	23	32	49	44	46	45	50	37.25	20	1.73394	1.73394	0.0103323	NM_027001	155258	2610034M16Rik
chr3	62217495	62221030	+	49	31	39	59	35	20	32	28	36.625	-15.75	-1.54783	1.54783	0.0103338	NM_001081295	156552	4631416L12Rik
chr19	25152645	25155519	+	35	13	18	33	26	47	69	30	33.625	18.75	1.7732	1.7732	0.0103458	NM_028785	192961	Dock8
chr7	93924795	93926499	+	17	7	10	13	17	27	30	19	17.75	11.5	1.95833	1.95833	0.0103595	NM_001159706	186737	Folh1
chr7	104501808	104506995	+	39	30	41	67	55	62	74	63	53.875	20.25	1.46286	1.46286	0.0103654	NM_001039039	216062	Kctd21
chr10	45399112	45404076	+	75	27	52	74	41	23	43	42	46.375	-19.25	-1.52381	1.52381	0.0103693	NM_172473	190128	Hace1
chr3	144826390	144828277	+	13	24	26	34	15	7	14	15	18.625	-12.25	-1.98	1.98	0.0103749	NM_025714	194450	Odf2l
chr9	63938147	63944936	+	44	36	48	77	61	55	121	63	61.75	22.5	1.44554	1.44554	0.0103847	NM_145835	212587	Lctl
chr10	93407236	93410672	+	18	11	23	39	34	27	63	30	29.625	15.75	1.72414	1.72414	0.0103959	NM_172538	212327	Vezt
chr4	149286706	149290237	+	9	16	30	38	44	23	50	42	30.75	16.5	1.73333	1.73333	0.0103979	NM_029035	213298	Spsb1
chr7	85676530	85680172	+	47	30	33	35	30	9	22	26	29.5	-16	-1.74419	1.74419	0.0104123	NM_182809	217782	Ntrk3
chr4	116073598	116076844	+	21	12	22	25	29	20	65	30	27.125	14.75	1.74684	1.74684	0.0104221	NM_008641	199681	Mast2
chr14	122399117	122401053	+	18	10	25	27	24	26	62	30	27.125	14.75	1.74684	1.74684	0.0104484	NM_026861	213612	Ubac2
chr18	25782715	25785602	+	46	19	25	38	17	17	12	24	25	-14	-1.77778	1.77778	0.0104576	NM_001146292	211434	Celf4
chr8	91061187	91063853	+	23	15	29	36	32	28	69	41	33.125	15.75	1.62376	1.62376	0.0104593	NM_001163660	185865	Nkd1
chr2	109763718	109767539	+	41	35	38	59	30	20	27	34	35.875	-15.75	-1.5625	1.5625	0.010471	NM_172671	217971	Lgr4
chr10	120550698	120554227	+	33	23	12	28	45	27	52	41	32.625	15.75	1.63636	1.63636	0.0104729	NM_011915	221079	Wif1
chr12	106151524	106153832	+	13	11	24	24	23	31	62	19	25.5	15	1.83333	1.83333	0.0104755	NM_001042699	209203	4831426I19Rik
chr19	19060601	19063180	+	46	26	43	32	16	31	13	20	29.625	-16.25	-1.75581	1.75581	0.0104837	NM_146095	190762	Rorb
chr14	24795325	24797619	+	12	15	10	22	24	40	38	13	22.125	14.75	2	2	0.0105041	NM_010610	219370	Kcnma1
chr17	12773545	12777019	+	9	11	32	40	28	31	56	44	30.5	17.5	1.8046	1.8046	0.0105078	NM_013667	218880	Slc22a2
chr9	86443978	86445351	+	36	15	11	31	7	10	20	8	17	-12	-2.09091	2.09091	0.0105383	NM_177208	187144	Dopey1
chr2	131689798	131692431	+	23	24	36	45	17	23	14	17	25.25	-13.5	-1.72973	1.72973	0.0105487	NM_001166206	170562	Erv3
chr2	120523132	120525188	+	4	13	12	20	21	14	38	27	18.25	12	1.97959	1.97959	0.0105578	NM_026891	193721	Cdan1
chr9	72656699	72662323	+	35	43	68	66	66	65	105	71	64.875	22.25	1.41395	1.41395	0.010564	NM_175485	203304	Prtg
chr11	117174633	117178598	+	25	23	26	36	26	35	68	52	36	16.5	1.59459	1.59459	0.0105747	NM_001113487	202933	2023-09-09
chr3	145793316	145795733	+	16	17	15	28	31	22	53	28	26	13.5	1.7013	1.7013	0.0105756	NM_134160	212805	Mcoln3
chr4	111008446	111011516	+	51	21	30	26	24	11	11	23	25.25	-15.5	-1.88571	1.88571	0.0105766	NM_001048189	201451	Agbl4
chr4	43249600	43253904	+	37	19	23	47	47	41	51	54	39.625	17.75	1.57724	1.57724	0.0105897	NM_021468	217061	Unc13b
chr8	117368909	117374408	+	25	32	42	49	65	44	57	57	46.625	18.25	1.48667	1.48667	0.0105955	NM_019573	214325	Wwox
chr1	120190861	120194182	+	31	37	28	48	24	20	26	18	29.375	-14.75	-1.67045	1.67045	0.0105962	NM_011650	182065	Tsn
chr12	56109524	56112342	+	38	19	20	41	16	9	16	24	22.75	-13.5	-1.84375	1.84375	0.0106323	NM_013815	217527	Baz1a
chr16	30317185	30319308	+	6	15	17	19	18	22	43	28	20.875	12.75	1.87931	1.87931	0.0106515	NM_001128094	187197	Atp13a3
chr2	106695156	106699050	+	41	32	31	52	52	62	68	50	49.125	19.25	1.48734	1.48734	0.0106667	NM_029837	186881	Mpped2
chr5	129658445	129660874	+	33	18	27	33	23	13	11	13	21.5	-12.5	-1.81967	1.81967	0.010667	NM_001081342	215892	Gpr133
chr18	38554343	38557797	+	56	35	46	33	27	22	20	35	35.5	-17.5	-1.65421	1.65421	0.0107267	NM_022996	214091	Ndfip1
chr4	104466363	104469292	+	22	38	40	40	23	11	32	19	28.5	-16	-1.78049	1.78049	0.0107491	NM_133882	212873	C8b
chr16	90996621	91001746	+	69	48	53	81	78	64	123	85	74.5	23	1.36508	1.36508	0.0107502	NM_001045515	185762	Synj1
chr1	181593516	181597471	+	16	33	47	46	55	51	74	45	46	20	1.55556	1.55556	0.0107596	NM_178653	188786	Sccpdh
chr18	77804859	77807737	+	59	21	36	39	36	13	14	23	30.375	-17.25	-1.7931	1.7931	0.0107698	NM_001164504	153020	Rnf165
chr16	20490371	20491802	+	15	15	17	19	9	5	10	7	12.25	-9.5	-2.26667	2.26667	0.0107758	NM_172265	190219	Eif2b5
chr3	69159647	69162380	+	21	18	32	32	35	28	47	58	33.75	15.5	1.59615	1.59615	0.0107859	NM_178726	188727	Ppm1l
chr4	6740470	6748508	+	126	79	89	115	74	72	64	86	90.125	-28.75	-1.37954	1.37954	0.0107863	NM_145711	218084	Tox
chr5	147760893	147762965	+	41	21	29	34	26	13	19	14	24.875	-13.75	-1.76389	1.76389	0.0107896	NM_025652	218477	Gtf3a
chr14	12865652	12870789	+	53	47	65	83	42	33	57	43	52.625	-19.25	-1.44767	1.44767	0.0108019	NM_008981	207579	Ptprg
chr8	126327159	126329253	+	42	23	35	30	21	13	24	20	26.25	-14	-1.72727	1.72727	0.0108049	NM_009003	199467	Rab4a
chr5	3690899	3694688	+	22	23	34	50	38	40	68	53	40.375	17.25	1.54331	1.54331	0.0108051	NM_001003909	202607	Ankib1
chr14	118950858	118953767	+	14	8	27	32	28	28	66	24	27.5	16	1.82051	1.82051	0.0108169	NM_001163675	179691	Abcc4
chr5	23096337	23102427	+	79	44	73	106	67	41	39	57	63.125	-22.75	-1.43961	1.43961	0.0108197	NM_009274	198921	Srpk2
chr11	70517469	70519240	+	8	10	17	32	30	27	46	19	23.125	14.25	1.89062	1.89062	0.0108234	NM_153103	190505	Kif1c
chr13	52911935	52915052	+	50	34	27	49	27	22	19	29	32.875	-15.75	-1.63	1.63	0.0108334	NM_016709	196424	Auh
chr10	51346435	51349038	+	21	5	15	34	26	22	50	35	25.125	15.25	1.87143	1.87143	0.0108432	NM_153071	212474	Gprc6a
chr5	3809035	3810497	+	25	10	25	17	6	7	15	9	14.25	-10.5	-2.16667	2.16667	0.0108552	NM_030675	218301	Krit1
chr14	60128454	60132579	+	26	17	28	55	45	43	60	44	39	18	1.6	1.6	0.0108656	NM_026908	213595	Cab39l
chr11	105800191	105804222	+	25	9	31	41	37	38	72	29	34.375	18.25	1.72277	1.72277	0.0108781	NM_007805	215703	Cyb561
chr10	21657789	21659567	+	23	20	27	25	11	16	16	7	18.5	-11.5	-1.90196	1.90196	0.010889	NM_001161845	217307	Sgk1
chr2	157718577	157721818	+	23	12	18	29	27	26	57	31	27.25	14.5	1.725	1.725	0.0108915	NM_025680	194471	Ctnnbl1
chr8	120823858	120827724	+	14	18	30	42	37	39	54	37	33.75	16.5	1.64706	1.64706	0.0108938	NM_019707	214292	Cdh13
chr9	50706435	50709558	+	53	30	42	48	31	14	31	35	35.625	-16.25	-1.59091	1.59091	0.0109179	NM_178710	188739	Sik2
chr2	135897729	135900386	+	11	13	29	30	27	26	62	32	28.125	15.75	1.77778	1.77778	0.0109263	NM_029530	192631	6330527O06Rik
chr7	70572542	70573674	+	24	7	21	17	7	4	11	9	12.375	-9.75	-2.3	2.3	0.0109378	NM_130880	212950	Otud7a
chr6	126457860	126459762	+	43	10	18	25	11	11	14	11	17.875	-12.25	-2.04255	2.04255	0.0109532	NM_145983	190783	Kcna5
chr11	74195800	74203804	+	33	42	59	87	75	50	104	89	66.375	23.75	1.43578	1.43578	0.0109657	NM_001015046	202336	Rap1gap2
chr18	6075888	6077431	+	22	22	26	16	13	13	6	10	16.875	-11.75	-2.06818	2.06818	0.0109804	NM_001039692	201618	Arhgap12
chr6	146265816	146268006	+	29	28	27	43	24	16	13	20	25.375	-13.25	-1.70667	1.70667	0.0109903	NM_010586	198425	Itpr2
chr1	16610011	16612011	+	3	13	20	21	22	12	62	29	21.75	15	2.05263	2.05263	0.0109994	NM_025773	194424	Ube2w
chr17	42551393	42554177	+	18	12	20	40	34	33	43	36	29.125	15.25	1.7093	1.7093	0.0110025	NM_028474	185614	3110082D06Rik
chr16	33121852	33125662	+	17	13	49	34	49	28	59	53	37	18.5	1.66667	1.66667	0.0110116	NM_172823	189890	Lmln
chr2	140774247	140778686	+	24	30	36	38	35	45	74	49	41.375	17.25	1.52672	1.52672	0.011013	NM_001013802	216224	Macrod2
chr15	4078292	4081251	+	34	22	33	45	27	16	15	20	26.625	-13.25	-1.6625	1.6625	0.0110135	NM_024188	214015	Oxct1
chr11	75438337	75440424	+	36	16	27	19	5	17	6	17	18.625	-13.25	-2.10417	2.10417	0.0110279	NM_008850	215427	Pitpna
chr2	166512635	166514913	+	6	17	17	34	29	37	33	32	25.875	15.75	1.875	1.875	0.0110366	NM_177782	189025	Prex1
chr7	56580242	56582934	+	18	10	25	35	37	35	49	25	29	15.5	1.72941	1.72941	0.0110461	NM_175272	180522	Nav2
chr1	6777419	6781174	+	39	40	35	47	21	25	26	30	33.75	-16	-1.62136	1.62136	0.0110557	NM_173868	212194	St18
chr15	57563694	57566702	+	42	27	39	60	26	28	27	24	34.25	-14.5	-1.53704	1.53704	0.0110608	NM_199449	187924	Zhx2
chr2	154026312	154028598	+	11	8	20	28	17	27	48	30	23	14	1.875	1.875	0.0110766	NM_153418	190423	U46068
chr4	119161513	119164299	+	27	7	21	38	30	40	57	29	30.5	17	1.77273	1.77273	0.0110827	NM_177572	189120	Rimkla
chr16	24538014	24545836	+	89	67	103	125	74	63	76	75	84.375	-23.25	-1.31959	1.31959	0.0110837	NM_001145952	217436	Lpp
chr11	57852885	57856055	+	18	14	24	38	26	32	51	45	30.5	15.5	1.68132	1.68132	0.0110837	NM_028451	202795	Larp1
chr9	110183407	110186006	+	41	28	27	33	20	24	11	16	26	-14.5	-1.77333	1.77333	0.0110993	NM_001166273	185504	Cspg5
chr16	50401636	50403831	+	8	9	5	19	15	28	24	17	15.875	11.75	2.175	2.175	0.0111068	NM_027444	218394	Bbx
chr12	86692640	86697597	+	64	42	49	67	34	21	37	56	46.375	-19.75	-1.5411	1.5411	0.011108	NM_026775	193786	Tmed10
chr19	47167129	47168957	+	28	15	26	21	6	7	19	15	17	-11.5	-2.02222	2.02222	0.0111189	NM_011053	197787	Pdcd11
chr9	111136513	111140197	+	48	30	58	54	28	23	46	29	39.5	-17	-1.54839	1.54839	0.0111415	NM_026810	193772	Mlh1
chr18	65161830	65168290	+	62	54	84	112	60	41	71	54	66.5	-21.5	-1.38565	1.38565	0.0111466	NM_001114386	187442	Nedd4l
chr11	8575489	8580826	+	36	36	48	50	70	40	92	54	52.75	19	1.43931	1.43931	0.0111496	NM_001083587	200973	Tns3
chr5	23877335	23880980	+	18	23	23	30	30	38	51	36	31.625	15.25	1.63542	1.63542	0.0111616	NM_008713	219724	Nos3
chr16	50241510	50243474	+	38	25	21	26	14	18	5	18	21.75	-14	-1.94915	1.94915	0.0111871	NM_027444	218394	Bbx
chr16	34349337	34354299	+	39	33	49	52	68	45	97	49	53.375	19.25	1.44	1.44	0.0111907	NM_001164268	211345	Kalrn
chr16	45737015	45739082	+	18	26	41	39	22	12	15	21	24.375	-13.75	-1.78571	1.78571	0.0111907	NM_172511	190105	Abhd10
chr3	116508054	116510450	+	7	19	18	14	32	22	30	28	21.875	12.75	1.82258	1.82258	0.0111915	NM_001081326	211042	Agl
chr14	87401023	87404593	+	50	30	41	53	28	28	31	25	36.125	-15.25	-1.53509	1.53509	0.0112022	NM_019670	195760	Diap3
chr3	67281363	67284995	+	63	33	63	73	40	12	45	54	47.125	-21.25	-1.58219	1.58219	0.0112105	NM_001164763	157574	Rarres1
chr3	107552073	107555528	+	22	18	26	44	43	31	54	44	34.75	15.5	1.57407	1.57407	0.0112114	NM_001113530	208243	Csf1
chr13	115152966	115155734	+	37	30	21	43	22	20	19	15	26.25	-14	-1.72727	1.72727	0.0112128	NM_010887	197931	Ndufs4
chr7	87698354	87701349	+	14	20	21	32	36	16	63	40	29.375	14.75	1.67045	1.67045	0.011214	NM_001042527	216028	Blm
chr9	111365625	111368309	+	46	11	32	49	25	14	17	19	26.25	-14	-1.72727	1.72727	0.0112231	NM_172928	189804	Dclk3
chr4	135487676	135488994	+	39	8	11	19	4	5	9	14	13.625	-11.75	-2.51613	2.51613	0.0112599	NM_024243	204571	Fuca1
chr8	128375270	128377119	+	16	9	13	27	27	17	66	18	23	14.5	1.92063	1.92063	0.0112743	NM_175561	189399	Pcnxl2
chr11	87726445	87727963	+	37	19	12	18	6	6	21	9	16.25	-12.5	-2.25	2.25	0.0112787	NM_146412	184937	Olfr464
chr14	58586109	58589489	+	11	13	25	35	33	24	36	50	27.875	15.25	1.75309	1.75309	0.0112796	NM_028643	213353	Efha1
chr9	95353465	95359171	+	104	66	69	114	77	44	73	65	76.625	-24.75	-1.38521	1.38521	0.0112994	NM_026476	193954	2610101N10Rik
chr11	64810385	64811903	+	3	11	8	20	12	15	41	25	16.25	12	2.17073	2.17073	0.0113072	NM_023479	195015	Elac2
chr7	86436107	86437748	+	8	9	10	29	20	34	32	19	20	14	2.07692	2.07692	0.0113267	NM_018811	214407	Abhd2
chr10	120924863	120927018	+	8	11	10	23	16	19	57	17	19.25	13	2.01961	2.01961	0.0113295	NM_138956	191389	Rassf3
chr3	115939328	115946018	+	96	52	59	94	53	42	49	66	64.5	-23	-1.43396	1.43396	0.0113348	NM_022427	218569	Gpr88
chr19	57189165	57192744	+	49	33	45	57	31	24	30	36	38.375	-15.75	-1.51639	1.51639	0.0113535	NM_001103178	220089	Ablim1
chr13	55217612	55220347	+	32	29	21	39	19	14	19	19	24.375	-13.25	-1.74648	1.74648	0.0113845	NM_012017	218951	Zfp346
chr5	24229080	24232375	+	20	27	27	31	48	27	49	47	34.75	15	1.55046	1.55046	0.011389	NM_001081441	168361	Wdr86
chr1	54599055	54600647	+	21	15	19	20	10	13	3	7	13.875	-10.25	-2.17143	2.17143	0.0113967	NM_001163314	211380	Pgap1
chr12	111695198	111699167	+	16	35	28	44	41	48	76	38	41.125	18.75	1.59055	1.59055	0.0114079	NM_001135001	186922	Ppp2r5c
chr7	36568754	36570857	+	14	13	18	26	15	25	53	37	24.625	13.75	1.77465	1.77465	0.0114121	NM_177739	217491	Zfp507
chr14	103763478	103765956	+	19	5	16	28	26	14	49	37	23.375	14.25	1.87692	1.87692	0.011422	NM_207215	217746	Mycbp2
chr1	157200936	157203474	+	25	21	41	38	39	42	61	51	39.75	17	1.544	1.544	0.011427	NM_011273	205144	Xpr1
chr2	15000330	15004879	+	62	30	46	71	40	29	27	38	42.875	-17.25	-1.50365	1.50365	0.0114315	NM_029466	213222	Arl5b
chr6	38238694	38241173	+	17	15	24	21	31	36	40	25	26.625	14.25	1.73077	1.73077	0.011448	NM_172467	190134	Zc3hav1l
chr16	78371064	78373956	+	22	16	28	19	40	32	46	27	29.125	14.25	1.64773	1.64773	0.0114501	NM_009770	214996	Btg3
chr11	49019481	49023722	+	9	27	40	34	38	36	75	43	37.375	18.75	1.66964	1.66964	0.011452	NM_009562	198460	Zfp62
chr14	8931446	8932933	+	5	7	14	12	15	12	43	16	14.875	10.75	2.13158	2.13158	0.0114802	NM_178279	188877	Pxk
chr14	19111903	19113661	+	3	9	9	21	18	20	30	18	15.625	11.25	2.125	2.125	0.0114864	NM_023526	214049	Nkiras1
chr17	33110350	33112707	+	59	30	23	35	29	14	28	15	29.75	-16.5	-1.76744	1.76744	0.0114874	NM_153063	218037	Zfp472
chr10	18152486	18156966	+	58	43	60	74	36	28	38	58	49.625	-19.25	-1.48125	1.48125	0.0114932	NM_173390	189737	Nhsl1
chr18	64668232	64670746	+	17	10	22	23	30	29	37	27	24.5	13	1.72222	1.72222	0.0114951	NM_027350	193515	Nars
chr9	29698810	29701590	+	30	28	51	42	19	15	39	21	30.375	-15.25	-1.67033	1.67033	0.0115	NM_172290	220754	Ntm
chr2	115464453	115467450	+	49	22	34	39	17	19	24	27	29.125	-14.25	-1.64773	1.64773	0.0115033	NM_001145898	158610	BC052040
chr1	157863144	157864585	+	47	8	18	21	8	8	19	9	17	-13	-2.2381	2.2381	0.0115116	NM_001160019	186485	Tor1aip1
chr1	3238729	3240576	+	12	8	17	22	19	17	54	24	20.625	12.75	1.89474	1.89474	0.0115144	NM_001011874	216246	Xkr4
chr1	129339568	129342487	+	31	22	29	46	17	13	16	28	25	-13	-1.7027	1.7027	0.0115184	NM_145128	191145	Mgat5
chr2	71132577	71135189	+	32	29	43	63	31	24	27	22	33.875	-14.75	-1.5566	1.5566	0.0115817	NM_172436	190156	Slc25a12
chr11	59942233	59944343	+	17	16	12	20	25	17	68	21	23.75	14	1.83582	1.83582	0.0116092	NM_009021	199413	Rai1
chr17	75929980	75932038	+	15	12	21	20	20	22	64	24	24	14	1.82353	1.82353	0.0116257	NM_207246	173416	Rasgrp3
chr14	120392623	120394932	+	10	23	16	28	39	31	48	21	27.25	15	1.75949	1.75949	0.0116332	NM_001001490	202668	Oxgr1
chr9	105555950	105560358	+	43	35	43	49	60	43	93	57	52.625	18.25	1.41954	1.41954	0.0116664	NM_001081309	215898	Pik3r4
chr1	62311872	62313697	+	25	25	22	32	25	3	6	17	19.875	-13.75	-2.05769	2.05769	0.0116685	NM_001081050	201263	Pard3b
chr6	112214033	112217039	+	13	19	25	19	26	29	52	29	26.75	13.5	1.675	1.675	0.0116767	NM_144799	191272	Lmcd1
chr13	68889293	68890891	+	18	35	20	32	15	7	14	21	21	-14	-2	2	0.0117131	NM_153534	190389	Adcy2
chr8	17263677	17265521	+	3	5	8	28	22	20	27	20	16.125	12.25	2.225	2.225	0.0117314	NM_053171	192113	Csmd1
chr19	14602747	14606014	+	44	25	34	54	26	25	17	26	31.75	-14.5	-1.59184	1.59184	0.0117482	NM_011600	197333	Tle4
chr10	50498560	50500115	+	9	8	12	10	13	13	36	22	15	10	2	2	0.0117799	NM_198007	210565	Ascc3
chr6	12515547	12517319	+	25	16	15	17	13	4	8	10	13.875	-10.25	-2.17143	2.17143	0.0117856	NM_001164805	185575	Thsd7a
chr16	46387706	46393401	+	79	45	69	103	56	40	55	60	62.875	-20.25	-1.38389	1.38389	0.0117858	NM_021496	195361	Pvrl3
chr4	20533994	20536307	+	11	9	14	15	16	16	50	19	18.125	11.75	1.95918	1.95918	0.011807	NM_172987	216550	Nkain3
chr18	5139967	5143470	+	9	15	26	43	39	30	33	55	30.875	17.75	1.80682	1.80682	0.0118091	NM_153153	210773	Svil
chr5	19383308	19386103	+	36	19	39	37	18	15	12	29	25.875	-13.75	-1.72368	1.72368	0.0118297	NM_001170746	185188	Magi2
chr10	27244782	27248215	+	26	18	25	28	39	34	49	34	32	14.5	1.58586	1.58586	0.0118415	NM_008481	199815	Lama2
chr15	39509256	39517636	+	80	48	89	130	73	38	82	57	73	-23	-1.37398	1.37398	0.0118451	NM_053271	213008	Rims2
chr3	57245581	57247292	+	38	16	18	19	7	13	5	17	17.375	-12.75	-2.15909	2.15909	0.0118464	NM_145539	190978	Tm4sf4
chr11	80307959	80310025	+	29	30	22	33	17	11	16	22	23	-13	-1.78788	1.78788	0.0118636	NM_177390	189155	Myo1d
chr4	9323908	9327549	+	54	25	44	38	23	31	20	21	32.75	-16	-1.64646	1.64646	0.0118872	NM_028940	213295	Clvs1
chr19	3844385	3849767	+	55	43	40	61	31	37	26	34	42	-17.5	-1.52632	1.52632	0.0118878	NM_001025566	202197	Chka
chr6	124995297	124998302	+	21	10	22	40	47	31	47	27	30.125	15.75	1.70787	1.70787	0.0118895	NM_133345	212927	Ing4
chr17	28588730	28591014	+	17	21	13	38	30	18	61	50	30.25	16	1.7191	1.7191	0.0119563	NM_010220	216840	Fkbp5
chr5	141286134	141290595	+	28	31	46	60	50	55	76	60	50.5	19.5	1.47853	1.47853	0.0119935	NM_010302	215230	Gna12
chr8	126812003	126821542	+	59	56	76	116	97	91	126	94	89	26.5	1.34983	1.34983	0.0119965	NM_139272	191343	Galnt2
chr2	170268368	170272889	+	31	22	42	55	45	46	75	56	45.75	18.5	1.50685	1.50685	0.0120064	NM_029815	192446	Bcas1
chr1	14301082	14304018	+	44	24	38	55	20	22	28	31	32.625	-14.25	-1.55882	1.55882	0.0120084	NM_010164	219574	Eya1
chr1	36197271	36202482	+	32	40	42	50	55	52	116	40	53	21.5	1.50888	1.50888	0.0120207	NM_198899	211681	Uggt1
chr11	76389933	76391382	+	14	9	8	7	12	12	60	14	16.25	12.5	2.25	2.25	0.0120493	NM_198894	188007	Abr
chr3	37101084	37102457	+	37	11	17	26	13	7	10	15	16.875	-11.25	-2	2	0.0120533	NM_021782	211553	Il21
chr4	81004178	81013861	+	60	51	81	105	95	85	126	90	86.25	25	1.33898	1.33898	0.0120617	NM_010820	219264	Mpdz
chr1	134002597	134004683	+	18	15	20	16	32	15	53	29	24.375	13.25	1.74648	1.74648	0.0120622	NM_008795	199554	Cdk18
chr3	137008559	137011525	+	27	34	32	45	31	14	9	23	27.625	-15.25	-1.7625	1.7625	0.0120655	NM_001163522	217256	Emcn
chr9	96961771	96964186	+	14	13	12	34	25	22	51	31	24.75	14	1.78873	1.78873	0.0120797	NM_138756	212771	Slc25a36
chr11	106055603	106063977	+	73	63	86	102	80	49	43	53	69.75	-24.5	-1.42609	1.42609	0.0120805	NM_026009	194317	Ccdc47
chr2	18877882	18883822	+	24	38	67	85	53	66	109	93	66.125	26.75	1.50711	1.50711	0.0120992	NM_008845	205538	Pip4k2a
chr5	124582465	124584491	+	31	18	18	15	13	6	9	13	16	-11.5	-2.12195	2.12195	0.0121225	NM_011256	197595	Pitpnm2
chr3	61162875	61164692	+	30	16	19	31	18	10	7	14	18.375	-11.25	-1.88235	1.88235	0.0121361	NM_028712	193010	Rap2b
chr8	113002422	113005909	+	49	23	34	54	22	18	29	31	32.25	-14.5	-1.58	1.58	0.0121474	NM_172916	189818	Hydin
chr8	121470806	121472949	+	8	10	10	24	36	17	27	19	18.75	12	1.94118	1.94118	0.0121504	NM_019707	214292	Cdh13
chr2	32814692	32816449	+	9	10	10	11	13	16	34	21	15.375	10.25	2	2	0.0121509	NM_199302	211659	Lrsam1
chr11	118136799	118142589	+	36	42	44	44	55	50	102	50	52.875	19.75	1.4593	1.4593	0.0121701	NM_001033528	158444	Usp36
chr7	136387660	136389483	+	7	12	8	28	17	23	37	28	19.625	12.75	1.96226	1.96226	0.0121901	NM_001080963	215959	Ppapdc1a
chr14	20753089	20755160	+	19	19	34	40	17	13	3	21	20.875	-13.75	-1.98214	1.98214	0.0121904	NM_010315	198850	Gng2
chr9	29091024	29093322	+	52	16	17	33	19	11	7	21	22.25	-14.5	-1.96667	1.96667	0.0121966	NM_172290	220754	Ntm
chr6	6157091	6160528	+	72	24	39	69	28	29	26	41	40.75	-18.5	-1.5873	1.5873	0.012213	NM_001177572	210542	Slc25a13
chr8	91192774	91196757	+	17	25	22	33	58	32	65	18	33.625	17.75	1.71717	1.71717	0.0122332	NM_145857	218079	Nod2
chr10	26086356	26088403	+	14	8	9	21	25	17	36	20	18.375	11.25	1.88235	1.88235	0.0122348	NM_172787	189910	L3mbtl3
chr7	117475388	117477351	+	13	7	14	24	22	24	47	16	20.375	12.25	1.85965	1.85965	0.0122442	NM_177324	208087	Sbf2
chr11	46150774	46154248	+	9	13	27	30	31	35	45	25	26.875	15.25	1.79221	1.79221	0.0122773	NM_010583	219377	Itk
chr10	108106017	108112491	+	36	55	58	102	75	74	135	77	75.75	26.5	1.424	1.424	0.0122926	NM_009306	215223	Syt1
chr8	81320964	81323686	+	50	28	31	32	18	15	32	22	28.875	-15.25	-1.71765	1.71765	0.0122991	NM_030145	192789	Lsm6
chr1	163424083	163429062	+	27	27	30	41	54	42	62	35	40.125	16.75	1.52756	1.52756	0.0123067	NM_183391	208314	Tnfsf18
chr2	142161767	142163401	+	5	7	21	18	21	20	27	30	18.5	12	1.96	1.96	0.0123376	NM_001013802	216224	Macrod2
chr8	90395797	90402365	+	88	55	62	83	52	39	72	46	62.5	-22	-1.42718	1.42718	0.0123386	NM_033327	218252	Zfp423
chr15	26820448	26823764	+	24	25	31	31	45	24	66	46	36.125	15.25	1.53509	1.53509	0.0123762	NM_176959	212094	Fbxl7
chr12	83007654	83010038	+	14	7	24	20	28	21	40	27	22.375	12.75	1.79688	1.79688	0.0123851	NM_018814	196120	Pcnx
chr14	36157185	36159470	+	51	15	16	27	17	11	14	14	20.75	-13.5	-1.96429	1.96429	0.0124205	NM_008166	200078	Grid1
chr16	7354955	7358643	+	18	28	32	37	40	38	94	28	39	19	1.64407	1.64407	0.0124242	NM_183188	188435	A2bp1
chr18	46623245	46625041	+	23	15	28	28	8	10	19	14	18	-11	-1.88	1.88	0.0124247	NM_028086	157928	Mospd4
chr3	102582990	102584767	+	24	11	23	18	6	11	4	13	14.125	-10.25	-2.13889	2.13889	0.0124488	NM_001165940	206179	Tshb
chr4	91017729	91021884	+	70	21	43	44	32	18	17	36	35.625	-18.25	-1.68868	1.68868	0.0124489	NM_207686	211133	Elavl2
chr7	125238509	125242642	+	22	21	36	48	29	35	85	57	40.5	18.5	1.592	1.592	0.0124503	NM_170669	212395	Rps15a
chr2	179861360	179864101	+	22	19	33	46	20	11	16	21	23.125	-12.25	-1.72059	1.72059	0.0124545	NM_144500	212735	Osbpl2
chr12	84909021	84911162	+	10	14	14	23	26	31	48	12	22.25	14	1.91803	1.91803	0.0124629	NM_183154	211840	Zfyve1
chr17	72022954	72024431	+	0	10	15	9	18	13	38	16	14.625	11.25	2.25	2.25	0.0124788	NM_177087	160607	Fam179a
chr2	52792702	52797241	+	67	80	81	84	71	45	46	59	68.625	-25.75	-1.46188	1.46188	0.0124804	NM_172409	190168	Fmnl2
chr9	121768356	121770110	+	5	10	17	15	19	26	38	13	18	12	2	2	0.0124819	NM_001112668	159226	Gm9790
chr4	48285277	48290996	+	65	55	65	66	44	43	45	45	55	-20	-1.44444	1.44444	0.0125245	NM_029572	213206	Erp44
chr10	39967069	39973025	+	63	60	56	74	55	34	56	34	55.125	-20.75	-1.46369	1.46369	0.0125257	NM_026113	213771	Gtf3c6
chr9	27906761	27911960	+	51	37	56	70	31	25	17	57	43.375	-20.25	-1.60902	1.60902	0.012541	NM_177906	220739	Opcml
chr5	3371354	3376134	+	60	55	49	77	49	34	51	35	51.875	-18.75	-1.44118	1.44118	0.0125444	NM_009873	214953	Cdk6
chr16	94838414	94842698	+	44	22	27	50	62	45	61	46	44.5	18	1.50704	1.50704	0.0125445	NM_001113389	211599	Dyrk1a
chr7	72065457	72067905	+	18	18	21	41	24	31	74	38	32.25	16	1.65979	1.65979	0.0125561	NM_183087	159967	Fam189a1
chr9	118700076	118701994	+	6	9	23	19	25	19	47	20	20.5	13	1.92857	1.92857	0.012584	NM_001113514	208236	Itga9
chr14	29849765	29851831	+	15	6	7	13	19	21	37	10	15.75	11	2.07317	2.07317	0.0126199	NM_009785	214989	Cacna2d3
chr3	105582777	105586729	+	41	42	76	61	34	23	24	57	45.5	-21	-1.6	1.6	0.0126344	NM_145541	212619	Rap1a
chr17	3178912	3180985	+	36	12	32	13	9	10	12	15	17.75	-12	-2.02128	2.02128	0.0126357	NM_134123	220979	Rbm16
chr1	177290254	177292851	+	11	15	17	21	30	13	53	26	22.5	13	1.8125	1.8125	0.0126514	NM_011880	214698	Rgs7
chr2	13647361	13649026	+	33	25	20	27	17	10	17	16	21.125	-12.25	-1.81667	1.81667	0.0126623	NM_145838	212586	St8sia6
chr7	53509259	53510824	+	2	11	7	15	13	18	25	21	14.125	10.25	2.13889	2.13889	0.0126976	NM_013624	90054	Otog
chr8	131022599	131024632	+	15	6	11	18	22	17	36	20	17.625	10.75	1.87755	1.87755	0.0127509	NM_008737	219715	Nrp1
chr11	119147420	119148884	+	8	6	7	9	17	12	37	7	12.375	9.75	2.3	2.3	0.0127531	NM_008064	200202	Gaa
chr9	71831914	71834814	+	25	14	25	37	36	21	72	40	32.5	15.5	1.62626	1.62626	0.0127609	NM_011544	219045	Tcf12
chr1	152584308	152586227	+	17	16	41	35	8	15	22	13	20.75	-12.5	-1.86207	1.86207	0.012802	NM_001024720	156899	Hmcn1
chr18	9776047	9778171	+	21	17	39	26	13	4	16	22	19.625	-12.75	-1.96226	1.96226	0.0128047	NM_130449	191926	Colec12
chr5	106115296	106117047	+	11	10	15	11	18	22	29	22	17.5	11	1.91667	1.91667	0.0128094	NM_001122768	187283	Lrrc8d
chr14	29695959	29698247	+	44	6	24	27	9	19	5	8	18	-13.5	-2.2	2.2	0.0128115	NM_009785	214989	Cacna2d3
chr4	69963877	69969103	+	35	41	57	79	71	64	84	77	63.375	21.25	1.40284	1.40284	0.0128162	NM_145990	212542	Cdk5rap2
chr12	104640785	104644481	+	32	24	31	50	41	44	76	46	42.5	17	1.5	1.5	0.012834	NM_001177841	211199	Otub2
chr17	29747824	29749365	+	3	9	13	9	16	21	20	17	13.75	10	2.14286	2.14286	0.0128374	NM_021419	214180	Rnf8
chr5	4068769	4073511	+	72	53	64	59	52	29	44	49	53.875	-21.25	-1.49133	1.49133	0.0128459	NM_194462	153668	Akap9
chr18	14994393	14996316	+	32	10	19	38	10	8	7	22	17.875	-11.75	-1.97917	1.97917	0.012846	NM_001100449	217373	Taf4b
chr1	95133055	95136052	+	17	13	16	25	34	17	47	27	24	12.5	1.70423	1.70423	0.0128687	NM_172463	212347	Sned1
chr4	108836499	108839544	+	22	26	17	25	33	31	47	40	30.5	14	1.59574	1.59574	0.012872	NM_133885	191666	Osbpl9
chr1	180923111	180930805	+	41	46	80	95	89	74	117	81	77.375	24.75	1.38077	1.38077	0.0128729	NM_027188	213536	Smyd3
chr10	31316037	31318204	+	14	24	15	22	26	36	42	29	26.875	13.75	1.6875	1.6875	0.0128766	NM_001146349	209873	Rnf217
chr3	65540711	65545884	+	40	29	49	57	60	52	86	54	53	18.5	1.42286	1.42286	0.0128813	NM_001166659	171804	Lekr1
chr3	86671373	86676797	+	69	46	37	88	69	75	122	76	72.25	24.5	1.40833	1.40833	0.0128838	NM_027539	213494	Dclk2
chr17	33586774	33588092	+	38	10	7	15	10	7	2	7	12.625	-11.25	-2.60714	2.60714	0.0128915	NM_183282	211824	Actl9
chr1	71702195	71704081	+	33	14	31	22	10	10	15	19	19.375	-11.75	-1.87037	1.87037	0.0128987	NM_010233	211514	Fn1
chr7	29168127	29171031	+	10	31	20	36	38	40	71	26	34.125	18.25	1.73	1.73	0.0129096	NM_026042	204437	Med29
chr3	156743559	156747539	+	27	22	31	63	55	38	72	49	43.625	18.25	1.52899	1.52899	0.0129099	NM_177274	189215	Negr1
chr13	18342411	18345574	+	16	20	27	27	43	31	30	45	30.375	14.75	1.6413	1.6413	0.0129165	NM_175006	160955	Pou6f2
chr2	74394087	74398231	+	60	32	51	46	30	22	34	39	39.75	-16.5	-1.52381	1.52381	0.0129193	NM_027133	193616	Lnp
chr2	119714167	119715641	+	4	8	8	10	13	18	30	9	12.5	9.5	2.22581	2.22581	0.012935	NM_013720	214585	Mga
chr1	91427776	91431842	+	29	28	35	40	56	34	67	45	41.625	16.25	1.48507	1.48507	0.0129381	NM_178119	188934	Agap1
chr13	8488373	8490346	+	36	20	18	26	13	10	23	9	19.5	-12	-1.88889	1.88889	0.0129469	NM_052977	213056	Adarb2
chr19	47432483	47434417	+	11	10	13	13	16	18	64	10	18.625	13.25	2.10417	2.10417	0.0129575	NM_001164717	185531	Sh3pxd2a
chr6	97151608	97154202	+	15	24	27	34	32	31	49	51	33	15	1.58824	1.58824	0.0129645	NM_011666	197269	Uba3
chr8	113760773	113763906	+	13	18	23	23	32	36	40	24	26.875	13.75	1.6875	1.6875	0.0129654	NM_009149	220655	Glg1
chr2	18275603	18279582	+	60	40	38	46	35	25	28	32	39	-17	-1.55738	1.55738	0.0129758	NM_007869	200335	Dnajc1
chr2	29772296	29774111	+	16	10	14	7	19	26	32	18	18.25	11.5	1.92	1.92	0.0129805	NM_001177662	217048	Odf2
chr19	43792706	43796924	+	39	21	31	39	40	57	54	47	41.625	17.75	1.54198	1.54198	0.012983	NM_053103	192154	Entpd7
chr1	91343745	91349603	+	71	46	52	80	48	32	43	51	53.125	-19.25	-1.44253	1.44253	0.0129853	NM_178119	188934	Agap1
chr2	149852416	149853985	+	21	11	13	25	9	9	10	4	12.625	-9.25	-2.15625	2.15625	0.0129883	NM_001085521	210025	Tmem90b
chr2	158076074	158078655	+	39	14	21	42	20	10	18	16	22.125	-12.25	-1.76562	1.76562	0.0129925	NM_177850	212007	Bpi
chr10	3223149	3224386	+	7	2	7	8	5	14	38	9	10.75	10	2.73913	2.73913	0.0130044	NM_172546	212326	Cnksr3
chr7	107148754	107152178	+	18	26	19	32	43	24	65	31	32	15	1.61224	1.61224	0.0130322	NM_133709	191772	Chrdl2
chr2	93151548	93155567	+	22	22	20	60	49	39	56	47	38.75	18	1.60504	1.60504	0.0130332	NM_183180	188438	Tspan18
chr8	129131113	129134515	+	32	42	40	50	26	20	42	18	34.125	-16.25	-1.625	1.625	0.0130557	NM_001164598	157630	Irf2bp2
chr5	97884204	97886477	+	9	13	13	29	31	13	69	18	23	15	1.96774	1.96774	0.0130561	NM_010294	198879	Gk2
chr11	113874521	113876890	+	19	14	14	28	29	22	56	25	25.5	13.5	1.72	1.72	0.0130609	NM_172800	217956	Sdk2
chr17	26576431	26577966	+	2	7	15	13	20	15	38	11	14.75	11	2.18919	2.18919	0.0130749	NM_001081656	205834	Neurl1B
chr14	24645964	24652259	+	48	27	57	63	59	54	82	81	58.625	20.25	1.41753	1.41753	0.0130859	NM_010610	219370	Kcnma1
chr13	53426922	53431838	+	33	25	43	49	46	48	64	62	46.125	17.75	1.47651	1.47651	0.0131006	NM_009269	215245	Sptlc1
chr14	68562263	68563604	+	1	4	10	14	10	11	26	22	11.75	10	2.48148	2.48148	0.0131058	NM_177780	189027	Dock5
chr16	43565243	43567151	+	41	17	35	32	11	24	17	17	24.75	-13.5	-1.75	1.75	0.0131342	NM_019778	218655	Zbtb20
chr5	77404500	77406395	+	9	12	10	18	20	11	43	25	17.875	11.25	1.91837	1.91837	0.013135	NM_025691	165531	Srp72
chr13	110314535	110317812	+	24	11	21	18	26	20	67	26	26	14.5	1.77333	1.77333	0.0131502	NM_011056	214908	Pde4d
chr9	69282689	69285536	+	44	24	28	40	28	13	15	24	27.375	-14.25	-1.7037	1.7037	0.0131519	NM_145618	190932	Narg2
chr4	94227905	94231362	+	18	15	33	20	37	33	37	37	29.125	14.75	1.67816	1.67816	0.0131522	NM_172695	220458	Plaa
chr1	88057533	88060385	+	15	13	13	24	32	22	32	27	22.5	12	1.72727	1.72727	0.0131556	NM_027456	193463	Armc9
chr10	68737484	68743466	+	25	28	46	72	53	54	67	75	52.125	21.25	1.51205	1.51205	0.013186	NM_001081347	215890	Rhobtb1
chr6	127543647	127546926	+	31	25	38	39	14	16	28	24	26.875	-13.25	-1.65432	1.65432	0.0131928	NM_001033464	216116	Efcab4b
chr1	54160785	54165464	+	23	24	41	51	57	39	53	59	43.125	17.75	1.51825	1.51825	0.0131946	NM_172655	190005	Hecw2
chr9	120845452	120850423	+	63	50	65	95	48	47	47	51	58.625	-19.25	-1.39286	1.39286	0.013201	NM_001165902	216372	Ctnnb1
chr9	114391841	114394684	+	41	19	36	25	15	9	21	25	24	-14	-1.82353	1.82353	0.0132209	NM_009916	219200	Ccr4
chr2	5649017	5652031	+	17	9	23	20	18	29	52	26	23.75	13.5	1.79412	1.79412	0.0132473	NM_177343	189185	Camk1d
chr7	133175738	133178950	+	30	33	31	40	21	16	16	28	27.5	-14	-1.68293	1.68293	0.0132603	NM_001101488	168147	Gsg1l
chr14	52534778	52536619	+	11	10	9	17	21	23	33	14	17.25	11	1.93617	1.93617	0.0132841	NM_013864	196611	Ndrg2
chr11	68039336	68043006	+	27	16	18	42	24	43	49	50	33.375	16.75	1.67	1.67	0.0132928	NM_008744	215462	Ntn1
chr4	95695390	95697994	+	39	8	28	30	9	7	15	22	19.375	-12.75	-1.98077	1.98077	0.013295	NM_030014	192891	Hook1
chr15	58813959	58822339	+	81	69	102	130	133	84	168	117	109.375	28.25	1.29659	1.29659	0.013304	NM_001146180	217416	Mtss1
chr18	53760230	53762144	+	17	12	21	17	21	31	58	17	24	14	1.82353	1.82353	0.0133347	NM_001033281	216145	Prdm6
chr5	103901498	103905148	+	82	30	51	71	32	30	56	39	48.5	-19	-1.48718	1.48718	0.0133392	NM_011204	197632	Ptpn13
chr15	58278187	58280599	+	33	25	42	34	22	17	17	25	27.25	-13.5	-1.65854	1.65854	0.0133503	NM_145959	178851	D15Ertd621e
chr18	73880996	73882819	+	11	12	17	13	20	17	58	16	19.75	12.5	1.92593	1.92593	0.0133614	NM_053255	192063	Elac1
chr12	72213545	72215536	+	28	17	26	32	9	17	13	17	20.125	-11.25	-1.77586	1.77586	0.0133878	NM_029227	185572	Tomm20l
chr4	104497179	104501778	+	23	16	27	60	46	27	85	45	39.125	18.75	1.63025	1.63025	0.0134016	NM_146148	190727	C8a
chr1	34951194	34953582	+	16	12	14	21	27	18	43	25	21.75	12	1.7619	1.7619	0.0134066	NM_145516	206644	Plekhb2
chr9	69153325	69156608	+	35	35	30	39	25	21	22	18	29	-14	-1.63636	1.63636	0.0134072	NM_013646	214604	Rora
chr16	94937477	94940073	+	34	20	30	29	21	15	12	16	22.5	-12	-1.72727	1.72727	0.0134155	NM_001113389	211599	Dyrk1a
chr12	3750863	3752835	+	10	6	14	21	17	22	34	22	17.875	11.75	1.97917	1.97917	0.0134177	NM_007886	207689	Dtnb
chr9	107560329	107561564	+	10	2	11	6	21	7	30	13	12	9.5	2.31034	2.31034	0.0134217	NM_023805	216578	Slc38a3
chr9	96578746	96580516	+	35	17	18	26	17	10	3	16	18.125	-12.25	-2.02083	2.02083	0.0134549	NM_175537	208373	Zbtb38
chr14	99568898	99570416	+	8	9	6	15	18	20	27	13	14.5	10	2.05263	2.05263	0.013476	NM_029454	144726	Pibf1
chr13	46935037	46942481	+	103	64	93	140	81	62	72	83	87.25	-23.5	-1.31126	1.31126	0.0134937	NM_010617	198375	Kif13a
chr2	71881100	71885163	+	19	34	43	61	46	51	82	59	49	20	1.51282	1.51282	0.0134988	NM_019688	220628	Rapgef4
chr5	82088352	82090291	+	52	30	29	20	20	14	16	25	26.875	-15.75	-1.82895	1.82895	0.0135399	NM_198702	211686	Lphn3
chr6	136088359	136089816	+	13	6	10	10	16	16	25	22	14.75	9.5	1.95	1.95	0.0135578	NM_008171	219855	Grin2b
chr13	24187784	24190607	+	62	35	41	37	34	20	16	36	36.375	-18.25	-1.66972	1.66972	0.0135645	NM_026825	193762	Lrrc16a
chr6	101254532	101256296	+	8	9	8	18	27	12	25	21	15.75	10.5	2	2	0.0135656	NM_018884	196071	Pdzrn3
chr13	45946086	45947566	+	33	17	16	22	11	2	15	17	16.625	-11.75	-2.09302	2.09302	0.01357	NM_009124	219598	Atxn1
chr9	45259757	45262599	+	36	24	22	44	16	12	19	27	24.875	-13.25	-1.72603	1.72603	0.0135703	NM_001081270	216857	Dscaml1
chr9	104160533	104163431	+	19	16	29	39	23	36	63	46	33.125	15.75	1.62376	1.62376	0.0135719	NM_001163026	153129	Dnajc13
chr6	61973079	61974646	+	26	10	21	20	6	9	13	10	14.375	-9.75	-2.02632	2.02632	0.0135739	NM_183310	176654	Fam190a
chr1	167280447	167283955	+	18	14	19	26	30	27	40	31	25.75	13	1.67532	1.67532	0.0135847	NM_028759	186106	Dcaf6
chr17	32845048	32847553	+	9	13	18	30	29	25	74	12	25.125	16.25	1.95588	1.95588	0.0135887	NM_134127	163071	Cyp4f15
chr16	97191049	97196578	+	54	50	66	72	45	35	38	51	52.25	-19	-1.44444	1.44444	0.0135937	NM_031174	213122	Dscam
chr1	127945622	127954545	+	143	66	104	153	93	85	85	77	101	-29	-1.33526	1.33526	0.0135963	NM_172484	161349	Nckap5
chr1	135614208	135616270	+	20	14	37	30	18	13	11	11	19.25	-11.5	-1.85185	1.85185	0.0136043	NM_001167949	208063	Atp2b4
chr12	54578561	54581218	+	21	13	20	33	32	33	42	33	28.25	14	1.65882	1.65882	0.0136068	NM_013780	196670	Npas3
chr9	96218240	96221948	+	26	25	18	53	39	37	76	42	38.625	17.25	1.575	1.575	0.0136122	NM_001184710	216883	Tfdp2
chr1	74030544	74033532	+	41	22	43	36	24	18	20	25	29	-14	-1.63636	1.63636	0.0136155	NM_027884	140148	Tns1
chr14	66275502	66278157	+	13	9	19	25	35	18	29	33	22.5	13	1.8125	1.8125	0.0136185	NM_028903	192900	Scara5
chr4	58556515	58563872	+	81	73	89	101	62	58	67	71	76.625	-22.75	-1.34866	1.34866	0.0136389	NM_172989	187266	Lpar1
chr1	43223765	43228464	+	62	33	60	77	32	36	32	53	48.125	-18.25	-1.46795	1.46795	0.0136444	NM_010212	215284	Fhl2
chr12	53939237	53943246	+	33	28	32	44	51	37	76	44	42.625	16.25	1.47101	1.47101	0.0136688	NM_198111	208282	Akap6
chr11	72866183	72871408	+	70	71	63	69	48	46	53	49	60.625	-22.25	-1.44949	1.44949	0.0136744	NM_025818	194392	1200014J11Rik
chr4	85879786	85882003	+	35	27	25	28	23	15	9	17	23.25	-13.5	-1.81818	1.81818	0.0136833	NM_029967	213131	Adamtsl1
chr10	48893222	48894914	+	8	9	6	23	20	20	24	24	16.625	11.25	2.02273	2.02273	0.0136938	NM_001111268	187624	Grik2
chr4	45319724	45321919	+	4	11	21	21	28	15	41	26	20.375	12.75	1.91071	1.91071	0.0136966	NM_027266	193555	Rg9mtd3
chr9	21553470	21555447	+	30	19	26	28	21	10	17	10	20.375	-11.75	-1.81034	1.81034	0.0136975	NM_010700	219343	Ldlr
chr8	93448979	93453586	+	26	26	32	40	49	39	61	40	39.125	15.75	1.504	1.504	0.0137049	NM_177224	189234	Chd9
chr13	110481598	110486019	+	45	41	48	101	49	31	38	36	48.125	-18.25	-1.46795	1.46795	0.0137191	NM_011056	214908	Pde4d
chr11	59234759	59237691	+	19	7	30	39	30	43	36	45	31	17	1.75556	1.75556	0.0137282	NM_144521	212733	Snap47
chr2	179357221	179360750	+	28	30	37	49	20	27	25	15	29.25	-14	-1.62921	1.62921	0.0137285	NM_009867	197965	Cdh4
chr2	63879449	63885245	+	75	41	63	62	56	26	52	32	51.25	-20.5	-1.5	1.5	0.0137479	NM_021716	131463	Fign
chr3	9699950	9705443	+	34	33	55	50	60	50	94	51	53.25	19	1.43429	1.43429	0.0137491	NM_053182	213034	Pag1
chr15	58721681	58723697	+	22	18	21	20	16	38	45	44	28.5	15	1.71429	1.71429	0.0137518	NM_175226	221019	Rnf139
chr8	105311438	105313368	+	11	11	31	28	37	18	62	29	27.5	15.5	1.78481	1.78481	0.0137555	NM_009866	209483	Cdh11
chr15	83246974	83249872	+	29	29	34	36	22	19	16	20	26.375	-13.25	-1.67089	1.67089	0.0137594	NM_011862	197118	Pacsin2
chr19	31378126	31380439	+	15	10	14	30	21	21	59	25	23.375	13.25	1.79104	1.79104	0.0137652	NM_011160	219133	Prkg1
chr10	62137443	62139318	+	12	13	11	8	18	22	29	20	17.125	10.75	1.91489	1.91489	0.0137661	NM_001033260	220763	Stox1
chr10	82354834	82358938	+	71	39	48	72	37	34	45	43	48.875	-17.75	-1.44375	1.44375	0.0137996	NM_001042514	201588	Txnrd1
chr8	90013849	90016477	+	8	24	22	33	34	30	41	43	29.5	15	1.68182	1.68182	0.0138116	NM_019626	195794	Cbln1
chr12	16927160	16928917	+	14	4	20	19	37	15	37	19	20.125	12.75	1.92727	1.92727	0.0138121	NM_009072	219622	Rock2
chr3	146564035	146565576	+	7	7	22	24	22	22	41	25	20.75	12.5	1.86207	1.86207	0.0138205	NM_027594	186512	Ttll7
chr19	7273795	7275783	+	7	8	18	19	24	24	20	28	18.625	11.75	1.92157	1.92157	0.0138543	NM_134150	212808	Otub1
chr5	107714837	107717173	+	4	13	12	29	22	18	38	32	20.5	13	1.92857	1.92857	0.0138704	NM_011578	214768	Tgfbr3
chr12	99772418	99777746	+	72	57	61	80	43	37	24	71	57.125	-24.25	-1.53889	1.53889	0.0138806	NM_029911	220789	Kcnk10
chr1	39963491	39966009	+	15	11	39	45	34	35	51	57	35.25	18	1.68571	1.68571	0.0138863	NM_008696	219729	Map4k4
chr2	73225698	73229493	+	15	22	38	54	57	33	60	50	40.375	17.75	1.56349	1.56349	0.0138982	NM_001080707	221123	Gpr155
chr2	14061511	14064788	+	39	24	38	53	30	8	32	26	30.75	-15	-1.64516	1.64516	0.0139559	NM_011484	197413	Stam
chr9	47680633	47682020	+	38	13	14	19	13	9	5	12	15.875	-11.75	-2.175	2.175	0.0139651	NM_018770	196160	Cadm1
chr1	153303337	153305833	+	14	13	32	31	37	30	47	33	29.5	14.5	1.65169	1.65169	0.0139932	NM_026876	193730	1190005F20Rik
chr4	137326785	137329915	+	30	23	18	24	40	26	61	34	32.125	14.75	1.59596	1.59596	0.0140149	NM_007431	220047	Alpl
chr12	33982429	33985392	+	40	16	28	39	27	10	18	15	24.125	-12.75	-1.71831	1.71831	0.0140228	NM_001033436	210976	Atxn7l1
chr11	94519493	94521953	+	17	9	21	20	24	19	46	30	22.625	12.25	1.74242	1.74242	0.0140228	NM_053161	213039	Mrpl27
chr14	36002646	36008526	+	89	62	60	84	63	35	62	55	64.625	-22.75	-1.42723	1.42723	0.0140287	NM_008166	200078	Grid1
chr12	118913752	118915765	+	29	17	28	36	22	15	10	13	21.375	-11.75	-1.75806	1.75806	0.0140406	NM_175930	189354	Rapgef5
chr11	101352944	101354525	+	20	13	24	17	10	3	12	12	14	-10	-2.11111	2.11111	0.0140411	NM_009764	219295	Brca1
chr3	37644399	37648782	+	37	24	41	51	56	43	67	56	46.5	17.5	1.46358	1.46358	0.0140415	NM_198657	141411	Gm5148
chr3	104597568	104601431	+	15	27	37	24	48	30	58	38	35.125	15.75	1.57798	1.57798	0.0140567	NM_008619	199702	Mov10
chr13	73610705	73613447	+	12	8	24	40	28	29	54	31	27.25	15.5	1.79487	1.79487	0.014074	NM_145376	191093	Lpcat1
chr16	6671334	6672905	+	17	22	15	32	14	8	12	11	16.625	-10.75	-1.95556	1.95556	0.0140761	NM_021477	195382	A2bp1
chr6	73094209	73096390	+	26	9	29	43	17	12	4	17	19.125	-12.25	-1.94231	1.94231	0.0140819	NM_001164669	139170	Dnahc6
chr9	36685643	36687370	+	33	21	19	29	17	8	18	15	20.125	-11.75	-1.82456	1.82456	0.0140879	NM_183171	188445	Fez1
chr18	70234238	70236491	+	25	13	29	41	13	9	15	22	20.375	-11.75	-1.81034	1.81034	0.014088	NM_001082553	201002	Rab27b
chr14	119705912	119712804	+	53	45	42	92	71	59	133	70	69	23.5	1.41048	1.41048	0.014088	NM_015820	196478	Hs6st3
chr2	35780255	35782494	+	8	10	16	33	23	30	38	26	22.625	13.75	1.87302	1.87302	0.0140921	NM_029774	186955	Ttll11
chr2	43704836	43706346	+	22	17	18	24	10	12	12	8	15.75	-10	-1.93023	1.93023	0.0140945	NM_001025377	202221	Arhgap15
chr6	140345832	140348229	+	36	30	38	51	30	14	38	17	31.5	-14.5	-1.59794	1.59794	0.0140983	NM_144920	162753	Plekha5
chr2	91381659	91384362	+	26	17	21	46	13	10	12	24	20.75	-11.5	-1.76667	1.76667	0.0141084	NM_001165989	185538	Ckap5
chr7	103567543	103569538	+	15	8	13	21	17	25	25	36	20	12	1.85714	1.85714	0.0141204	NM_011858	197122	Odz4
chr2	62235878	62238161	+	30	18	32	34	11	12	26	18	22.375	-12.25	-1.75385	1.75385	0.0141261	NM_001159543	217383	Dpp4
chr6	22856285	22858191	+	33	20	19	38	18	12	19	14	21.375	-11.75	-1.75806	1.75806	0.0141355	NM_001081306	221349	Ptprz1
chr13	63369647	63373568	+	42	34	38	58	49	43	110	58	53	19.5	1.45087	1.45087	0.0141396	NM_028079	193234	2010111I01Rik
chr14	78890937	78897664	+	72	43	88	94	61	31	52	66	63	-22	-1.42308	1.42308	0.0141452	NM_001164503	157663	Akap11
chr10	90482808	90486035	+	36	29	38	44	28	17	19	28	30.25	-14	-1.60215	1.60215	0.0141609	NM_009684	219344	Apaf1
chr4	126483749	126486122	+	37	26	28	30	19	19	21	13	24.625	-12.75	-1.69863	1.69863	0.0141701	NM_133886	154811	AU040320
chr6	126750299	126751956	+	39	18	25	21	18	10	20	9	20.375	-12.75	-1.91071	1.91071	0.0141909	NM_025358	194693	Ndufa9
chr3	156705927	156707847	+	15	11	21	19	22	18	42	36	22.75	12	1.71642	1.71642	0.0141944	NM_177274	189215	Negr1
chr10	119557483	119560023	+	27	19	38	40	20	9	19	25	24.25	-13	-1.73239	1.73239	0.0141997	NM_080446	191990	Helb
chr15	68009380	68015206	+	23	34	50	62	63	43	92	55	51.875	19.75	1.47024	1.47024	0.0142017	NM_198644	188035	Zfat
chr16	49769282	49771928	+	36	16	35	47	17	20	28	14	26.125	-12.75	-1.64557	1.64557	0.0142017	NM_028680	204131	Ift57
chr12	5065690	5067140	+	24	21	14	18	9	15	3	7	14.875	-11.25	-2.21622	2.21622	0.0142035	NM_001099628	220998	Atad2b
chr2	166441180	166442611	+	25	16	11	15	8	5	6	12	12.75	-10	-2.29032	2.29032	0.0142184	NM_177782	189025	Prex1
chr3	25761020	25766718	+	60	40	68	66	44	42	35	38	50.25	-18	-1.43636	1.43636	0.0142254	NM_001163387	217269	Nlgn1
chr18	43019915	43021700	+	23	21	18	42	20	10	11	15	20	-11.5	-1.80702	1.80702	0.0142292	NM_027531	206954	Ppp2r2b
chr4	132222518	132225642	+	58	22	45	67	31	29	25	35	38.75	-16	-1.52033	1.52033	0.0142304	NM_010166	199104	Eya3
chr11	119535558	119539733	+	27	25	47	58	64	30	81	62	48	19	1.49351	1.49351	0.0142351	NM_028898	218340	Rptor
chr2	155214014	155217090	+	43	29	38	61	40	19	25	24	34.875	-15.25	-1.55963	1.55963	0.0142412	NM_178111	211992	Trp53inp2
chr17	46393355	46394703	+	12	7	7	17	21	19	26	17	15.625	10.25	1.97619	1.97619	0.0142428	NM_001111142	159246	Gm88
chr12	30336719	30342673	+	54	55	74	70	56	40	47	34	54.875	-20.25	-1.45251	1.45251	0.0142675	NM_001093776	220087	Myt1l
chr19	5454072	5455873	+	9	5	6	16	18	26	19	11	13.875	10.75	2.26471	2.26471	0.0142691	NM_198616	188046	Ccdc85b
chr14	99442241	99443947	+	15	16	20	30	11	5	16	10	15.125	-10.25	-2.025	2.025	0.0142706	NM_175245	220538	2410129H14Rik
chr18	42066614	42069438	+	12	10	23	27	23	35	39	26	24.375	13.75	1.78571	1.78571	0.0142757	NM_029942	211542	Prelid2
chr6	50506056	50508725	+	27	19	23	35	12	10	11	24	20.25	-11.5	-1.7931	1.7931	0.014289	NM_007808	219950	Cycs
chr14	122070397	122073326	+	23	15	26	50	35	28	76	44	35.625	16.75	1.61468	1.61468	0.0143105	NM_001081039	201275	Dock9
chr16	11815227	11818001	+	11	14	27	28	41	28	30	35	26.875	14.25	1.72152	1.72152	0.014317	NM_146067	212557	Cpped1
chr14	55214476	55216727	+	8	9	13	21	31	10	32	25	18.125	11.75	1.95918	1.95918	0.0143237	NM_028890	164192	4931414P19Rik
chr7	139815195	139817520	+	22	21	26	37	15	6	24	16	20.75	-12	-1.81356	1.81356	0.0143334	NM_029609	177718	Lhpp
chr11	76236362	76240882	+	35	31	48	64	63	37	104	60	53.625	19.75	1.45143	1.45143	0.0143459	NM_198018	188156	Abr
chr2	113260239	113262749	+	32	22	25	34	23	12	18	13	22.5	-12	-1.72727	1.72727	0.0143463	NM_001043322	205942	Fmn1
chr11	96566481	96569725	+	17	38	38	49	24	12	29	21	28.75	-15.5	-1.7381	1.7381	0.0143587	NM_001177899	216339	Skap1
chr2	37744351	37748786	+	69	28	38	59	38	31	19	29	39.5	-18	-1.59016	1.59016	0.0143588	NM_146122	190744	Dennd1a
chr4	118820371	118823229	+	8	21	17	28	35	22	45	29	25.75	13.5	1.71053	1.71053	0.014369	NM_011400	205121	Slc2a1
chr5	21178187	21181584	+	16	15	24	34	40	22	46	37	28.75	14	1.64368	1.64368	0.0143691	NM_178728	211929	Napepld
chr7	133236279	133238235	+	20	11	14	26	34	13	54	28	24.125	13.25	1.75714	1.75714	0.0143774	NM_028816	213321	Xpo6
chr4	120455386	120458319	+	14	20	29	27	34	27	51	37	30	14	1.6087	1.6087	0.0143852	NM_008692	215477	Nfyc
chr8	93876753	93878957	+	12	15	18	30	39	20	41	28	24.875	13.25	1.72603	1.72603	0.0144054	NM_011936	197023	Fto
chr9	25267523	25270005	+	10	17	17	21	18	41	33	26	23.5	14	1.84848	1.84848	0.0144068	NM_026189	194125	Eepd1
chr13	8551712	8553322	+	23	23	22	25	14	12	15	11	18.5	-11	-1.84615	1.84615	0.0144088	NM_052977	213056	Adarb2
chr9	96584593	96590583	+	61	45	50	80	71	64	97	91	69.625	21.25	1.36017	1.36017	0.0144117	NM_175537	208373	Zbtb38
chr13	110310728	110314211	+	15	28	28	48	47	41	55	42	38	16.5	1.55462	1.55462	0.0144497	NM_011056	214908	Pde4d
chr15	4084493	4085894	+	14	6	8	16	27	19	24	15	16.25	11	2.02326	2.02326	0.0144728	NM_024188	214015	Oxct1
chr11	114968385	114971143	+	8	13	19	25	28	20	40	27	22.25	12.5	1.78125	1.78125	0.0144855	NM_001163753	185894	Rab37
chr1	9890356	9893043	+	22	9	15	15	33	23	22	32	21.875	12.75	1.82258	1.82258	0.0144856	NM_001037759	201876	Sgk3
chr9	64678393	64680098	+	37	14	21	26	14	10	21	8	18.75	-11.5	-1.88462	1.88462	0.0144958	NM_001162917	158197	Dennd4a
chr16	38539110	38544119	+	61	40	43	49	37	34	30	25	41.125	-17.25	-1.53077	1.53077	0.0145009	NM_172380	190183	Ktelc1
chr6	77857664	77860270	+	16	18	19	32	27	44	39	30	28.875	14.75	1.68605	1.68605	0.0145028	NM_009819	198045	Ctnna2
chr11	117137655	117139254	+	7	9	7	10	12	10	50	11	13.875	10.75	2.26471	2.26471	0.0145121	NM_001113487	202933	2023-09-09
chr12	117530856	117532783	+	20	6	5	13	17	14	28	32	16.75	11.5	2.04545	2.04545	0.0145336	NM_028731	192996	Esyt2
chr12	70964165	70969175	+	77	63	67	84	59	33	63	60	63.75	-22	-1.41706	1.41706	0.0145471	NM_201519	188348	Map4k5
chr8	109653107	109655721	+	27	21	16	40	9	10	17	21	20.125	-11.75	-1.82456	1.82456	0.0145504	NM_025558	204514	Cyb5b
chr13	94143713	94145598	+	4	12	12	9	25	9	21	27	15	10.5	2.07692	2.07692	0.0145632	NM_152134	218044	Homer1
chr3	26985251	26988024	+	48	21	38	36	22	18	9	31	28.5	-15.5	-1.74699	1.74699	0.0145724	NM_007900	215683	Ect2
chr4	40095841	40102159	+	87	59	84	128	71	61	69	64	77.75	-22	-1.32959	1.32959	0.0145969	NM_007386	205792	Aco1
chr4	138725002	138726966	+	5	19	15	14	25	9	54	30	21	13.5	1.94737	1.94737	0.014608	NM_009798	198060	Capzb
chr1	54831172	54834081	+	23	22	25	31	36	31	53	40	32.625	13.75	1.53398	1.53398	0.0146197	NM_001081433	215869	Ankrd44
chr11	96973731	96974980	+	23	19	9	8	5	4	11	6	11.25	-10	-2.6	2.6	0.0146331	NM_019507	218696	Tbx21
chr1	184456677	184458835	+	12	9	15	16	15	18	50	20	18.75	12	1.94118	1.94118	0.0146358	NM_009794	214980	Capn2
chr11	120906116	120909389	+	17	18	29	39	29	34	62	40	33.125	15.25	1.59804	1.59804	0.0146498	NM_026907	193714	Sectm1b
chr1	181067425	181069689	+	28	19	21	32	12	11	18	16	19.75	-11	-1.77193	1.77193	0.014652	NM_027188	213536	Smyd3
chr16	13535351	13537393	+	15	14	9	19	27	15	44	22	20.5	11.5	1.77966	1.77966	0.014671	NM_028761	192978	Parn
chr9	47979541	47982899	+	32	34	47	57	31	29	25	23	35.125	-14.75	-1.53153	1.53153	0.014675	NM_172921	161098	Fam55d
chr5	124671872	124674159	+	13	10	15	19	24	30	33	16	20.375	11.75	1.81034	1.81034	0.0146762	NM_011256	197595	Pitpnm2
chr16	44746379	44747550	+	32	11	12	10	5	8	8	7	12.125	-9.75	-2.34483	2.34483	0.0146766	NM_001159329	158450	Gtpbp8
chr3	126380314	126387719	+	60	65	74	82	98	63	155	83	84.5	24.5	1.3391	1.3391	0.0146932	NM_023813	218519	Camk2d
chr7	52131942	52133985	+	19	9	19	18	28	29	37	20	22.5	12.5	1.76923	1.76923	0.0147042	NM_029365	192682	Med25
chr16	37570441	37572687	+	11	20	20	35	30	29	49	35	28.375	14.25	1.67059	1.67059	0.0147042	NM_001042499	201590	Rabl3
chr17	28410156	28414682	+	35	20	23	44	46	35	56	48	38	16	1.53333	1.53333	0.0147134	NM_011145	219137	Ppard
chr15	79389961	79391156	+	4	7	7	15	12	15	33	13	13	9.5	2.15152	2.15152	0.0147149	NM_010059	199326	Dmc1
chr5	36707244	36714108	+	50	52	54	67	70	63	100	78	67.125	19.75	1.34498	1.34498	0.0147161	NM_030889	192413	Sorcs2
chr7	125818320	125820828	+	11	18	12	22	22	23	60	18	22.875	13.25	1.81538	1.81538	0.0147292	NM_028930	192872	Tmc5
chr1	158107613	158111011	+	41	30	52	46	28	23	26	33	35.375	-14.75	-1.52679	1.52679	0.0147307	NM_177838	160393	Fam163a
chr3	31908937	31913494	+	58	38	44	65	42	23	34	40	43.125	-16.75	-1.48201	1.48201	0.0147343	NM_028231	213399	Kcnmb2
chr15	85105498	85107225	+	12	8	9	12	17	13	33	20	15.125	9.75	1.95122	1.95122	0.0147361	NM_010180	199084	Fbln1
chr16	57354122	57357144	+	24	31	45	71	25	21	33	28	34.25	-15	-1.56075	1.56075	0.0147514	NM_001040397	216323	Filip1l
chr6	120165278	120167954	+	12	16	12	21	26	23	30	29	21.375	11.75	1.75806	1.75806	0.0147802	NM_198884	211683	B4galnt3
chr7	142324080	142327768	+	16	19	34	49	63	28	60	37	37.5	17.5	1.6087	1.6087	0.0147995	NM_001033420	202008	Dock1
chr11	80937327	80939282	+	21	9	15	14	21	25	35	26	20.875	11.75	1.78333	1.78333	0.0148094	NM_007384	220063	Accn1
chr1	51163962	51165899	+	28	15	13	19	27	35	39	29	26.25	14	1.72727	1.72727	0.0148261	NM_019790	195664	Tmeff2
chr6	48798790	48801331	+	36	21	35	27	17	12	9	28	23.625	-13.75	-1.8209	1.8209	0.0148575	NM_001098271	200832	Tmem176a
chr1	87488004	87490024	+	175	115	143	209	116	104	137	151	144.125	-33.75	-1.26523	1.26523	0.0148679	NM_175397	211037	Sp110
chr19	3458568	3461091	+	17	22	22	38	24	35	63	41	32.25	15	1.60606	1.60606	0.0148733	NM_028999	206189	Saps3
chr8	83521586	83526670	+	39	32	37	67	51	60	82	57	53	19	1.43678	1.43678	0.0148738	NM_027554	213492	Usp38
chr15	10468104	10472008	+	61	41	45	65	37	27	29	49	44.75	-17.5	-1.48611	1.48611	0.0148909	NM_029430	211379	Ttc23l
chr17	24711690	24713861	+	16	9	10	24	15	24	52	21	20.75	12.5	1.86207	1.86207	0.014894	NM_013630	218890	Pkd1
chr9	70734502	70736761	+	23	15	16	45	9	11	18	14	18.375	-10.75	-1.82692	1.82692	0.0149399	NM_008280	211583	Lipc
chr2	28491173	28494575	+	44	33	49	40	33	20	29	27	35.125	-15.25	-1.55455	1.55455	0.0149437	NM_022887	218562	Tsc1
chr18	65137954	65139841	+	28	19	22	19	15	13	1	11	16.875	-12.25	-2.13953	2.13953	0.0149463	NM_001114386	187442	Nedd4l
chr16	41516278	41517936	+	2	5	18	10	16	14	37	14	14.125	10.75	2.22857	2.22857	0.0149761	NM_175548	208371	Lsamp
chr5	112906455	112908596	+	10	6	14	18	21	26	25	17	17.125	11.25	1.97826	1.97826	0.0149879	NM_019982	214225	Sez6l
chr11	107627025	107629245	+	46	14	28	39	20	12	25	17	24.625	-13.25	-1.73611	1.73611	0.01499	NM_019431	214365	Cacng4
chr7	64258704	64260315	+	3	8	8	13	12	12	42	11	13	10	2.25	2.25	0.0149945	NM_008074	200185	Gabrg3
chr6	125851333	125852609	+	6	8	5	16	20	18	14	20	13.5	10	2.17647	2.17647	0.0150069	NM_153589	218018	Ano2
chr9	120945809	120949015	+	10	19	31	40	36	26	81	32	33.25	17.5	1.71429	1.71429	0.0150142	NM_177589	186677	Ulk4
chr2	61581087	61583978	+	22	17	29	32	41	30	65	27	32.5	15	1.6	1.6	0.0150256	NM_021526	195340	Psmd14
chr18	58334341	58337674	+	44	41	48	57	33	26	32	38	40.625	-15.75	-1.48092	1.48092	0.015031	NM_010181	219569	Fbn2
chr18	75324415	75329320	+	33	29	43	60	37	66	102	47	51.625	21.75	1.53374	1.53374	0.0150327	NM_027727	174026	Dym
chr5	66061271	66063534	+	30	14	34	25	10	16	9	19	19.875	-11.75	-1.83929	1.83929	0.0150426	NM_001081321	201117	Pds5a
chr10	69024034	69025785	+	1	10	14	13	14	14	36	21	15.125	10.75	2.10256	2.10256	0.0150496	NM_146005	208470	Ank3
chr17	3335396	3337768	+	10	20	24	25	22	36	57	26	27.375	14.75	1.7375	1.7375	0.0150627	NM_001122998	187243	Tiam2
chr12	4144000	4146668	+	8	12	28	29	42	17	45	32	25.875	14.75	1.7973	1.7973	0.0150925	NM_138305	218157	Adcy3
chr6	30895110	30899858	+	65	36	46	60	36	36	24	38	43.625	-17.25	-1.49286	1.49286	0.0151182	NM_001135093	220500	Klf14
chr2	149836457	149839451	+	19	16	30	37	35	33	47	44	32.375	14.25	1.56436	1.56436	0.0151332	NM_001085521	210025	Tmem90b
chr1	84532726	84534270	+	7	6	23	5	23	12	31	25	16.25	11.5	2.09524	2.09524	0.0151368	NM_152915	212479	Dner
chr1	172086798	172089568	+	46	30	38	37	23	27	26	19	31.625	-14.75	-1.60825	1.60825	0.0151445	NM_133806	212885	Uap1
chr7	89036444	89041619	+	45	37	46	68	31	29	36	37	41.125	-15.25	-1.45522	1.45522	0.0151477	NM_013886	196592	Hdgfrp3
chr10	122934541	122937384	+	16	19	25	23	31	27	45	35	28	13	1.60465	1.60465	0.0151556	NM_182807	153743	Fam19a2
chr15	34164940	34167114	+	19	22	19	23	8	10	8	17	16.5	-10.5	-1.93333	1.93333	0.0151563	NM_033521	213075	Laptm4b
chr4	129396433	129402834	+	78	51	80	73	55	50	24	54	60	-24	-1.5	1.5	0.0151577	NM_011317	214825	Khdrbs1
chr5	102374738	102376849	+	43	17	26	23	19	10	12	19	21.625	-12.75	-1.83607	1.83607	0.0151687	NM_172882	189848	Wdfy3
chr7	139172860	139174924	+	14	16	31	25	11	11	13	10	16.625	-10.25	-1.8913	1.8913	0.0151693	NM_173410	212216	Gpr26
chr6	135185691	135190998	+	90	53	67	104	72	38	60	58	67.625	-21.75	-1.38326	1.38326	0.0151712	NM_001080552	201356	Gsg1
chr15	94770090	94772470	+	5	13	18	29	34	14	29	44	22.875	14.25	1.90476	1.90476	0.0152036	NM_178789	153793	Tmem117
chr18	67323961	67328603	+	42	34	55	63	40	29	31	29	40.75	-16	-1.48855	1.48855	0.0152047	NM_010307	198869	Gnal
chr14	13044801	13046278	+	32	14	23	22	12	10	12	15	17.75	-10.5	-1.84	1.84	0.0152114	NM_008981	207579	Ptprg
chr7	87200236	87202482	+	10	8	20	21	27	14	46	23	20.375	12.25	1.85965	1.85965	0.0152222	NM_175433	217897	Zfp710
chr1	25232294	25234374	+	33	18	22	23	18	5	15	15	18.75	-12	-1.94118	1.94118	0.0152224	NM_175642	160692	Bai3
chr11	103651971	103654703	+	8	11	21	36	42	31	35	22	25.625	15.25	1.84722	1.84722	0.0152301	NM_009521	215114	Wnt3
chr14	70542180	70545783	+	8	12	26	41	35	26	70	24	29	17	1.82927	1.82927	0.0152407	NM_146055	217395	2610301G19Rik
chr19	12318921	12320548	+	28	9	16	15	6	8	3	12	12.375	-9.75	-2.3	2.3	0.0152422	NM_146688	162122	Olfr262
chr11	69169869	69173380	+	26	21	14	34	47	23	58	31	31.375	14.75	1.61458	1.61458	0.0152532	NM_146019	218075	Chd3
chr7	118636225	118638269	+	14	18	15	19	40	14	43	25	23.625	12.25	1.7	1.7	0.0152589	NM_173739	212207	Galntl4
chr9	55553848	55555447	+	44	15	27	20	18	16	11	10	20.625	-12.75	-1.89474	1.89474	0.0152593	NM_001081341	221344	Scaper
chr12	109663853	109666725	+	35	23	34	42	21	20	23	19	27.125	-12.25	-1.58333	1.58333	0.0152791	NM_001043335	201527	Eml1
chr6	117088491	117093694	+	21	23	41	58	41	43	69	61	43.875	18.25	1.52518	1.52518	0.0152817	NM_021704	218597	Cxcl12
chr9	59528964	59531013	+	9	20	12	15	20	23	47	21	21	12	1.8	1.8	0.0152847	NM_011099	214884	Pkm2
chr13	19120966	19126087	+	47	25	47	74	60	52	79	79	56.875	20.25	1.43316	1.43316	0.0152944	NM_175007	208392	Amph
chr16	29412840	29415502	+	41	31	27	35	19	17	18	28	27.75	-14	-1.6747	1.6747	0.0153032	NM_172613	190029	Atp13a4
chr16	30377694	30379865	+	13	18	11	18	25	28	27	28	21.875	11.75	1.73438	1.73438	0.0153074	NM_001128094	187197	Atp13a3
chr6	146188128	146190754	+	14	12	27	32	35	20	62	29	28	14.5	1.6988	1.6988	0.0153296	NM_010586	198425	Itpr2
chr5	129370290	129374842	+	40	33	60	61	43	18	35	33	40.5	-16.5	-1.51163	1.51163	0.0153532	NM_001081388	215881	Rimbp2
chr6	108172848	108176620	+	38	23	32	40	40	39	63	58	41.5	16	1.47761	1.47761	0.0153775	NM_010585	209416	Itpr1
chr12	40811132	40812982	+	13	4	21	21	22	28	24	31	20.5	13	1.92857	1.92857	0.0153811	NM_001146196	186572	Scin
chr5	9586446	9590081	+	42	26	51	53	33	28	23	25	35.5	-14.5	-1.51327	1.51327	0.0153812	NM_181850	211865	Grm3
chr19	22449123	22451364	+	15	11	13	28	16	24	50	30	22.875	12.75	1.77273	1.77273	0.0153971	NM_001035240	220300	Trpm3
chr10	117878527	117881249	+	38	17	27	37	14	19	15	20	23.625	-12.25	-1.7	1.7	0.0153989	NM_008337	215566	Ifng
chr6	47751479	47757942	+	82	47	71	82	49	23	60	69	60	-22	-1.44898	1.44898	0.0154257	NM_009787	214986	Pdia4
chr13	14061311	14063650	+	61	20	22	24	13	19	11	23	25	-15.5	-1.89855	1.89855	0.015467	NM_178640	211954	B3galnt2
chr14	104010322	104012412	+	27	20	26	37	25	11	10	15	21.625	-11.75	-1.74603	1.74603	0.01547	NM_022886	208720	Scel
chr15	95309793	95313939	+	21	24	34	57	40	39	69	57	41.875	17.25	1.5188	1.5188	0.0154714	NM_016743	196403	Nell2
chr7	16553570	16555348	+	6	5	16	23	14	21	33	27	17.625	11.75	2	2	0.015476	NM_153068	212476	Ehd2
chr9	121888368	121890481	+	7	10	14	30	35	26	18	30	21.5	14	1.96552	1.96552	0.0154777	NM_153540	161558	C85492
chr7	127932692	127934166	+	6	7	10	15	21	18	16	20	14.375	9.75	2.02632	2.02632	0.0154906	NM_177697	212022	Vwa3a
chr5	142208536	142212725	+	24	21	30	30	32	24	70	47	34.125	14.75	1.5514	1.5514	0.0154918	NM_177879	188993	Sdk1
chr2	68077464	68079312	+	8	10	14	22	22	20	44	16	19	11.5	1.86792	1.86792	0.0155059	NM_016866	218784	Stk39
chr17	84806611	84810258	+	28	18	32	32	40	40	49	40	35.125	14.75	1.53153	1.53153	0.0155158	NM_183021	211399	Thada
chr2	30483938	30485937	+	9	7	20	15	16	18	39	25	18.375	11.25	1.88235	1.88235	0.015536	NM_030137	208606	Cstad
chr7	116979056	116981371	+	9	10	26	18	26	24	32	30	22	12.5	1.79365	1.79365	0.0155396	NM_020052	196029	Scube2
chr18	44719112	44721437	+	48	22	39	42	24	18	21	31	30.75	-14	-1.58947	1.58947	0.0155407	NM_001085374	72732	Mcc
chr5	5483893	5486613	+	19	10	17	32	31	34	44	21	26	14	1.73684	1.73684	0.015545	NM_022890	195188	Cldn12
chr7	121093163	121095462	+	22	13	22	29	19	25	72	36	28.75	15	1.70588	1.70588	0.015549	NM_145584	190951	Spon1
chr2	73378438	73379931	+	15	15	10	9	21	22	37	18	18.75	11	1.83019	1.83019	0.0155542	NM_153138	211529	Wipf1
chr13	103478306	103482805	+	74	41	59	72	53	24	57	40	52.25	-20	-1.47337	1.47337	0.0155582	NM_008533	199769	Cd180
chr8	75320263	75321415	+	26	10	12	17	3	4	17	5	11.625	-9.75	-2.44444	2.44444	0.0155768	NM_010687	215036	Large
chr7	71496966	71498524	+	11	14	11	23	27	13	44	26	20.625	11.75	1.79661	1.79661	0.0156137	NM_177893	185603	Mtmr15
chr17	26374383	26375844	+	9	15	18	28	11	3	11	8	12.625	-9.25	-2.15625	2.15625	0.0156252	NM_207217	211763	Itfg3
chr5	43974618	43976181	+	21	14	23	22	12	12	2	11	15.125	-10.25	-2.025	2.025	0.0156356	NM_001135172	187031	C1qtnf7
chr5	8805247	8808200	+	47	15	33	44	26	17	17	21	27.375	-13.25	-1.63855	1.63855	0.0156635	NM_011075	219157	Abcb1b
chr3	137575492	137577340	+	1	8	14	21	13	23	30	24	16.5	12	2.14286	2.14286	0.0156658	NM_001033155	186577	Dnajb14
chr7	25185497	25189544	+	35	25	38	63	26	18	31	28	32.5	-13.5	-1.52427	1.52427	0.0156718	NM_028047	193268	1500002O20Rik
chr2	11711268	11714418	+	22	16	26	29	39	32	50	28	30.25	14	1.60215	1.60215	0.0156811	NM_177268	189218	Ankrd16
chr15	39728316	39731184	+	50	20	29	43	19	23	18	24	28.5	-13.5	-1.62069	1.62069	0.0157255	NM_172814	212269	Lrp12
chr14	14329429	14332117	+	39	14	22	43	20	9	21	17	22.5	-12.5	-1.76923	1.76923	0.0157313	NM_001163032	158110	Synpr
chr11	97567019	97569763	+	12	7	26	33	29	34	39	28	25.75	15	1.82192	1.82192	0.0157341	NM_011971	196970	Psmb3
chr6	54547749	54552783	+	63	41	67	70	41	34	38	55	51.75	-18.5	-1.43529	1.43529	0.0157468	NM_001164361	185708	Plekha8
chr6	65856787	65858836	+	6	9	16	25	24	23	36	19	19.25	12	1.90566	1.90566	0.0157525	NM_027547	218389	Prdm5
chr3	68942751	68947374	+	48	46	40	52	42	24	19	34	39.375	-17.75	-1.58197	1.58197	0.0157618	NM_008467	219788	Kpna4
chr17	34911947	34915984	+	11	18	29	38	28	24	66	45	31.375	15.75	1.67021	1.67021	0.0157623	NM_009995	219146	Cyp21a1
chr11	106890336	106893462	+	8	21	23	22	33	36	42	21	26.375	14.25	1.74026	1.74026	0.0157643	NM_001163473	158014	1810010H24Rik
chr15	38450074	38451853	+	5	6	13	26	27	15	36	18	17.5	12	2.04348	2.04348	0.0157689	NM_018745	196180	Azin1
chr6	146677508	146679647	+	15	19	17	34	19	29	76	30	29	15.5	1.72941	1.72941	0.0158131	NM_172734	212284	Stk38l
chr6	140515310	140519188	+	25	28	47	42	62	29	77	52	44.5	17.5	1.48951	1.48951	0.0158263	NM_144920	162753	Plekha5
chr4	34981481	34988409	+	38	40	52	81	54	53	129	73	63.375	22.25	1.42584	1.42584	0.0158381	NM_178061	188961	Mobkl2b
chr18	44933667	44936118	+	17	14	18	17	32	24	29	29	23	12	1.70588	1.70588	0.0158566	NM_001085373	72733	Mcc
chr9	43910934	43914704	+	18	15	27	33	30	20	72	37	30.375	15.25	1.67033	1.67033	0.0158639	NM_147126	190605	Mfrp
chr3	103984154	103986027	+	9	8	13	17	24	18	29	17	16.75	10.5	1.91304	1.91304	0.0158673	NM_133853	191682	Magi3
chr5	128509583	128513937	+	45	34	34	61	28	22	28	36	36.25	-14.5	-1.5	1.5	0.0158758	NM_172885	189846	Tmem132d
chr5	3354427	3358109	+	79	41	45	58	37	42	21	39	46.875	-20.25	-1.55102	1.55102	0.0158812	NM_009873	214953	Cdk6
chr6	120236698	120239925	+	21	17	20	26	43	28	36	30	27.875	13.25	1.62353	1.62353	0.0158846	NM_198884	211683	B4galnt3
chr9	105152821	105156104	+	39	38	23	49	24	25	24	19	31	-15	-1.6383	1.6383	0.0159055	NM_172461	190139	Nek11
chr1	57472947	57475016	+	11	18	14	26	18	19	58	34	24.125	13.25	1.75714	1.75714	0.015918	NM_001081181	156582	9430016H08Rik
chr17	87311825	87314087	+	39	12	27	31	16	15	14	15	21.125	-11.75	-1.77049	1.77049	0.0159187	NM_030104	186871	1700090G07Rik
chr6	87564809	87570079	+	37	31	60	71	73	51	77	77	59.25	20.5	1.41837	1.41837	0.0159204	NM_024251	187412	Aplf
chr9	117191155	117194963	+	51	31	55	61	21	31	38	42	41.25	-16.5	-1.5	1.5	0.0159378	NM_001172121	185098	Rbms3
chr9	60178058	60181822	+	15	21	29	38	33	26	83	34	34	16.5	1.64078	1.64078	0.0159671	NM_001040426	201674	Thsd4
chr11	35157870	35162359	+	29	31	29	47	53	40	60	49	42.25	16	1.46715	1.46715	0.0159735	NM_011412	219078	Slit3
chr12	109346719	109348540	+	12	8	14	13	21	13	41	18	16.875	10.25	1.87234	1.87234	0.0159781	NM_028262	193144	Setd3
chr6	33015804	33017538	+	13	8	24	25	31	21	47	23	23.375	12.75	1.75	1.75	0.0159804	NM_025336	213962	Chchd3
chr15	75510460	75514280	+	56	30	41	49	21	22	44	30	36.625	-15.75	-1.54783	1.54783	0.0159931	NM_028404	213377	Top1mt
chr5	91769069	91771154	+	27	19	40	40	16	13	19	27	24.875	-12.75	-1.68919	1.68919	0.0160046	NM_007568	200594	Btc
chr11	80515654	80520362	+	30	34	48	54	51	47	99	51	51.125	18.75	1.4491	1.4491	0.0160099	NM_177390	189155	Myo1d
chr15	41693742	41695722	+	17	20	17	20	32	28	53	19	25.875	13.25	1.68831	1.68831	0.0160232	NM_175456	211521	Abra
chr7	112576163	112579190	+	47	29	22	39	22	19	19	23	28.125	-14.25	-1.67857	1.67857	0.0160233	NM_007627	215750	Cckbr
chr19	53938349	53941581	+	23	14	20	29	33	25	50	32	27.875	13.25	1.62353	1.62353	0.016069	NM_001170847	185176	Rbm20
chr12	75337125	75343041	+	31	49	57	62	64	70	90	63	61.625	20.75	1.40488	1.40488	0.0160738	NM_172804	202876	Syt16
chr10	39855492	39861355	+	31	34	44	77	69	44	84	68	55.125	19.75	1.43646	1.43646	0.0160917	NM_028247	193149	Slc16a10
chr1	36641630	36645471	+	39	17	26	38	43	38	66	38	37.875	16.25	1.54622	1.54622	0.016096	NM_027957	158958	Fam178b
chr2	77579187	77584069	+	18	29	39	55	78	38	45	57	45.125	20.25	1.57857	1.57857	0.016103	NM_178723	188729	Zfp385b
chr8	41666610	41670519	+	22	26	40	43	42	31	84	49	41.125	16.75	1.51145	1.51145	0.0161052	NM_001040699	201615	Mtmr7
chr3	152584177	152588925	+	33	24	38	59	42	49	77	56	46.625	17.75	1.4702	1.4702	0.0161304	NM_012028	197038	St6galnac5
chr1	53872001	53873969	+	28	15	19	27	16	11	9	11	17.125	-10.25	-1.85417	1.85417	0.0161314	NM_001001883	202651	Hecw2
chr2	79730275	79735407	+	46	31	39	72	58	50	102	59	56	19.5	1.42162	1.42162	0.0161327	NM_001009978	202430	Pde1a
chr9	74934728	74938417	+	14	26	31	29	46	24	50	45	33.125	14.75	1.57282	1.57282	0.0161639	NM_010864	219238	Myo5a
chr3	135251458	135254763	+	14	19	35	26	28	36	65	31	31.75	15.5	1.64583	1.64583	0.0161732	NM_008689	216849	Nfkb1
chr4	98298746	98306402	+	83	73	79	97	65	49	75	64	74	-22.5	-1.35857	1.35857	0.0162524	NM_001005787	202528	Inadl
chr14	14851384	14854218	+	18	26	32	40	40	31	63	47	36.75	15	1.51282	1.51282	0.0162631	NM_139227	218133	Atxn7
chr4	102655075	102659350	+	59	36	45	57	37	27	28	40	41.625	-16.25	-1.48507	1.48507	0.0162692	NM_026100	194203	Tctex1d1
chr7	87415670	87418209	+	18	14	26	21	21	36	41	35	26.75	13.5	1.675	1.675	0.0162722	NM_178070	188958	Vps33b
chr2	43812079	43813951	+	34	9	20	38	14	7	12	19	18.5	-11	-1.84615	1.84615	0.0162728	NM_153820	190308	Arhgap15
chr16	90435871	90440790	+	114	65	57	84	51	54	62	61	70.25	-25	-1.4329	1.4329	0.016276	NM_015755	214531	Hunk
chr2	168430743	168433298	+	10	11	21	16	24	24	33	23	20.25	11.5	1.7931	1.7931	0.0162786	NM_001037178	216088	Nfatc2
chr6	34295109	34296382	+	6	6	8	11	13	16	29	10	12.125	9.25	2.23333	2.23333	0.0162929	NM_008012	215670	Akr1b8
chr4	59065867	59068187	+	37	21	30	25	11	12	23	21	22.75	-12.5	-1.75758	1.75758	0.0162953	NM_025277	194752	Gng10
chr14	77853424	77856821	+	43	32	58	61	38	27	35	31	41	-15.5	-1.46617	1.46617	0.0163031	NM_172813	189896	Enox1
chr2	11084596	11086021	+	31	16	12	13	4	10	12	8	13.875	-10.25	-2.17143	2.17143	0.016318	NM_008859	219688	Prkcq
chr6	28544596	28547070	+	50	24	27	30	26	13	23	17	26.75	-14	-1.70886	1.70886	0.0163485	NM_019776	195675	Snd1
chr11	68573993	68579877	+	41	36	50	53	55	45	79	80	54.75	18	1.39344	1.39344	0.0163491	NM_175260	217907	Myh10
chr8	16496157	16499439	+	44	27	30	47	23	27	27	14	30.25	-14	-1.60215	1.60215	0.0163652	NM_053171	192113	Csmd1
chr18	65822153	65825829	+	56	46	39	61	42	18	44	35	43	-17.5	-1.51095	1.51095	0.0163744	NM_207255	188228	Zfp532
chr11	99068660	99071055	+	21	26	29	38	25	7	13	20	22.625	-12.25	-1.74242	1.74242	0.0163902	NM_020618	218678	Smarce1
chr7	59093373	59096960	+	19	27	32	39	43	42	52	42	37.375	15.25	1.51261	1.51261	0.0163988	NM_001115087	208223	Fancf
chr9	109891786	109894030	+	33	13	30	33	19	13	6	19	20.75	-12	-1.81356	1.81356	0.0164004	NM_008633	199690	Mtap4
chr6	137276462	137280426	+	28	33	54	47	81	33	95	46	51.25	20.5	1.5	1.5	0.0164019	NM_011216	219118	Ptpro
chr9	70454976	70457489	+	32	29	33	34	19	14	28	20	26.5	-13	-1.65	1.65	0.0164066	NM_172772	184747	Fam63b
chr1	89119506	89125457	+	35	30	41	45	50	38	70	64	46.5	16.5	1.43137	1.43137	0.0164244	NM_023314	195058	Eif4e2
chr1	138745933	138751983	+	73	59	46	96	47	33	43	67	58.25	-21.5	-1.45263	1.45263	0.0164253	NM_001159769	217415	Nr5a2
chr13	17022368	17026248	+	43	35	53	43	25	24	43	25	36.875	-15.75	-1.5431	1.5431	0.0164393	NM_138654	170641	5033411D12Rik
chr18	53323298	53326476	+	49	24	30	45	20	18	34	22	30.25	-14	-1.60215	1.60215	0.0164396	NM_026386	213705	Snx2
chr16	98132666	98134132	+	29	16	16	28	13	8	9	17	17.125	-10.75	-1.91489	1.91489	0.0164504	NM_174847	160967	C2cd2
chr7	130257372	130259809	+	53	17	36	31	26	15	7	25	26.875	-15.25	-1.79221	1.79221	0.016451	NM_144925	218111	Tnrc6a
chr17	31373008	31376079	+	13	9	24	21	30	19	42	26	22.625	12.25	1.74242	1.74242	0.0164855	NM_177823	208348	Ubash3a
chr19	25513542	25518423	+	49	42	53	80	35	16	58	46	46.375	-18.75	-1.50676	1.50676	0.0164899	NM_181404	220719	Kank1
chr8	117714476	117716470	+	35	16	21	26	14	16	12	11	19.25	-11	-1.8	1.8	0.0164947	NM_019573	214325	Wwox
chr16	62753129	62756468	+	61	11	36	44	21	19	24	23	29.5	-15	-1.68182	1.68182	0.0165087	NM_178925	211909	Nsun3
chr2	125909815	125913079	+	18	23	32	31	32	31	67	39	34	15	1.56604	1.56604	0.0165205	NM_008008	200296	Fgf7
chr17	67028321	67032622	+	31	21	22	65	41	47	63	56	42.5	18.5	1.55639	1.55639	0.0165248	NM_008984	199261	Ptprm
chr13	32288433	32290422	+	31	19	26	27	18	19	6	10	20.25	-12	-1.84211	1.84211	0.016525	NM_146041	212566	Gmds
chr6	54768388	54772174	+	66	26	45	62	36	30	35	30	41.375	-15.75	-1.47015	1.47015	0.0165629	NM_199143	211669	Znrf2
chr15	101618427	101620659	+	36	18	23	30	12	13	25	12	21	-12	-1.8	1.8	0.0165664	NM_213728	211643	Krt72
chr8	108763874	108766034	+	39	13	27	24	17	14	10	14	20.25	-12	-1.84211	1.84211	0.0165711	NM_145404	191076	Prmt7
chr10	92959565	92962702	+	24	22	16	19	28	29	49	33	28	13	1.60465	1.60465	0.0165813	NM_010401	215180	Hal
chr9	109844061	109845526	+	9	5	11	12	20	19	16	18	13.875	9.75	2.08333	2.08333	0.016584	NM_008633	199690	Mtap4
chr9	102056955	102059488	+	32	29	33	49	21	15	32	24	29.25	-13.5	-1.6	1.6	0.0165866	NM_001168296	217112	Ephb1
chr8	118211133	118213996	+	13	25	29	44	42	33	59	41	35.375	15.25	1.54955	1.54955	0.0165885	NM_001025577	202192	Maf
chr2	113355766	113357606	+	28	14	22	33	10	17	3	16	18	-11.5	-1.93878	1.93878	0.016603	NM_001043322	205942	Fmn1
chr1	67108040	67110989	+	13	19	26	15	23	26	51	32	26	13	1.66667	1.66667	0.0166042	NM_021295	195515	Lancl1
chr1	163303123	163307157	+	48	33	36	67	35	23	28	35	38.25	-15	-1.4878	1.4878	0.0166151	NM_009452	205365	Tnfsf4
chr9	70327932	70329354	+	18	6	16	10	18	14	59	17	19	12.5	1.98039	1.98039	0.0166288	NM_033604	213068	Rnf111
chr1	38389767	38392549	+	40	28	35	55	24	21	30	28	32.375	-13.75	-1.53922	1.53922	0.0166353	NM_010678	215043	Aff3
chr17	72956393	72962921	+	57	60	69	83	44	32	43	71	58.125	-21.25	-1.44737	1.44737	0.0166423	NM_007439	200703	Alk
chr2	84878241	84879379	+	5	7	3	9	16	13	12	15	10.25	8	2.28	2.28	0.0166434	NM_001136081	211468	Ssrp1
chr17	47560187	47561582	+	10	10	5	9	10	15	38	15	13.875	9.75	2.08333	2.08333	0.0166546	NM_029296	184263	1700001C19Rik
chr7	123250650	123253431	+	4	11	17	35	24	26	31	38	22.875	14.25	1.90476	1.90476	0.0166876	NM_019772	195680	1110004F10Rik
chr14	30756728	30761131	+	28	18	47	32	36	34	84	48	40.125	17.25	1.54762	1.54762	0.0167013	NM_019979	166117	Selk
chr6	38681026	38683449	+	26	15	18	20	39	34	29	30	27.125	14.25	1.7125	1.7125	0.0167258	NM_001136065	187009	Hipk2
chr6	53609918	53613871	+	19	30	41	45	47	28	79	59	42.75	17	1.49635	1.49635	0.0167274	NM_172728	212285	Creb5
chr9	28344401	28347321	+	28	23	50	59	27	28	25	16	31.875	-14.25	-1.57576	1.57576	0.0167286	NM_177906	220739	Opcml
chr4	104276837	104278888	+	35	34	29	46	31	19	12	24	29.5	-14	-1.62222	1.62222	0.0167308	NM_010014	219666	Dab1
chr13	113695549	113698654	+	25	7	12	28	28	15	69	25	24.875	14.75	1.84286	1.84286	0.0167355	NM_028151	193181	Skiv2l2
chr7	85551264	85555691	+	64	37	55	52	35	33	38	37	44.75	-17	-1.46897	1.46897	0.0167645	NM_182809	217782	Ntrk3
chr11	7000414	7001751	+	10	8	8	9	20	9	51	7	14.5	11	2.22222	2.22222	0.0167696	NM_009622	220824	Adcy1
chr15	55539693	55542894	+	48	31	44	50	40	24	25	23	36.125	-15.25	-1.53509	1.53509	0.0167711	NM_016667	214516	Sntb1
chr6	89627566	89631749	+	59	26	42	53	35	23	27	32	37.25	-15	-1.5042	1.5042	0.01678	NM_001178060	216874	Txnrd3
chr15	25707937	25710387	+	17	18	16	31	36	26	42	30	27.125	12.75	1.61446	1.61446	0.0167844	NM_019472	208779	Myo10
chr6	5869622	5875228	+	63	42	57	67	57	30	36	34	49	-18.5	-1.46541	1.46541	0.0168193	NM_010063	216844	Dync1i1
chr12	8372137	8374959	+	28	12	8	18	27	21	33	39	23.375	13.25	1.79104	1.79104	0.016832	NM_021429	195421	Hs1bp3
chr14	47421711	47424248	+	34	14	33	49	18	15	29	15	25.125	-12.25	-1.64474	1.64474	0.0168443	NM_022023	195253	Gmfb
chr13	110915819	110919541	+	33	33	42	73	29	29	31	28	37	-14.5	-1.48739	1.48739	0.0168566	NM_023852	194915	Rab3c
chr4	97541375	97544878	+	62	32	57	66	41	34	27	42	45.625	-17.25	-1.46622	1.46622	0.0168596	NM_010905	219214	Nfia
chr3	119469233	119471912	+	62	20	38	51	14	21	28	40	33.75	-16.5	-1.64706	1.64706	0.0168673	NM_019550	195862	Ptbp2
chr2	5081233	5083665	+	31	13	19	11	31	32	50	23	26.625	14.75	1.76623	1.76623	0.0168835	NM_028804	213325	Ccdc3
chr12	51432959	51434371	+	12	6	12	13	24	15	20	23	15.5	10	1.95238	1.95238	0.0168933	NM_008858	219690	Prkd1
chr4	82001783	82006190	+	67	37	61	104	61	36	22	49	54.375	-22.25	-1.51445	1.51445	0.0168972	NM_001113210	217632	Nfib
chr10	120764282	120768650	+	17	22	30	50	31	46	66	42	37.75	17	1.5812	1.5812	0.0169021	NM_029057	202789	Tbc1d30
chr3	100645018	100646811	+	6	12	12	9	13	14	39	19	15.375	10.25	2	2	0.0169148	NM_178594	188826	Vtcn1
chr8	117631121	117633785	+	16	18	25	30	30	22	64	34	29.375	13.75	1.61111	1.61111	0.0169343	NM_019573	214325	Wwox
chr1	121807015	121808524	+	13	6	12	17	19	13	35	24	16.875	10.25	1.87234	1.87234	0.0169354	NM_175106	154143	Tmem177
chr5	73126790	73128734	+	36	17	22	33	15	10	11	24	21	-11.5	-1.7541	1.7541	0.0169372	NM_001122754	187288	Txk
chr2	49351823	49353482	+	12	13	14	16	27	19	24	29	19.625	11.25	1.80357	1.80357	0.0169395	NM_172663	189999	Epc2
chr9	108049264	108050997	+	8	11	7	21	18	17	28	26	16.75	10.5	1.91304	1.91304	0.0169429	NM_007567	200593	Bsn
chr2	3104568	3113402	+	123	90	101	158	99	63	69	118	103.5	-30.5	-1.34561	1.34561	0.0169669	NM_001081161	168523	Fam171a1
chr19	9148368	9151840	+	36	22	57	61	29	25	28	30	35.75	-14.5	-1.50877	1.50877	0.0169782	NM_001039959	209208	Ahnak
chr19	34272452	34274785	+	48	19	16	31	16	10	18	20	22.5	-13	-1.8125	1.8125	0.0169984	NM_029682	213189	Stambpl1
chr9	101865353	101867123	+	34	18	29	38	20	9	16	25	23.375	-12.25	-1.71014	1.71014	0.0170093	NM_001168296	217112	Ephb1
chr14	9092485	9095085	+	15	10	19	14	12	21	46	32	20.875	11.75	1.78333	1.78333	0.01701	NM_001161667	186357	Acox2
chr6	84123034	84125712	+	12	15	20	24	28	24	58	18	24.375	13.25	1.74648	1.74648	0.0170166	NM_021469	218608	Dysf
chr1	55781623	55784928	+	56	26	39	62	42	21	14	32	36.5	-17	-1.60714	1.60714	0.017023	NM_001114663	211558	Plcl1
chr10	107873157	107875289	+	8	17	21	27	20	26	47	35	24.875	13.25	1.72603	1.72603	0.017025	NM_054056	218226	Pawr
chr1	54615153	54621361	+	18	35	47	53	50	47	78	56	48	18.5	1.47742	1.47742	0.0170275	NM_001163314	211380	Pgap1
chr6	129271433	129273454	+	6	7	15	19	20	21	23	23	16.75	10.5	1.91304	1.91304	0.0170314	NM_199034	159491	4922502D21Rik
chr12	88054077	88055802	+	11	11	10	15	23	14	41	15	17.125	10.25	1.85417	1.85417	0.0170344	NM_144524	191313	Angel1
chr2	27323849	27326818	+	16	13	19	39	24	27	46	45	27.875	13.75	1.65476	1.65476	0.0170396	NM_023336	218540	Brd3
chr4	147432877	147434638	+	1	7	13	15	22	11	29	16	14	10	2.11111	2.11111	0.0170445	NM_001161798	186333	Mthfr
chr2	76942859	76944739	+	47	17	28	32	15	15	20	23	24.75	-13	-1.71233	1.71233	0.0170452	NM_001025576	207853	Ccdc141
chr11	50098708	50102318	+	34	31	21	37	52	24	60	61	39.875	16.25	1.51181	1.51181	0.0170645	NM_175334	189503	Maml1
chr18	57410229	57412322	+	34	20	36	34	27	10	14	22	24.75	-12.5	-1.67568	1.67568	0.0170668	NM_001001979	202645	Megf10
chr7	80571219	80575767	+	25	28	44	53	59	31	82	54	46	17.5	1.4698	1.4698	0.0170808	NM_001081345	209147	Chd2
chr8	14994887	14996474	+	11	5	8	14	14	14	46	10	14.5	10.5	2.13514	2.13514	0.0170864	NM_001037736	201885	Arhgef10
chr17	34780728	34782249	+	28	20	23	12	11	8	11	14	16.5	-11	-2	2	0.0171041	NM_019873	214247	Fkbpl
chr9	59195468	59198287	+	27	23	26	33	20	7	11	24	21.5	-12	-1.77419	1.77419	0.0171042	NM_175325	220537	Bbs4
chr4	3496120	3498528	+	32	18	25	36	10	13	28	14	21.75	-12	-1.7619	1.7619	0.0171056	NM_028097	164443	Tmem68
chr2	174617457	174619082	+	36	16	14	10	13	6	5	11	14.625	-11.25	-2.25	2.25	0.0171383	NM_007903	215678	Edn3
chr18	82686215	82689340	+	18	16	20	35	34	27	54	29	28.75	13.5	1.61364	1.61364	0.0171429	NM_001025245	220355	Mbp
chr9	100555648	100558557	+	47	28	27	45	23	10	30	30	29.875	-14.75	-1.65556	1.65556	0.0171551	NM_009282	215238	Stag1
chr17	74279946	74281325	+	19	15	14	10	8	3	11	5	11	-9	-2.38462	2.38462	0.0171675	NM_011723	197228	Xdh
chr17	25069873	25072473	+	10	12	14	28	26	15	38	34	21.625	12.25	1.79032	1.79032	0.0171689	NM_013931	220636	Mapk8ip3
chr6	48978173	48983827	+	95	40	67	70	41	45	46	56	58.25	-21.5	-1.45263	1.45263	0.0171911	NM_053110	218239	Gpnmb
chr15	11298377	11300676	+	39	20	24	29	15	16	20	15	22.5	-12	-1.72727	1.72727	0.0172002	NM_033074	213089	Tars
chr11	71821782	71825164	+	44	25	53	54	20	9	43	40	35	-17.5	-1.66667	1.66667	0.0172004	NM_053245	218232	Aipl1
chr10	25975648	25977341	+	20	17	25	16	18	7	8	6	15.125	-10.25	-2.025	2.025	0.0172042	NM_001013766	187322	Samd3
chr2	5278056	5280342	+	19	18	27	49	17	13	14	19	21.625	-11.75	-1.74603	1.74603	0.0172042	NM_177343	189185	Camk1d
chr2	5929444	5932836	+	50	25	33	54	26	22	15	35	32.875	-14.75	-1.57843	1.57843	0.0172061	NM_001081132	220992	Upf2
chr10	126881226	126883754	+	17	12	16	35	34	19	40	39	26	13.5	1.7013	1.7013	0.0172562	NM_001168293	185316	R3hdm2
chr10	43125833	43127359	+	18	17	12	18	6	7	10	9	12.5	-9	-2.125	2.125	0.0172566	NM_027772	213471	Pdss2
chr1	177114715	177118594	+	27	21	24	45	37	34	71	39	36.75	15.5	1.53448	1.53448	0.0172597	NM_011880	214698	Rgs7
chr14	62009343	62010848	+	28	8	21	23	10	10	7	12	15	-9.5	-1.92683	1.92683	0.0172771	NM_008466	199829	Kpna3
chr9	117522484	117525250	+	29	28	28	62	13	19	39	18	28.875	-14.25	-1.65517	1.65517	0.0172819	NM_001172121	185098	Rbms3
chr2	63842541	63844141	+	24	19	26	19	16	6	8	17	17.5	-11	-1.91667	1.91667	0.0172835	NM_021716	131463	Fign
chr5	8244126	8247139	+	48	30	29	46	28	20	24	26	31.875	-13.75	-1.55	1.55	0.0172918	NM_001007221	220397	Adam22
chr2	76809197	76810856	+	31	10	22	33	19	13	5	9	17.625	-11.25	-1.9375	1.9375	0.0172921	NM_028004	206941	Ttn
chr9	15155038	15156615	+	4	10	9	16	21	13	31	15	14.5	9.5	1.97436	1.97436	0.0173179	NM_176976	189281	5830418K08Rik
chr12	77368190	77371164	+	53	22	26	57	29	23	15	25	31.375	-14.75	-1.61458	1.61458	0.0173236	NM_138745	191409	Mthfd1
chr7	119185772	119188471	+	50	27	42	34	22	18	30	29	31.875	-14.75	-1.60204	1.60204	0.0173263	NM_133758	191739	Usp47
chr7	50717458	50719006	+	13	10	5	13	14	19	41	13	15.875	10.25	1.95349	1.95349	0.017333	NM_026695	213650	Etfb
chr11	119424772	119426400	+	28	16	21	23	10	9	19	11	17.125	-10.75	-1.91489	1.91489	0.0173351	NM_008730	199608	Nptx1
chr14	30856601	30858153	+	5	4	8	19	15	9	63	6	14.5	12.5	2.51515	2.51515	0.017341	NM_001083616	220105	Cacna1d
chr9	62785725	62788081	+	9	13	20	31	35	25	31	31	24.25	13	1.73239	1.73239	0.0173519	NM_019663	214303	Pias1
chr3	9713065	9715439	+	28	32	32	31	26	12	14	22	25.5	-13.5	-1.72	1.72	0.0173652	NM_053182	213034	Pag1
chr6	91233539	91234868	+	6	7	5	11	13	13	28	11	11.5	8.5	2.17241	2.17241	0.0173991	NM_001081437	220131	Fbln2
chr15	73124033	73128208	+	39	50	62	67	40	37	30	40	46.75	-18.5	-1.49333	1.49333	0.0174217	NM_001130409	217499	Ptk2
chr17	6931110	6932765	+	4	2	12	12	9	9	35	18	11.875	9.75	2.39286	2.39286	0.0174308	NM_183368	188399	Sytl3
chr5	125197641	125201011	+	25	38	38	50	29	25	11	23	31	-15.5	-1.66667	1.66667	0.017435	NM_011596	197323	Atp6v0a2
chr6	87350033	87352149	+	28	29	30	24	17	13	18	19	23.125	-12.75	-1.76119	1.76119	0.0174549	NM_026860	218416	Gkn3
chr11	74905133	74906707	+	5	21	10	12	15	28	46	17	19.625	12.75	1.96226	1.96226	0.0174624	NM_001002764	206127	Smg6
chr3	129713019	129718424	+	84	51	51	111	62	33	71	46	62.625	-21.75	-1.42029	1.42029	0.0174716	NM_207209	221255	Sec24b
chr7	119313295	119317009	+	24	23	24	34	44	47	31	42	34.5	16	1.60377	1.60377	0.0174776	NM_015814	196482	Dkk3
chr7	140789423	140791954	+	16	13	19	18	26	18	47	26	22.75	11.5	1.67647	1.67647	0.0174795	NM_028654	164274	4930404H21Rik
chr8	41399436	41401690	+	42	16	48	42	21	19	14	32	29.25	-14.5	-1.65909	1.65909	0.0174871	NM_030110	185874	Efha2
chr11	49506870	49508496	+	21	13	31	25	12	6	11	19	17.25	-10.5	-1.875	1.875	0.0175005	NM_212484	211645	Cnot6
chr13	89307287	89311155	+	36	31	38	50	23	17	18	39	31.75	-14.5	-1.59184	1.59184	0.0175109	NM_001037987	201839	Edil3
chr6	52571839	52573910	+	37	24	27	41	22	10	23	25	26.125	-12.75	-1.64557	1.64557	0.0175112	NM_145567	212612	Hibadh
chr5	139848498	139849930	+	4	6	8	16	10	14	37	14	13	10	2.25	2.25	0.017513	NM_028469	164331	3110082I17Rik
chr14	32337030	32338871	+	4	5	11	12	13	16	26	13	12.25	9	2.16129	2.16129	0.0175314	NM_009937	210602	Colq
chr5	20017953	20020587	+	15	34	28	48	19	15	9	25	24.625	-14.25	-1.81429	1.81429	0.0175407	NM_001170745	185189	Magi2
chr4	97232204	97233809	+	43	18	20	21	20	11	11	13	20.25	-12.5	-1.89286	1.89286	0.0175418	NM_001122952	217556	Nfia
chr3	87851903	87853313	+	17	13	20	18	8	5	16	5	12.75	-9.5	-2.1875	2.1875	0.0175546	NM_025663	213882	Gpatch4
chr16	17109043	17110682	+	6	3	12	15	14	13	37	13	13.375	9.75	2.14706	2.14706	0.0175612	NM_144954	216802	Ppil2
chr1	159236165	159238828	+	78	13	27	50	21	22	21	28	32.375	-17.75	-1.75532	1.75532	0.0175698	NM_177644	160478	Rasal2
chr4	46586640	46587894	+	8	7	8	9	13	18	25	12	12.625	8.75	2.06061	2.06061	0.0175871	NM_001164804	185583	Coro2a
chr3	136575730	136580627	+	36	36	63	68	62	50	92	82	60.5	20	1.39604	1.39604	0.0175926	NM_008913	215402	Ppp3ca
chr10	121000648	121003059	+	36	23	18	51	22	11	19	23	24.875	-12.75	-1.68919	1.68919	0.0176118	NM_019786	195667	Tbk1
chr4	22292027	22296063	+	36	27	36	54	44	48	74	55	46.375	16.75	1.44079	1.44079	0.0176331	NM_172988	212229	Fbxl4
chr2	146186441	146188565	+	51	20	18	35	18	16	11	23	24.375	-13.75	-1.78571	1.78571	0.0176338	NM_001033348	216131	Ralgapa2
chr6	72384809	72386752	+	36	16	22	37	20	17	11	13	21.625	-11.75	-1.74603	1.74603	0.0176449	NM_145569	212609	Mat2a
chr1	165635883	165639680	+	32	18	24	40	44	35	49	44	35.625	14.75	1.52212	1.52212	0.0176538	NM_001143956	221024	Mettl11b
chr11	62251165	62253470	+	32	20	23	46	22	9	21	20	23.5	-12	-1.68571	1.68571	0.0176699	NM_011308	219106	Ncor1
chr11	11900395	11902629	+	11	6	15	21	23	17	24	31	18.125	11.25	1.9	1.9	0.0176934	NM_001177629	216754	Grb10
chr9	52908550	52911503	+	28	26	45	38	27	17	9	26	27.5	-14	-1.68293	1.68293	0.0177124	NM_029936	187161	Ddx10
chr13	77067117	77070498	+	37	23	33	47	16	26	17	25	28.25	-12.5	-1.56818	1.56818	0.0177204	NM_030174	155028	Mctp1
chr10	66461418	66465508	+	46	37	50	47	36	20	35	32	38.375	-15.25	-1.49593	1.49593	0.0177273	NM_178606	211961	Reep3
chr7	36169797	36177371	+	51	46	59	60	76	52	92	81	65	19	1.34234	1.34234	0.0177283	NM_027897	193317	Rhpn2
chr16	37109460	37113248	+	38	33	41	58	31	22	36	25	35.625	-14.25	-1.5	1.5	0.0177465	NM_001114611	187434	Stxbp5l
chr17	88088017	88090758	+	46	33	32	39	29	20	25	23	31.625	-14.25	-1.58163	1.58163	0.0177591	NM_008628	219750	Msh2
chr8	83407028	83411901	+	52	47	41	58	40	20	26	46	42	-18	-1.54545	1.54545	0.0177667	NM_021356	218623	Gab1
chr13	42122195	42123536	+	10	5	8	11	15	10	19	27	12.875	9.25	2.12121	2.12121	0.0177927	NM_007772	215714	Hivep1
chr11	3237776	3240449	+	13	25	24	34	27	28	67	40	31.875	14.75	1.60204	1.60204	0.0177939	NM_178149	188932	Pik3ip1
chr1	40163137	40164859	+	38	22	22	17	16	11	12	16	20.125	-12.25	-1.875	1.875	0.017794	NM_010555	215100	Il1r2
chr12	4177225	4178818	+	6	10	7	10	8	14	24	27	13.5	9.5	2.08571	2.08571	0.017802	NM_138305	218157	Adcy3
chr9	24921461	24925597	+	66	43	57	63	37	36	37	50	49.625	-18.25	-1.45062	1.45062	0.017802	NM_020586	195822	Herpud2
chr17	67534638	67538786	+	26	26	38	40	49	48	42	55	41.125	16.75	1.51145	1.51145	0.0178051	NM_008984	199261	Ptprm
chr10	107812096	107816615	+	45	41	57	81	50	27	37	40	47.125	-17.25	-1.44805	1.44805	0.0178133	NM_054056	218226	Pawr
chr6	58620691	58624455	+	48	24	37	50	22	21	23	35	32.625	-14.25	-1.55882	1.55882	0.0178178	NM_011920	218948	Abcg2
chr4	137569934	137572677	+	49	33	42	37	31	12	32	31	33.875	-15.75	-1.60577	1.60577	0.0178265	NM_172703	216792	Eif4g3
chr8	90266924	90269514	+	9	11	16	33	32	22	36	27	22.75	13	1.8	1.8	0.0178329	NM_033327	218252	Zfp423
chr6	31514774	31515962	+	15	5	10	5	19	18	21	16	14	9.5	2.02703	2.02703	0.0178343	NM_013723	196718	Podxl
chr10	69949955	69959021	+	110	80	99	135	73	79	76	94	94.5	-24.5	-1.29787	1.29787	0.0178394	NM_001143776	153301	Fam13c
chr17	8112158	8118582	+	38	20	54	63	62	40	93	59	52.125	19.25	1.45294	1.45294	0.017854	NM_145968	154625	Tagap
chr6	6160750	6164702	+	21	19	35	38	32	27	74	48	35.75	15.5	1.55357	1.55357	0.0178548	NM_001177572	210542	Slc25a13
chr15	73099740	73102341	+	37	24	28	45	22	16	19	26	27.125	-12.75	-1.61446	1.61446	0.0178796	NM_001130409	217499	Ptk2
chr11	62940199	62942493	+	44	24	37	47	23	28	29	15	31.125	-13.75	-1.56701	1.56701	0.0179289	NM_008885	199486	Pmp22
chr16	74045869	74048593	+	18	12	16	30	25	39	35	26	25.5	14	1.75676	1.75676	0.0179339	NM_175549	208370	Robo2
chr4	134001818	134004651	+	6	17	22	17	28	20	49	21	22.375	12.75	1.79688	1.79688	0.0179424	NM_133880	187382	Pafah2
chr19	27980161	27981706	+	3	9	14	16	23	17	19	23	15.375	10.25	2	2	0.0179453	NM_001166414	217142	Rfx3
chr2	168116309	168117964	+	10	9	12	10	21	15	46	8	15.875	10.75	2.02381	2.02381	0.0179699	NM_001081134	215941	Kcng1
chr4	104839599	104843811	+	35	27	51	44	55	41	97	45	48.5	18	1.4557	1.4557	0.0179848	NM_080555	191969	Ppap2b
chr9	118607058	118609618	+	13	19	29	25	37	20	44	43	28.625	13.25	1.60227	1.60227	0.0179944	NM_133721	208516	Itga9
chr13	56725255	56730224	+	16	32	43	50	47	36	86	52	44.625	17.75	1.4965	1.4965	0.0180155	NM_009369	215189	Tgfbi
chr7	119602246	119604482	+	36	31	24	30	27	9	11	23	24.625	-13.75	-1.77465	1.77465	0.0180204	NM_020606	195807	Parva
chr5	72200944	72202969	+	14	5	14	16	19	18	30	23	17.125	10.25	1.85417	1.85417	0.0180316	NM_008069	200192	Gabrb1
chr5	87263163	87266652	+	47	36	34	45	31	22	16	33	34.125	-15.25	-1.57547	1.57547	0.01804	NM_177680	160463	Ythdc1
chr2	113277618	113280089	+	30	15	19	32	40	29	46	36	30.625	13.75	1.57895	1.57895	0.0180614	NM_001043322	205942	Fmn1
chr5	24475406	24478764	+	9	17	24	45	29	32	63	34	30.75	16	1.7033	1.7033	0.0180626	NM_145401	191082	Prkag2
chr3	37477802	37480965	+	43	28	26	34	19	21	26	15	27	-13.5	-1.66667	1.66667	0.0181059	NM_001163511	186046	Spata5
chr9	29043865	29045892	+	29	15	30	17	13	11	14	12	17.875	-10.75	-1.86	1.86	0.0181146	NM_172290	220754	Ntm
chr16	94659992	94662406	+	16	15	21	30	38	23	32	40	26.75	13	1.64198	1.64198	0.0181282	NM_009441	215157	Ttc3
chr3	58880124	58883593	+	59	25	36	49	33	17	34	26	34.75	-15	-1.55046	1.55046	0.0181308	NM_177855	186244	Med12l
chr11	108286883	108293387	+	58	52	65	72	50	29	28	61	52.875	-20.75	-1.48824	1.48824	0.0181438	NM_029606	192593	Ccdc46
chr9	111329909	111334550	+	71	40	47	68	45	32	42	39	48.375	-17.25	-1.43396	1.43396	0.0181637	NM_172928	189804	Dclk3
chr5	37182882	37186367	+	36	20	44	56	36	15	13	27	30.625	-14.25	-1.60638	1.60638	0.0181655	NM_026242	194092	Mrfap1
chr18	76191927	76193903	+	47	20	30	29	18	11	16	29	25.25	-13.5	-1.72973	1.72973	0.0181774	NM_145356	212658	Zbtb7c
chr4	41568349	41570286	+	9	10	10	22	21	24	19	28	18	11	1.88	1.88	0.0181813	NM_175138	189583	Dnaic1
chr2	65409069	65410505	+	37	13	11	23	11	5	11	15	15.75	-11	-2.07317	2.07317	0.018183	NM_018732	208795	Scn3a
chr18	40580870	40583173	+	9	10	19	26	18	15	69	24	22.375	13.75	1.8871	1.8871	0.0181964	NM_026135	186204	Kctd16
chr11	76783869	76785968	+	19	3	14	18	16	16	62	18	19.625	13.25	2.01923	2.01923	0.0182181	NM_178645	208336	Blmh
chr15	31154876	31158982	+	39	35	46	80	48	24	22	32	40.75	-17	-1.52713	1.52713	0.0182198	NM_146057	190817	Dap
chr3	64927503	64931761	+	41	27	61	70	32	17	56	27	40.375	-17.25	-1.54331	1.54331	0.0182284	NM_010597	216599	Kcnab1
chr17	70998339	71000305	+	29	16	21	34	15	6	14	21	19.25	-11	-1.8	1.8	0.0182365	NM_001128181	202869	Dlgap1
chr12	57997883	58000141	+	22	25	16	40	13	14	15	16	20.375	-11.25	-1.76271	1.76271	0.0182373	NM_001167976	185335	Slc25a21
chr16	63621427	63624409	+	35	25	36	45	38	11	20	16	28.25	-14	-1.65882	1.65882	0.0182613	NM_010140	215313	Epha3
chr12	85789515	85791123	+	21	8	16	27	10	7	6	11	13.125	-8.75	-2	2	0.0182756	NM_134042	212843	Aldh6a1
chr9	114645490	114647685	+	19	39	37	46	26	15	21	25	29.125	-14.25	-1.64773	1.64773	0.0182857	NM_026036	213802	Cmtm6
chr2	164189033	164193555	+	30	35	34	43	54	41	69	47	44.25	15.5	1.42466	1.42466	0.0183003	NM_011414	214805	Slpi
chr17	30825760	30828280	+	33	16	25	44	18	13	12	24	22.875	-11.75	-1.69118	1.69118	0.0183456	NM_013811	196647	Dnahc8
chr10	25956785	25959393	+	14	9	16	32	28	28	44	20	23.5	13	1.76471	1.76471	0.0183492	NM_001013766	187322	Samd3
chr7	73072163	73075292	+	20	11	28	29	25	38	51	29	28.875	14.75	1.68605	1.68605	0.018358	NM_011048	208140	Pcsk6
chr2	53047157	53049717	+	20	30	40	26	17	15	12	23	23.875	-13.25	-1.76812	1.76812	0.0183826	NM_018785	196146	Prpf40a
chr6	43467483	43472342	+	13	21	46	44	49	53	52	39	40	18.5	1.60163	1.60163	0.0183828	NM_013861	214548	Tpk1
chr18	82710532	82713394	+	8	20	24	44	42	30	52	33	31.125	15.75	1.67742	1.67742	0.0184354	NM_001025245	220355	Mbp
chr15	66615470	66616861	+	1	6	12	18	15	8	32	27	14.125	10.75	2.22857	2.22857	0.018451	NM_009192	215292	Sla
chr11	72675186	72676706	+	18	11	22	22	4	13	9	9	13.625	-9.25	-2.02778	2.02778	0.0184726	NM_001045536	201484	Zzef1
chr2	157377565	157383960	+	38	44	62	86	72	63	99	80	67.625	20.75	1.36245	1.36245	0.0184785	NM_016916	196275	Blcap
chr6	33476589	33478218	+	6	7	13	15	20	20	25	14	15	9.5	1.92683	1.92683	0.0184918	NM_009148	199135	Exoc4
chr4	106139073	106142272	+	16	27	22	29	44	26	62	27	31.75	14.5	1.59184	1.59184	0.0185137	NM_153565	212420	Pcsk9
chr1	153599849	153601995	+	16	8	27	27	28	28	41	31	25.5	13	1.68421	1.68421	0.0185193	NM_001039644	201636	Edem3
chr14	22053410	22057414	+	32	21	37	34	42	35	60	50	38.75	15	1.48	1.48	0.0185277	NM_134079	191568	Adk
chr1	53354635	53356998	+	17	9	16	33	23	31	53	21	24.625	13.75	1.77465	1.77465	0.0185581	NM_145517	190993	Ormdl1
chr11	72024019	72026001	+	14	8	6	21	23	20	28	19	17.25	10.5	1.875	1.875	0.0185681	NM_026068	194229	Med31
chr8	83297150	83305507	+	90	64	71	110	102	75	140	124	96.5	24	1.28402	1.28402	0.0185711	NM_021356	218623	Gab1
chr19	38249675	38255646	+	34	39	51	67	70	46	94	61	57.125	18.75	1.39267	1.39267	0.0185818	NM_033614	192195	Pde6c
chr14	28173053	28175236	+	39	22	24	45	23	17	12	24	26	-13	-1.66667	1.66667	0.0185827	NM_027871	193347	Arhgef3
chr6	120929206	120932625	+	31	24	30	42	44	36	70	41	39.25	15	1.47244	1.47244	0.0185854	NM_153396	216797	Mical3
chr15	76950882	76955533	+	88	56	49	87	61	35	54	51	60.5	-21	-1.42	1.42	0.0185972	NM_001110828	206292	Rbm9
chr11	6271064	6273582	+	39	14	37	25	21	13	13	18	22.75	-12.5	-1.75758	1.75758	0.018605	NM_010956	197780	Ogdh
chr8	9244000	9248928	+	45	57	77	86	67	26	42	48	56.375	-21.75	-1.47802	1.47802	0.0186105	NM_173446	212209	Fam155a
chr8	47068854	47070671	+	7	13	20	24	19	24	40	30	22	12	1.75	1.75	0.0186155	NM_138668	212780	Ufsp2
chr15	76596650	76599582	+	37	23	20	29	31	36	74	38	35.75	16	1.57658	1.57658	0.0186211	NM_001168288	220451	Arhgap39
chr11	35070912	35078526	+	56	59	64	82	80	63	114	97	77	21	1.31579	1.31579	0.0186294	NM_011412	219078	Slit3
chr11	75844482	75849745	+	30	27	46	67	53	56	62	69	51.125	19.25	1.46386	1.46386	0.0186371	NM_029658	176780	Fam101b
chr14	60911468	60916478	+	54	37	54	52	34	32	36	34	42.25	-15.5	-1.44928	1.44928	0.0186471	NM_144843	212712	Mtmr6
chr8	12890967	12896699	+	32	29	45	64	62	49	64	64	50.75	18	1.43114	1.43114	0.0186486	NM_178076	188956	Mcf2l
chr6	71756775	71760291	+	21	21	30	71	42	33	87	59	43.625	19.25	1.56618	1.56618	0.0186525	NM_178608	211960	Reep1
chr6	135325555	135329216	+	40	37	49	48	22	27	38	31	37	-15	-1.50847	1.50847	0.0186534	NM_010128	199173	Emp1
chr11	3317260	3320883	+	31	18	20	34	32	31	62	38	33	14.5	1.56311	1.56311	0.0186899	NM_145355	220559	Rnf185
chr1	177282845	177287260	+	33	28	33	52	50	35	78	52	44.375	16.25	1.44828	1.44828	0.0186922	NM_011880	214698	Rgs7
chr9	58325309	58326539	+	3	7	15	7	14	20	22	14	13	9.5	2.15152	2.15152	0.0187076	NM_176921	160642	6030419C18Rik
chr11	4251928	4253982	+	5	19	19	17	27	11	63	26	22.75	14	1.88889	1.88889	0.0187081	NM_029458	213223	Hormad2
chr18	16969222	16972313	+	87	24	29	41	27	26	30	25	36.875	-18.75	-1.68182	1.68182	0.0187339	NM_007664	219989	Cdh2
chr13	99546609	99549166	+	28	20	33	27	21	9	13	20	21.625	-11.75	-1.74603	1.74603	0.0187425	NM_172591	190047	Fcho2
chr10	51795789	51799411	+	38	31	44	53	30	25	14	34	34.25	-15	-1.56075	1.56075	0.0187605	NM_011282	197573	Ros1
chr13	81240872	81244382	+	18	27	23	37	32	41	60	34	34.375	14.75	1.5463	1.5463	0.0187734	NM_054053	192039	Gpr98
chr10	4903970	4906412	+	11	12	12	28	26	15	40	30	21.25	12	1.78689	1.78689	0.0187926	NM_153399	212445	Syne1
chr4	134755981	134757846	+	27	17	14	25	12	11	7	13	16.125	-9.75	-1.86667	1.86667	0.0187933	NM_013885	196595	Clic4
chr9	26607874	26609169	+	13	15	19	22	9	3	18	4	12.75	-9.5	-2.1875	2.1875	0.0187948	NM_153803	212404	Glb1l2
chr14	36300621	36304506	+	56	41	41	70	35	29	32	46	44	-16.5	-1.46154	1.46154	0.0188246	NM_008166	200078	Grid1
chr2	162448964	162452546	+	48	30	30	48	23	23	17	34	32.25	-14.5	-1.58	1.58	0.0188324	NM_021464	214168	Ptprt
chr6	107495296	107499908	+	67	34	57	62	49	25	47	32	46.625	-17.75	-1.4702	1.4702	0.0188349	NM_008516	215518	Lrrn1
chr18	57690260	57695938	+	63	60	72	86	48	32	70	60	61.5	-20.5	-1.4	1.4	0.0188598	NM_029290	158224	1700011I03Rik
chr16	11368302	11370663	+	11	11	16	27	34	22	42	16	22	12.5	1.79365	1.79365	0.0188624	NM_001163498	158000	Rundc2a
chr18	61871103	61874360	+	22	20	29	32	41	36	49	33	33	14	1.53846	1.53846	0.0188647	NM_021296	195513	Grpel2
chr5	111388817	111390953	+	5	16	19	35	30	33	44	23	25.5	14.5	1.79452	1.79452	0.018867	NM_024477	186528	Ttc28
chr12	5217972	5224246	+	34	59	43	78	65	67	119	64	66	23	1.42202	1.42202	0.0188715	NM_001164493	185679	Klhl29
chr8	83204378	83208148	+	52	41	38	68	35	19	48	36	41.875	-16.25	-1.48148	1.48148	0.0188744	NM_001167898	185357	Frem3
chr11	55186314	55187995	+	8	12	12	9	16	22	22	21	15.75	10	1.93023	1.93023	0.0188751	NM_009242	219535	Sparc
chr7	141159788	141164222	+	59	46	48	57	41	37	36	31	45.5	-17	-1.45946	1.45946	0.0188772	NM_007400	220061	Adam12
chr2	106807020	106810354	+	59	30	38	58	36	29	30	27	38.625	-15.25	-1.49194	1.49194	0.0188934	NM_173750	160995	2700007P21Rik
chr15	79471821	79475480	+	12	30	26	31	37	21	55	57	33.5	15.5	1.60194	1.60194	0.0188961	NM_029407	157594	4933432B09Rik
chr5	125201773	125203776	+	8	12	11	9	18	26	27	11	15.75	10.5	2	2	0.0189119	NM_011596	197323	Atp6v0a2
chr14	11137593	11139758	+	12	10	17	24	31	16	36	26	21.125	11.25	1.72581	1.72581	0.0189136	NM_010210	219553	Fhit
chr5	132107552	132108819	+	14	15	29	23	3	8	22	8	15.125	-10.75	-2.10256	2.10256	0.0189736	NM_177047	220746	Auts2
chr11	94263523	94267758	+	25	26	32	37	34	37	70	44	37.875	14.75	1.48361	1.48361	0.0189778	NM_001177888	217018	Cacna1g
chr9	118565917	118570829	+	59	47	63	69	47	30	46	49	51.625	-17.75	-1.4152	1.4152	0.0189887	NM_133721	208516	Itga9
chr10	63122727	63125094	+	19	21	30	45	16	13	10	25	22.375	-12.25	-1.75385	1.75385	0.0189952	NM_001164376	185701	Ctnna3
chr15	16689085	16693292	+	24	12	30	48	36	33	68	39	35	16	1.59259	1.59259	0.0190058	NM_009869	197960	Cdh9
chr13	36518883	36528113	+	84	81	103	117	80	66	52	84	85.125	-25.25	-1.34828	1.34828	0.0190224	NM_024274	194808	Fars2
chr1	162192253	162194659	+	14	16	20	31	30	36	45	22	27	13.5	1.66667	1.66667	0.0190248	NM_001038621	216067	Rabgap1l
chr2	173614030	173618062	+	26	16	24	20	37	37	42	25	28.875	13.75	1.625	1.625	0.0190336	NM_019806	195653	Vapb
chr12	35192470	35195774	+	30	22	21	32	32	30	67	39	34	14.5	1.54206	1.54206	0.0190462	NM_024124	218513	Hdac9
chr4	34920563	34924904	+	50	38	52	71	34	22	45	47	44.625	-16.25	-1.44521	1.44521	0.0190831	NM_178061	188961	Mobkl2b
chr17	5643823	5647278	+	28	25	36	40	53	33	72	38	40.25	15.5	1.47692	1.47692	0.0190998	NM_146073	218070	Zdhhc14
chr8	17141061	17144228	+	20	13	27	19	36	21	54	25	26.625	12.75	1.62963	1.62963	0.0191255	NM_053171	192113	Csmd1
chr9	56025329	56028105	+	14	15	14	21	22	26	40	23	22	11.5	1.70769	1.70769	0.0191556	NM_019793	195661	Tspan3
chr7	140920392	140924189	+	33	13	23	37	40	38	52	33	33.5	15	1.57692	1.57692	0.0191908	NM_133941	191610	Dhx32
chr18	74175276	74177160	+	21	13	25	21	31	22	48	32	26.5	12.5	1.61728	1.61728	0.0191929	NM_172632	190017	Mapk4
chr15	64219126	64221558	+	20	9	26	18	27	36	41	21	25	13.5	1.73973	1.73973	0.0192084	NM_010026	215388	Asap1
chr19	34186431	34189112	+	38	24	27	37	21	18	16	22	26	-12.5	-1.63291	1.63291	0.0192097	NM_023903	194902	Lipm
chr12	46119925	46122549	+	15	19	36	35	41	48	37	38	34.375	16.25	1.61905	1.61905	0.0192333	NM_144552	187375	Stxbp6
chr11	32492406	32493693	+	3	10	6	9	17	9	21	17	11.5	8	2.06667	2.06667	0.0192506	NM_009288	216409	Stk10
chr10	62658337	62660998	+	33	26	29	51	25	14	16	30	28	-12.5	-1.57471	1.57471	0.0192518	NM_182992	153206	Mypn
chr11	95328720	95333214	+	47	35	55	49	36	14	32	43	39.25	-17	-1.55285	1.55285	0.0192518	NM_025287	194742	Spop
chr16	72939378	72942784	+	46	30	45	50	29	25	30	31	36.125	-14.25	-1.49138	1.49138	0.0192562	NM_019413	218715	Robo1
chr1	53116147	53121651	+	64	39	61	81	44	37	38	53	52.25	-17.5	-1.4023	1.4023	0.0192665	NM_010834	214969	Mstn
chr1	52095794	52097808	+	12	12	17	26	29	25	33	25	22.25	12	1.73846	1.73846	0.0192674	NM_011487	219061	Stat4
chr2	179998825	180000714	+	12	9	10	8	18	14	21	25	14.75	9.5	1.95	1.95	0.0192695	NM_145851	190887	Cables2
chr13	103851047	103853565	+	22	26	26	41	17	13	22	18	23.125	-11.75	-1.68116	1.68116	0.0192814	NM_175171	185605	Mast4
chr13	24807832	24810759	+	38	32	39	50	26	24	33	23	33.625	-13.75	-1.51402	1.51402	0.0193183	NM_029679	154957	Fam65b
chr4	52606541	52608420	+	29	16	20	34	15	10	18	14	19.375	-10.25	-1.7193	1.7193	0.0193252	NM_026652	155352	4930547C10Rik
chr17	24808060	24811040	+	26	24	27	46	11	22	24	16	24.625	-11.75	-1.62667	1.62667	0.019335	NM_183149	217776	Zfp598
chr15	32288798	32292961	+	42	32	38	59	32	15	36	32	35.625	-14.75	-1.52212	1.52212	0.0193376	NM_009154	219579	Sema5a
chr19	42104699	42107484	+	5	17	11	29	20	16	64	25	22.25	14	1.91803	1.91803	0.0193586	NM_145500	212628	Ubtd1
chr9	22690249	22693347	+	34	34	26	33	18	6	28	27	26	-14	-1.73684	1.73684	0.0193695	NM_178415	202872	Bbs9
chr14	24390166	24392104	+	23	22	23	20	10	11	15	14	17.75	-10.5	-1.84	1.84	0.0193769	NM_010610	219370	Kcnma1
chr7	81612317	81614389	+	2	12	14	18	26	9	35	25	17.25	11.5	2	2	0.0193831	NM_023908	204586	Slco3a1
chr6	34403488	34407737	+	47	41	46	62	36	22	39	40	41.875	-15.75	-1.46324	1.46324	0.0193887	NM_007563	215758	Bpgm
chr9	102927577	102930620	+	71	16	24	37	20	19	13	28	29	-16.5	-1.79518	1.79518	0.0194102	NM_033314	213084	Slco2a1
chr10	127349062	127353259	+	33	15	37	36	46	33	52	51	37.375	15.25	1.51261	1.51261	0.0194153	NM_027301	213523	Sdr9c7
chr4	141576387	141578035	+	22	19	15	18	11	5	7	15	14.5	-10	-2.05263	2.05263	0.0194156	NM_177868	211479	Fhad1
chr15	7756743	7759378	+	40	13	40	37	26	11	17	22	25.75	-13	-1.67532	1.67532	0.0194317	NM_010275	215241	Gdnf
chr12	3836279	3839160	+	72	28	28	40	27	19	32	28	34.75	-16.5	-1.62264	1.62264	0.0194367	NM_007872	219937	Dnmt3a
chr17	63081833	63088548	+	98	56	63	64	49	43	64	48	61.75	-22	-1.4335	1.4335	0.0194425	NM_207654	188192	Efna5
chr12	100706862	100711621	+	38	32	49	78	66	42	85	83	58	19.5	1.40415	1.40415	0.0194496	NM_183186	188436	Foxn3
chr6	115091427	115093229	+	46	11	14	29	8	17	16	8	18.625	-12.25	-1.98	1.98	0.0194528	NM_013681	196753	Syn2
chr10	120820997	120823804	+	6	6	29	29	27	17	44	39	23.625	14.75	1.90769	1.90769	0.0194541	NM_029364	192684	Gns
chr2	32396172	32402026	+	36	43	47	67	51	69	93	61	58.625	19.75	1.40513	1.40513	0.0194624	NM_153560	154349	Fam102a
chr16	5044537	5047783	+	40	31	39	39	29	22	16	27	31.375	-13.75	-1.56122	1.56122	0.0194735	NM_028720	218354	Glyr1
chr5	107058423	107061061	+	55	37	46	38	28	29	38	23	37.625	-15.75	-1.52941	1.52941	0.0194848	NM_026856	218417	Zfp644
chr2	101762167	101767054	+	72	43	35	62	39	27	33	44	45.125	-18.25	-1.50694	1.50694	0.0195013	NM_029635	211544	Commd9
chr5	142411024	142413185	+	23	12	9	19	22	18	36	37	21.875	11.75	1.73438	1.73438	0.0195017	NM_177879	188993	Sdk1
chr15	82953951	82956234	+	34	13	26	26	20	11	10	13	19.25	-11	-1.8	1.8	0.0195058	NM_178627	211955	Poldip3
chr9	58650054	58656165	+	33	25	44	67	53	44	73	69	50	18	1.43902	1.43902	0.0195289	NM_001081192	215928	Hcn4
chr11	101737275	101740493	+	37	30	31	23	22	17	15	19	25.25	-13.5	-1.72973	1.72973	0.0195402	NM_010791	214983	Meox1
chr4	116749327	116751817	+	41	17	26	25	19	18	16	7	21.625	-12.25	-1.79032	1.79032	0.0195453	NM_001111277	153467	Eif2b3
chr13	89027144	89029095	+	24	24	25	19	18	6	6	19	18.5	-12	-1.96	1.96	0.0195468	NM_001037987	201839	Edil3
chr11	77340157	77342569	+	46	18	11	41	19	15	7	17	22.125	-13.75	-1.90164	1.90164	0.0195473	NM_144825	191261	Taok1
chr2	40780018	40783203	+	13	15	17	29	25	27	44	27	24.5	12.5	1.68493	1.68493	0.0195609	NM_053011	187385	Lrp1b
chr6	87691883	87695406	+	26	21	26	36	31	41	48	46	34.625	14.25	1.51818	1.51818	0.0195705	NM_001159697	211444	Ccdc48
chr9	108621915	108625315	+	48	33	21	44	25	22	11	27	30	-15	-1.66667	1.66667	0.0195955	NM_008924	215390	Prkar2a
chr6	87115825	87117994	+	16	16	15	17	31	17	31	33	22.25	11	1.65672	1.65672	0.0196023	NM_054041	208546	Antxr1
chr2	125773807	125775840	+	14	9	8	18	25	18	25	21	17.375	10.25	1.83673	1.83673	0.019608	NM_175154	189576	Galk2
chr14	25047444	25051889	+	84	61	56	71	60	32	59	48	59.75	-21.5	-1.43878	1.43878	0.0196087	NM_027726	157939	Dlg5
chr13	98874126	98876759	+	42	24	30	29	15	18	21	23	25.875	-12.75	-1.65385	1.65385	0.0196265	NM_012026	214678	Rgnef
chr7	119258429	119261294	+	19	22	25	39	39	53	39	32	34.375	16.25	1.61905	1.61905	0.0196275	NM_015814	196482	Dkk3
chr1	162200803	162203148	+	13	18	21	18	22	33	34	31	24.5	12	1.64865	1.64865	0.0196394	NM_001038621	216067	Rabgap1l
chr12	103891947	103894938	+	17	22	25	20	33	26	41	39	28.375	12.75	1.57955	1.57955	0.0196469	NM_172584	212318	Itpk1
chr6	125622828	125626278	+	28	15	20	41	42	31	48	38	32.5	14.5	1.57426	1.57426	0.0196551	NM_011708	218998	Vwf
chr17	68798809	68801173	+	8	12	20	12	24	15	40	21	18.75	11	1.83019	1.83019	0.0196661	NM_177278	189213	L3mbtl4
chr10	13405161	13409619	+	58	58	50	70	48	39	39	41	51.625	-18.25	-1.42941	1.42941	0.019696	NM_025446	213937	Aig1
chr13	96315078	96318785	+	33	22	38	39	43	35	76	45	40.75	15.5	1.4697	1.4697	0.0197008	NM_007974	219893	F2rl1
chr5	24988980	24992955	+	22	35	21	48	57	36	83	30	41.25	18	1.55814	1.55814	0.0197011	NM_001081383	215882	Mll3
chr11	42411614	42414357	+	26	18	41	38	13	16	18	26	24.5	-12	-1.64865	1.64865	0.0197245	NM_008070	200189	Gabrb2
chr10	31283184	31285139	+	34	20	35	33	25	16	14	18	24.625	-11.75	-1.62667	1.62667	0.0197366	NM_001146349	209873	Rnf217
chr4	131453130	131455844	+	23	32	40	44	18	13	35	23	28.5	-14	-1.65116	1.65116	0.0197443	NM_020587	181571	Sfrs4
chr8	121599108	121600866	+	1	6	18	12	19	8	38	20	14.5	11	2.22222	2.22222	0.0197607	NM_019707	214292	Cdh13
chr6	125105783	125108002	+	33	23	18	26	13	13	12	19	20.125	-11.25	-1.77586	1.77586	0.0197629	NM_001039669	168832	Iffo1
chr18	42841897	42849293	+	29	50	57	88	83	69	83	77	67.375	22.75	1.40625	1.40625	0.0197786	NM_027531	206954	Ppp2r2b
chr6	21262845	21265100	+	14	7	20	20	22	24	41	20	20.625	11.25	1.75	1.75	0.0197911	NM_019697	214291	Kcnd2
chr8	80735241	80740932	+	59	36	56	89	37	27	65	41	50.125	-17.75	-1.4303	1.4303	0.0198015	NM_183096	188467	Ttc29
chr7	120074898	120077354	+	10	11	18	35	33	20	35	35	24.125	13.25	1.75714	1.75714	0.0198022	NM_175279	189521	Rassf10
chr1	173139186	173140592	+	26	9	15	27	8	8	12	11	14.25	-9	-1.92308	1.92308	0.0198047	NM_009803	214981	Nr1i3
chr13	25060510	25063978	+	52	15	42	55	28	18	18	34	32.375	-14.25	-1.56436	1.56436	0.0198057	NM_008156	200087	Gpld1
chr2	118072673	118076782	+	51	27	41	51	20	28	32	32	35.375	-14.25	-1.50442	1.50442	0.0198059	NM_027759	210995	Fsip1
chr19	29055701	29056825	+	25	12	14	15	12	2	10	8	12.375	-9.25	-2.19355	2.19355	0.0198157	NM_025950	194252	Cdc37l1
chr15	98584390	98586596	+	11	14	24	34	27	29	53	28	26.875	13.75	1.6875	1.6875	0.0198213	NM_007478	167978	Arf3
chr4	125153021	125154604	+	5	15	7	9	8	27	27	19	15.25	11	2.12821	2.12821	0.0198279	NM_001081097	209169	Grik3
chr1	94999208	95000707	+	29	21	16	24	12	8	15	16	18	-11	-1.88	1.88	0.0198436	NM_008440	199852	Kif1a
chr8	75590837	75592893	+	32	14	21	27	13	11	15	14	18.375	-10.25	-1.77358	1.77358	0.0198501	NM_010687	215036	Large
chr7	109128229	109131444	+	35	21	39	45	24	22	23	19	28.625	-12.25	-1.54444	1.54444	0.0198515	NM_133947	180869	Numa1
chr7	139973381	139977568	+	27	21	46	87	57	49	88	66	53.25	21.5	1.50588	1.50588	0.0198544	NM_175268	160853	Fam53b
chr11	67320502	67321808	+	5	8	8	8	14	14	22	13	11.625	8.25	2.1	2.1	0.0198871	NM_008088	200159	Gas7
chr3	124026462	124029866	+	25	13	31	46	53	30	62	32	35.625	16.25	1.59091	1.59091	0.0198931	NM_146140	190732	Tram1l1
chr14	118575061	118577289	+	21	12	18	25	30	29	33	31	25	12.5	1.66667	1.66667	0.0198973	NM_021434	195417	Gpr180
chr2	113394146	113397797	+	39	31	44	43	28	32	22	16	32.875	-14.25	-1.5534	1.5534	0.0198973	NM_001043322	205942	Fmn1
chr14	29112397	29114153	+	17	14	16	26	33	26	40	22	24.375	12.25	1.67123	1.67123	0.0199098	NM_177814	212010	Erc2
chr8	113371366	113372716	+	36	11	17	22	13	12	11	8	16.375	-10.25	-1.91111	1.91111	0.0199274	NM_133973	191580	Cog4
chr3	27910023	27913685	+	20	19	35	42	43	35	52	44	35.875	14.75	1.51754	1.51754	0.0199321	NM_008875	219681	Pld1
chr11	67904934	67907404	+	34	22	23	27	14	13	11	23	21.375	-11.75	-1.75806	1.75806	0.0199412	NM_018768	214418	Stx8
chr17	31813730	31815280	+	8	12	7	7	10	19	30	16	13.75	9.5	2.05556	2.05556	0.0199667	NM_013501	214644	Cryaa
chr13	84386944	84391439	+	50	30	52	63	33	22	34	44	40.875	-15.25	-1.45865	1.45865	0.0199717	NM_175187	170820	Tmem161b
chr1	134956902	134958796	+	39	12	30	29	19	6	21	17	21.25	-12	-1.78689	1.78689	0.0199754	NM_001099276	208084	Pik3c2b
chr16	33883210	33886753	+	17	27	28	38	35	38	59	39	35.375	14.75	1.52679	1.52679	0.0200068	NM_010580	219379	Itgb5
chr18	7591535	7594298	+	10	11	15	31	19	25	37	33	22.125	12.25	1.76562	1.76562	0.0200075	NM_001161620	186365	Mpp7
chr12	51707337	51708834	+	4	6	14	18	24	15	29	14	15.125	10.25	2.025	2.025	0.0200404	NM_008858	219690	Prkd1
chr11	118529396	118531086	+	28	17	17	34	16	6	15	17	18.5	-10.5	-1.79245	1.79245	0.0200497	NM_001024931	216922	D11Bwg0517e
chr17	11923103	11926294	+	23	11	29	41	39	25	53	44	32.125	14.25	1.57	1.57	0.0200637	NM_016694	196433	Park2
chr3	95909630	95915441	+	93	60	51	89	59	42	56	56	64.125	-21.25	-1.3972	1.3972	0.0200638	NM_001025613	169337	Otud7b
chr1	62078116	62083053	+	20	20	42	68	51	53	62	52	45.25	19.5	1.5493	1.5493	0.0200775	NM_001081050	201263	Pard3b
chr1	25683410	25685256	+	12	10	22	35	12	6	14	7	14.125	-9.25	-1.97368	1.97368	0.0200801	NM_175642	160692	Bai3
chr13	46805387	46807263	+	39	14	10	16	13	8	8	9	15.125	-10.75	-2.10256	2.10256	0.0200903	NM_175749	160672	Nup153
chr11	80725329	80726687	+	23	11	19	9	7	7	11	4	11.75	-9	-2.24138	2.24138	0.020123	NM_007384	220063	Accn1
chr14	31126732	31128617	+	5	9	20	13	21	19	25	24	17	10.5	1.89362	1.89362	0.0201399	NM_001083616	220105	Cacna1d
chr18	63133537	63137321	+	50	40	31	60	25	24	41	33	38.25	-15.5	-1.5082	1.5082	0.0201401	NM_028017	213449	Napg
chr15	12743823	12745778	+	5	10	11	16	10	21	43	14	15.875	10.75	2.02381	2.02381	0.0201797	NM_029998	173954	6030458C11Rik
chr1	146034820	146037252	+	41	9	32	24	8	6	24	19	20.125	-12.75	-1.92727	1.92727	0.0201864	NM_153171	208449	Rgs13
chr6	125867576	125869527	+	9	6	16	16	15	16	36	22	16.375	10.25	1.91111	1.91111	0.0201948	NM_153589	218018	Ano2
chr9	100351821	100353915	+	36	13	21	35	7	16	15	19	20.125	-11.25	-1.77586	1.77586	0.020209	NM_001033543	209250	Il20rb
chr9	103158038	103160343	+	3	4	25	21	26	29	28	18	19.125	13.75	2.12245	2.12245	0.0202104	NM_027918	208643	1300017J02Rik
chr12	92893425	92896736	+	21	29	34	46	43	41	60	49	40.375	15.25	1.46565	1.46565	0.020214	NM_175367	189489	Ston2
chr12	45307174	45309741	+	15	18	41	43	23	14	16	12	22.625	-12.25	-1.74242	1.74242	0.0202366	NM_013760	196688	Dnajb9
chr13	60912945	60914848	+	18	18	18	25	14	10	6	11	15.5	-9.5	-1.88372	1.88372	0.0202368	NM_027344	164757	Ctsll3
chr12	91395489	91399348	+	49	21	37	51	33	24	18	22	32.125	-13.75	-1.54455	1.54455	0.0202442	NM_172544	217984	Nrxn3
chr8	17522279	17524585	+	5	6	21	28	21	14	47	31	20.5	13	1.92857	1.92857	0.0202582	NM_053171	192113	Csmd1
chr5	84839629	84843586	+	16	25	40	35	39	28	63	54	37.125	15.25	1.51695	1.51695	0.0202832	NM_007937	200247	Epha5
chr1	68101785	68106101	+	32	44	56	69	33	28	39	38	42.75	-16	-1.46043	1.46043	0.0202874	NM_010154	215306	Erbb4
chr11	11019300	11021671	+	29	20	39	41	21	15	27	18	26	-12	-1.6	1.6	0.0203001	NM_177033	189307	Vwc2
chr12	85163883	85169634	+	74	56	65	86	53	55	52	44	61.625	-19.25	-1.37019	1.37019	0.0203113	NM_010949	219172	Numb
chr3	28400906	28405783	+	62	33	51	86	43	27	54	39	48.375	-16.25	-1.40373	1.40373	0.0203193	NM_001163009	186220	Tnik
chr13	35844314	35851417	+	97	60	79	99	80	43	61	66	73.75	-22	-1.3506	1.3506	0.0203254	NM_001123386	187241	Cdyl
chr14	13010378	13019830	+	130	95	93	142	100	65	87	104	103.25	-28	-1.31373	1.31373	0.0203341	NM_008981	207579	Ptprg
chr11	108664870	108668506	+	27	33	53	54	31	23	24	30	34.875	-14.25	-1.51351	1.51351	0.0203435	NM_029586	192598	Ccdc46
chr12	36847255	36848849	+	19	9	14	15	30	13	32	28	19.875	10.75	1.74138	1.74138	0.0203546	NM_025840	194374	Bzw2
chr9	76882441	76883921	+	35	13	24	25	14	14	14	12	19	-10.5	-1.76364	1.76364	0.0204026	NM_012033	208844	Tinag
chr10	20344715	20348054	+	34	15	18	32	30	28	55	45	31.625	14.25	1.58163	1.58163	0.0204073	NM_013875	196605	Pde7b
chr6	94668420	94670286	+	12	7	5	25	21	18	33	19	17	11	1.95652	1.95652	0.020425	NM_008377	199903	Lrig1
chr1	68484138	68486579	+	32	16	28	35	13	7	24	22	21.75	-11.5	-1.71875	1.71875	0.0204521	NM_010154	215306	Erbb4
chr14	80414954	80416237	+	4	7	6	8	18	11	25	6	10.5	8	2.23077	2.23077	0.0204628	NM_001030294	216177	Olfm4
chr4	107989649	107991440	+	31	12	24	22	9	8	6	22	16.875	-10.75	-1.93478	1.93478	0.0204725	NM_027250	193563	2010305A19Rik
chr1	192763012	192769901	+	61	68	85	94	53	31	65	79	67.375	-22.75	-1.40625	1.40625	0.0204796	NM_021421	195427	Angel2
chr6	21599902	21601873	+	10	13	11	33	26	30	31	26	22.5	13	1.8125	1.8125	0.0204857	NM_019697	214291	Kcnd2
chr8	17073265	17075983	+	8	12	22	42	29	26	42	41	26.875	14.75	1.75641	1.75641	0.0204859	NM_053171	192113	Csmd1
chr6	146388130	146390443	+	17	22	18	20	32	34	37	26	26.625	12.75	1.62963	1.62963	0.0205138	NM_010586	198425	Itpr2
chr17	5494774	5497785	+	13	17	15	33	27	18	53	35	25.75	13	1.67532	1.67532	0.0205139	NM_146073	218070	Zdhhc14
chr4	57157070	57160468	+	31	23	27	49	14	15	20	30	25.875	-12.25	-1.62025	1.62025	0.0205142	NM_019427	195965	Epb4.1l4b
chr13	113790247	113791844	+	2	4	9	18	13	10	43	11	12.75	10.5	2.4	2.4	0.0205222	NM_001037914	176407	Gm6320
chr12	17389350	17392216	+	35	35	28	39	32	17	21	16	28.625	-13.75	-1.63218	1.63218	0.0205413	NM_001008421	169727	Nol10
chr17	84201621	84205248	+	32	18	49	55	47	28	116	55	47.625	20.75	1.55705	1.55705	0.0205518	NM_054082	218223	Mta3
chr10	122924275	122927275	+	17	23	12	12	23	20	50	30	23.625	12.25	1.7	1.7	0.0205887	NM_182807	153743	Fam19a2
chr19	46261140	46263260	+	21	9	13	20	15	28	44	25	21.625	12.25	1.79032	1.79032	0.0205948	NM_178930	221011	Gbf1
chr16	74068406	74071906	+	47	19	60	41	35	22	16	27	34	-16	-1.61538	1.61538	0.0206045	NM_175549	208370	Robo2
chr13	95316018	95321696	+	78	46	65	87	80	79	116	90	80.25	22	1.31769	1.31769	0.020607	NM_009680	215041	Ap3b1
chr16	43221330	43224701	+	46	30	39	65	39	23	27	30	37.375	-14.25	-1.47107	1.47107	0.0206079	NM_019778	218655	Zbtb20
chr7	141214255	141217339	+	25	29	31	29	45	36	43	52	37	14.5	1.48739	1.48739	0.0206111	NM_007400	220061	Adam12
chr14	98438992	98442094	+	47	20	22	33	28	11	17	15	24.375	-12.75	-1.70833	1.70833	0.0206253	NM_001038610	201823	Dach1
chr14	22437928	22441359	+	27	17	30	42	29	38	66	44	36	15.5	1.54867	1.54867	0.0206644	NM_017479	218755	Myst4
chr9	70607142	70609604	+	51	24	35	32	24	11	23	31	29.25	-14.5	-1.65909	1.65909	0.0206678	NM_007399	220054	Adam10
chr3	86933360	86940069	+	77	50	62	83	54	36	61	51	59.375	-18.75	-1.375	1.375	0.020681	NM_130867	191909	Kirrel
chr19	43761831	43763505	+	8	10	14	16	22	20	22	23	17	10	1.83333	1.83333	0.0207061	NM_053103	192154	Entpd7
chr3	127426595	127429327	+	52	19	26	47	24	6	26	30	28.125	-14.75	-1.71084	1.71084	0.0207089	NM_027808	185989	Alpk1
chr14	31674416	31676992	+	12	14	29	28	25	33	53	27	27.375	13.75	1.67073	1.67073	0.0207569	NM_028839	155048	Tmem110
chr2	173093581	173096146	+	13	18	17	52	31	30	72	33	32.25	16.5	1.6875	1.6875	0.0207587	NM_022995	195146	Pmepa1
chr11	66891253	66894461	+	12	17	22	29	31	32	49	21	26.5	13.5	1.68354	1.68354	0.0207589	NM_001099635	211635	Myh3
chr16	74011291	74016108	+	67	21	45	60	41	31	19	25	38.875	-17.25	-1.57025	1.57025	0.0207701	NM_175549	208370	Robo2
chr6	87758654	87760235	+	33	19	24	28	18	13	6	20	20.625	-11.75	-1.79661	1.79661	0.0207779	NM_001039394	201676	Rab43
chr4	84927645	84929544	+	27	23	23	27	20	12	9	16	20.125	-11.25	-1.77586	1.77586	0.0207825	NM_019535	214334	Sh3gl2
chr13	96352955	96355172	+	24	20	18	31	32	30	42	42	30	13	1.55319	1.55319	0.0207885	NM_010169	219572	F2r
chr6	96088172	96090433	+	49	18	28	20	17	8	22	20	23	-13.5	-1.83077	1.83077	0.0208171	NM_182808	159996	Fam19a1
chr1	107606239	107608146	+	20	17	18	33	18	13	8	6	16.75	-10	-1.85106	1.85106	0.0208174	NM_173187	189754	2310035C23Rik
chr8	49674278	49680704	+	49	34	55	82	88	59	80	70	64.25	20.5	1.37963	1.37963	0.0208211	NM_001145937	186823	Odz3
chr17	56673849	56675815	+	5	13	13	22	17	17	44	23	18.75	11	1.83019	1.83019	0.0208301	NM_011483	167040	Znrf4
chr15	74476302	74477953	+	10	8	8	12	21	23	8	24	14.875	10.75	2.13158	2.13158	0.0208521	NM_001177437	210077	1700016M24Rik
chr16	43468839	43474034	+	60	51	45	74	47	29	42	46	49.625	-17.75	-1.43558	1.43558	0.020864	NM_019778	218655	Zbtb20
chr10	42974228	42975790	+	12	6	10	19	20	24	28	14	16.5	10.5	1.93333	1.93333	0.0208673	NM_027772	213471	Pdss2
chr1	54822681	54824865	+	14	14	30	31	31	28	67	24	29.25	14.5	1.65909	1.65909	0.0208717	NM_001081433	215869	Ankrd44
chr9	71667038	71669442	+	28	24	28	41	21	23	12	14	24.5	-12	-1.64865	1.64865	0.0208735	NM_011544	219045	Tcf12
chr18	64658966	64661782	+	4	16	19	32	27	25	34	37	24.25	13.5	1.77143	1.77143	0.0208902	NM_027350	193515	Nars
chr17	75838278	75841780	+	54	28	26	41	22	21	26	26	30.875	-14.25	-1.6	1.6	0.0208913	NM_001166493	172867	Rasgrp3
chr11	6058728	6061994	+	30	26	44	58	28	21	25	28	32.25	-13	-1.50485	1.50485	0.0209477	NM_173748	189688	Nudcd3
chr11	53083065	53085517	+	14	10	18	24	23	27	34	26	22.125	11.25	1.68182	1.68182	0.0209499	NM_008300	199978	Hspa4
chr16	75767431	75768603	+	4	7	4	13	6	13	49	7	12.125	10.25	2.46429	2.46429	0.0209522	NM_030201	213262	Hspa13
chr10	122122359	122130539	+	86	65	87	108	97	86	150	116	99.125	23.75	1.27221	1.27221	0.020957	NM_176919	189317	Ppm1h
chr9	95442303	95444275	+	9	11	13	16	26	13	35	18	17.375	10.25	1.83673	1.83673	0.0209622	NM_198414	188069	Paqr9
chr19	47472513	47474909	+	8	13	19	15	19	12	50	27	19.875	11.25	1.78947	1.78947	0.020978	NM_001164717	185531	Sh3pxd2a
chr19	45563952	45566099	+	25	23	21	30	21	8	17	12	19.75	-11	-1.77193	1.77193	0.0209837	NM_001037758	216082	Btrc
chr10	18313982	18315581	+	9	13	12	12	19	15	38	18	16.875	9.75	1.8125	1.8125	0.0209873	NM_001033258	202076	D10Bwg1379e
chr16	15863714	15864964	+	21	18	10	17	10	5	1	13	12.5	-10	-2.33333	2.33333	0.0210199	NM_029354	220585	Fam128b
chr3	55462143	55464797	+	37	21	33	38	21	15	20	25	26.25	-12	-1.59259	1.59259	0.021029	NM_030595	218306	Nbea
chr4	58426196	58428457	+	8	7	28	27	23	28	51	22	23.625	13.75	1.8209	1.8209	0.0210308	NM_010336	198816	Lpar1
chr19	25502993	25505481	+	10	10	25	30	31	22	47	26	24.5	13	1.72222	1.72222	0.0210339	NM_181404	220719	Kank1
chr17	83745956	83747223	+	19	10	18	13	10	5	5	8	11.25	-8.5	-2.21429	2.21429	0.0210528	NM_199466	187921	Eml4
chr3	27001007	27005296	+	57	33	34	62	34	26	39	27	39.125	-14.75	-1.46457	1.46457	0.0210614	NM_007900	215683	Ect2
chr12	92971551	92975157	+	59	42	41	63	42	32	42	26	43.875	-16.25	-1.45455	1.45455	0.0210694	NM_175367	189489	Ston2
chr19	6489761	6491838	+	56	18	16	21	17	11	20	13	21.875	-13.75	-1.91667	1.91667	0.021072	NM_020253	147189	Nrxn2
chr3	34525167	34527245	+	16	8	23	30	32	21	54	23	25	13	1.7027	1.7027	0.021081	NM_011443	219068	Sox2
chr6	115104882	115108157	+	50	25	33	41	28	23	14	26	30.75	-14	-1.58947	1.58947	0.0210813	NM_013681	196753	Syn2
chr14	11022031	11024181	+	46	17	15	28	17	12	12	17	20.875	-12.25	-1.83051	1.83051	0.0210931	NM_010210	219553	Fhit
chr6	143105258	143108076	+	47	26	27	46	32	9	18	30	29.375	-14.25	-1.64045	1.64045	0.0210946	NM_029250	186496	Etnk1
chr4	129040027	129042969	+	19	20	13	41	26	40	48	35	30.375	14.75	1.6413	1.6413	0.0210983	NM_028603	213358	Zbtb8a
chr18	42990363	42994230	+	73	39	47	91	24	29	55	62	51.5	-20	-1.48193	1.48193	0.0210997	NM_027531	206954	Ppp2r2b
chr2	136729336	136731135	+	7	8	19	10	20	25	28	13	16.5	10.5	1.93333	1.93333	0.021102	NM_001038641	168964	2210009G21Rik
chr1	87987848	87989284	+	23	13	16	19	4	11	8	12	13.75	-9	-1.97297	1.97297	0.0211117	NM_027357	193508	Psmd1
chr18	73835192	73839697	+	47	38	70	79	51	42	23	34	48.875	-18.75	-1.47468	1.47468	0.0211173	NM_008540	215512	Smad4
chr3	96595222	96596800	+	16	9	13	15	13	19	49	21	19	11	1.81481	1.81481	0.0211325	NM_026406	193997	Rnf115
chr11	94908522	94909874	+	6	5	6	13	16	12	18	16	11.375	8.25	2.13793	2.13793	0.021135	NM_013565	214621	Itga3
chr11	120833351	120838914	+	91	74	78	129	77	46	92	73	82.375	-22.75	-1.32042	1.32042	0.0211607	NM_139059	191388	Csnk1d
chr6	38997645	38999649	+	26	21	31	36	17	21	14	15	23	-11.5	-1.66667	1.66667	0.0211939	NM_011539	219048	Tbxas1
chr14	60928228	60931943	+	28	33	47	52	17	21	34	33	33.125	-14.25	-1.54808	1.54808	0.0211944	NM_144843	212712	Mtmr6
chr5	114574867	114577342	+	5	8	22	27	21	19	40	31	21	12.5	1.84746	1.84746	0.0212046	NM_175016	189636	Alkbh2
chr14	8954126	8956857	+	14	20	22	32	29	26	38	49	28.875	13.25	1.59551	1.59551	0.0212069	NM_178279	188877	Pxk
chr17	24275569	24277346	+	11	10	15	14	24	16	30	21	17.5	9.5	1.7451	1.7451	0.0212338	NM_001080773	201339	Pdpk1
chr14	99474750	99480106	+	59	46	52	70	34	38	43	47	49.25	-16.5	-1.40244	1.40244	0.0212471	NM_028315	193122	Dis3
chr9	96988070	96990651	+	11	18	26	14	23	20	52	32	24.375	12.25	1.67123	1.67123	0.0212547	NM_138756	212771	Slc25a36
chr15	100698191	100700219	+	9	12	10	21	19	15	50	17	18.375	11.25	1.88235	1.88235	0.0212577	NM_001077499	220187	Scn8a
chr10	89133613	89136835	+	19	22	30	33	37	38	43	41	33.25	14	1.53333	1.53333	0.0212738	NM_198021	188152	Scyl2
chr15	92137754	92139120	+	26	14	18	25	11	7	18	10	16	-9.5	-1.84444	1.84444	0.0212876	NM_001159647	217406	Cntn1
chr5	90894525	90898260	+	55	29	42	44	37	25	14	29	35.25	-16	-1.58716	1.58716	0.0213122	NM_009654	215054	Alb
chr2	146306262	146308845	+	15	24	29	59	25	14	11	19	24.5	-13	-1.72222	1.72222	0.0213189	NM_001033348	216131	Ralgapa2
chr8	80876772	80880806	+	42	38	29	51	25	16	33	33	33.75	-14.5	-1.54717	1.54717	0.0213404	NM_183096	188467	Ttc29
chr1	165757592	165759644	+	12	15	24	24	31	22	44	28	24.875	12.25	1.65333	1.65333	0.0213441	NM_010629	198365	Kifap3
chr11	62906167	62908601	+	24	19	13	24	33	24	42	33	26.75	12	1.57831	1.57831	0.0213443	NM_027660	213480	Tekt3
chr9	55739216	55740586	+	13	6	23	27	11	9	5	5	12.125	-8.75	-2.12903	2.12903	0.0213532	NM_001081341	221344	Scaper
chr2	71164294	71168760	+	23	27	44	55	49	51	93	34	46.375	19.25	1.52381	1.52381	0.0213535	NM_172436	190156	Slc25a12
chr6	88338378	88341724	+	37	44	40	46	34	23	34	22	35.875	-14.75	-1.51754	1.51754	0.0213828	NM_023060	195164	Eefsec
chr14	93877390	93879056	+	17	21	22	25	13	14	9	10	17	-10	-1.83333	1.83333	0.0213871	NM_001081377	220991	Pcdh9
chr14	102303895	102305424	+	9	7	17	15	21	15	36	18	16.875	9.75	1.8125	1.8125	0.0213885	NM_201529	208306	Lmo7
chr2	7229484	7230910	+	12	4	12	13	27	21	23	9	15.125	10.75	2.10256	2.10256	0.0214009	NM_001110232	215821	Celf2
chr16	84782135	84784591	+	27	13	31	33	11	23	11	9	20	-11	-1.75862	1.75862	0.0214081	NM_023844	214023	Jam2
chr9	121293072	121295224	+	13	10	20	16	29	24	37	15	20.625	11.25	1.75	1.75	0.0214423	NM_175114	180533	Trak1
chr19	24483422	24485582	+	7	11	16	20	15	23	30	29	18.75	11	1.83019	1.83019	0.0214569	NM_008846	199519	Pip5k1b
chr5	92990466	92991952	+	12	11	10	15	23	11	38	20	17.125	9.75	1.79592	1.79592	0.021462	NM_001170572	207916	Fam47e
chr6	127505098	127507679	+	7	16	16	34	26	24	47	28	24.25	13	1.73239	1.73239	0.0214729	NM_001033464	216116	Efcab4b
chr4	47075862	47078022	+	33	31	31	26	14	10	26	26	25.125	-13.25	-1.71622	1.71622	0.0214769	NM_001024136	216212	Anks6
chr14	13613784	13619509	+	84	41	61	72	44	46	34	53	55.5	-19.5	-1.42623	1.42623	0.0214895	NM_012061	196978	Cadps
chr6	125035294	125038291	+	14	22	31	30	37	22	61	39	31.75	14	1.56566	1.56566	0.0214944	NM_001163268	220227	Lpar5
chr4	150407397	150412321	+	52	60	51	85	43	40	43	51	54	-18.5	-1.41341	1.41341	0.0215093	NM_011067	219164	Per3
chr2	168278706	168282371	+	18	21	19	32	40	23	54	29	29.375	12.75	1.55435	1.55435	0.0215182	NM_010899	214939	Nfatc2
chr3	127286098	127287631	+	21	19	16	24	12	11	6	13	15.875	-9.75	-1.88636	1.88636	0.0215223	NM_197997	179755	4930422G04Rik
chr10	59678615	59680957	+	17	7	25	32	30	25	58	23	26.25	13.5	1.69231	1.69231	0.0215224	NM_016803	196359	Chst3
chr6	146169382	146172229	+	18	27	18	44	36	35	49	46	34.25	14.5	1.53704	1.53704	0.0215226	NM_010586	198425	Itpr2
chr18	7914807	7916697	+	19	9	6	16	24	19	28	21	17.75	10.5	1.84	1.84	0.0215462	NM_001146298	186553	Wac
chr11	77243149	77244658	+	8	5	10	19	12	23	29	16	15.125	10.25	2.025	2.025	0.021574	NM_177710	189058	Ssh2
chr13	54852585	54854265	+	5	12	10	7	14	16	21	21	13.5	9	2	2	0.0215776	NM_012014	208846	Gprin1
chr4	43307463	43309105	+	5	6	12	8	14	9	38	11	12.25	9	2.16129	2.16129	0.0215882	NM_177195	189237	4930417M19Rik
chr9	29334731	29337691	+	30	22	32	56	19	19	26	24	28	-12	-1.54545	1.54545	0.0215912	NM_172290	220754	Ntm
chr5	93025348	93026549	+	15	8	13	29	11	3	2	11	11.25	-8.5	-2.21429	2.21429	0.0215961	NM_001033478	207920	Fam47e
chr2	117021616	117023383	+	22	15	27	19	16	9	5	13	16.125	-10.25	-1.93182	1.93182	0.0216128	NM_033524	213073	Spred1
chr5	68132239	68134233	+	9	12	13	18	12	26	29	28	18.625	11.25	1.86538	1.86538	0.0216187	NM_009727	198204	Atp8a1
chr5	36245494	36250276	+	40	40	44	72	58	63	95	57	58.5	18.5	1.37563	1.37563	0.0216354	NM_027373	193505	Afap1
chr18	77390948	77394055	+	18	17	36	42	39	41	51	39	35.25	15.5	1.56364	1.56364	0.0216415	NM_001164168	217195	Pias2
chr3	133904836	133906543	+	13	12	16	20	29	15	49	18	21	11.5	1.7541	1.7541	0.0216476	NM_001004367	202559	Cxxc4
chr4	76161786	76164336	+	14	5	18	20	23	20	24	32	19.375	11.25	1.81818	1.81818	0.0216558	NM_011211	197623	Ptprd
chr13	32398631	32401096	+	34	24	33	41	19	27	11	20	26.875	-12.75	-1.62195	1.62195	0.0216736	NM_146041	212566	Gmds
chr14	64785045	64789955	+	53	37	79	92	30	38	67	49	54.75	-18.5	-1.40659	1.40659	0.0216812	NM_026322	213718	Msra
chr9	61253377	61256901	+	23	25	30	28	43	30	54	38	34.25	13.5	1.49091	1.49091	0.0216979	NM_001083927	220102	Tle3
chr8	125666624	125668118	+	22	12	20	16	11	3	5	15	13.125	-9.25	-2.08824	2.08824	0.0217031	NM_020564	166302	Sult5a1
chr7	130310472	130317119	+	86	49	87	115	68	49	56	75	72.875	-20.75	-1.332	1.332	0.0217036	NM_144925	218111	Tnrc6a
chr17	23865498	23867334	+	27	20	26	22	15	16	13	10	19.25	-10.5	-1.75	1.75	0.0217049	NM_023058	214097	Pkmyt1
chr11	83147612	83150441	+	14	12	28	39	48	33	33	32	29.75	15	1.67416	1.67416	0.0217057	NM_027915	213452	Ap2b1
chr10	18263210	18265393	+	31	20	24	23	10	13	15	19	19.75	-11	-1.77193	1.77193	0.0217169	NM_019487	214352	Hebp2
chr14	61325838	61327479	+	14	7	9	9	15	14	50	9	15.5	10.5	2.02439	2.02439	0.0217218	NM_001033272	217297	Spata13
chr3	25586518	25589993	+	41	32	49	41	23	26	29	31	34.875	-14.25	-1.51351	1.51351	0.0217228	NM_001163387	217269	Nlgn1
chr2	130434923	130438134	+	24	22	24	43	35	45	57	34	35.5	15	1.53571	1.53571	0.021753	NM_080562	191962	Ubox5
chr13	19196507	19202238	+	36	33	61	67	64	48	94	69	58.25	18.5	1.37755	1.37755	0.0217576	NM_175007	208392	Amph
chr8	34908862	34910513	+	4	9	14	18	21	9	38	22	16.125	10.25	1.93182	1.93182	0.0217673	NM_001042674	216021	Rbpms
chr19	5777047	5779808	+	30	12	10	17	38	13	54	26	24.375	13.75	1.78571	1.78571	0.0217695	NM_023912	207114	Scyl1
chr16	91362888	91364716	+	36	13	11	31	12	10	14	12	17.25	-10.5	-1.875	1.875	0.0217703	NM_001110498	216428	Ifnar2
chr5	9743609	9745331	+	26	9	19	30	8	9	3	19	15.125	-10.25	-2.025	2.025	0.0217794	NM_181850	211865	Grm3
chr17	65667910	65673417	+	40	24	44	44	56	43	72	48	46.25	16	1.4183	1.4183	0.0217813	NM_001008973	179107	Tmem232
chr13	115133158	115135590	+	26	18	45	47	17	23	21	21	27.125	-12.25	-1.58333	1.58333	0.0217885	NM_010887	197931	Ndufs4
chr7	96872792	96876068	+	32	18	30	36	39	33	65	39	36.125	14.25	1.49138	1.49138	0.0218096	NM_181407	203157	Me3
[truncated: 7,988 more rows]
