# Supplementary material for: Postsynaptic density radiation signature following space irradiation
Source: Front Physiol. 2023 Jun 27;14:1215535. doi: 10.3389/fphys.2023.1215535 (PMC10334289; doi:10.3389/fphys.2023.1215535)
Supplement: Supplementary file 5 [file Table1.XLSX]

## Sheet: Set_Si_2wk_0_6Gy_hmcDIP_vs_Set_
chr	start	end	strand	Si_2wk_65_0Gy_b1t1_hmcDIP	Si_2wk_66_0Gy_b1t1_hmcDIP	Si_2wk_67_0Gy_b1t1_hmcDIP	Si_2wk_68_0Gy_b1t1_hmcDIP	Si_2wk_70_0.6Gy_b1t1_hmcDIP	Si_2wk_71_0.6Gy_b1t1_hmcDIP	Si_2wk_72_0.6Gy_b1t1_hmcDIP	Si_2wk_73_0.6Gy_b1t1_hmcDIP	MeanBoth	AvgDiff	AvgFC	absAvgFC	Pval	GeneID	AnnID	GeneSymbol	GeneTitle
chr6	84006636	84009868	+	52	16	39	56	20	11	13	13	26	-22	-2.46667	2.46667	2.54153e-05	NM_021469	218608	Dysf	dysferlin isoform 1,dysferlin isoform 1,dysferlin isoform 1,dysferlin isoform 1,
chr14	112080755	112083350	+	34	25	25	41	18	9	5	10	20.375	-18.75	-2.70455	2.70455	4.04992e-05	NM_198865	188009	Slitrk5	n/a
chr11	93925478	93927284	+	9	10	10	24	37	23	24	33	21.625	19.25	2.60417	2.60417	4.29552e-05	NM_001025428	221154	Spag9	sperm associated antigen 9 isoform 2
chr5	90155204	90159889	+	52	37	64	66	33	24	27	18	39.25	-24.5	-1.90741	1.90741	8.43556e-05	NM_177872	210039	Adamts3	n/a
chr18	84556258	84559012	+	11	7	19	19	33	25	25	31	21.75	17.5	2.34615	2.34615	0.000131619	NM_001033341	157736	Zfp407	n/a
chr5	72783198	72785018	+	37	26	21	26	9	8	13	7	18.5	-17	-2.7	2.7	0.000157903	NM_016869	218783	Corin	corin,corin,
chr2	26332208	26335554	+	23	10	19	26	47	34	31	29	27.625	19.25	2.06944	2.06944	0.000184781	NM_008714	219723	Notch1	Notch gene homolog 1
chr10	28241417	28245930	+	22	30	37	47	69	55	53	38	44.375	24.75	1.77344	1.77344	0.000210304	NM_008983	219617	Ptprk	protein tyrosine phosphatase, receptor type, K,protein tyrosine phosphatase, receptor type, K,protein tyrosine phosphatase, receptor type, K,protein tyrosine phosphatase, receptor type, K,
chr6	127931067	127939892	+	38	63	63	89	101	101	69	90	78.5	36.5	1.60581	1.60581	0.000224255	NM_175414	212136	Tspan9	tetraspan NET-5,tetraspan NET-5,tetraspan NET-5,
chr17	15552393	15554904	+	8	11	17	10	30	36	19	19	19.625	16.75	2.48889	2.48889	0.000226996	NM_024203	211039	Fam120b	PPARgamma constitutive coactivator 1
chr2	79241456	79243630	+	32	30	20	24	11	10	10	6	18	-16.5	-2.69231	2.69231	0.000252811	NM_001048176	209192	Cerkl	ceramide kinase-like
chr1	194984974	194989049	+	18	17	29	34	50	40	47	28	33.375	20.75	1.90217	1.90217	0.000273108	NM_016851	218788	Irf6	interferon regulatory factor 6,interferon regulatory factor 6,
chr13	56192477	56199346	+	27	35	57	73	88	72	66	54	59.375	29.75	1.66854	1.66854	0.000282622	NM_001159515	185139	H2afy	n/a
chr8	14035224	14039034	+	12	12	16	41	41	42	27	34	28.25	20.5	2.13889	2.13889	0.000370592	NM_001034862	156762	Erich1	glutamate-rich 1
chr5	74841585	74845246	+	20	15	27	43	67	42	41	26	34.875	22.25	1.93684	1.93684	0.000372468	NM_001114660	187429	Scfd2	n/a
chr2	172297510	172299846	+	24	12	20	18	48	34	32	22	26.625	18.25	2.04286	2.04286	0.000404635	NM_029608	158783	1700029J11Rik	n/a
chr2	20256112	20257865	+	34	9	24	29	8	5	7	10	15.125	-13.75	-2.66667	2.66667	0.000430681	NM_001081006	215977	Etl4	enhancer trap locus 4,enhancer trap locus 4,enhancer trap locus 4,enhancer trap locus 4,enhancer trap locus 4,enhancer trap locus 4,
chr14	12835041	12839053	+	20	37	28	33	51	49	51	43	40.625	23.25	1.80172	1.80172	0.000432229	NM_008981	207579	Ptprg	protein tyrosine phosphatase, receptor type, G,protein tyrosine phosphatase, receptor type, G,
chr6	90571272	90578631	+	41	50	54	57	50	84	88	83	66.5	35	1.71429	1.71429	0.000432335	NM_001037493	207820	Slc41a3	solute carrier family 41, member 3 isoform 2
chr10	98740382	98743212	+	41	23	28	37	12	16	14	10	22.375	-16.25	-2.14035	2.14035	0.000448544	NM_026268	194078	Dusp6	dual specificity phosphatase 6
chr13	17022256	17025643	+	38	31	50	40	16	19	20	16	28.75	-19	-1.98701	1.98701	0.000493575	NM_138654	170641	5033411D12Rik	hypothetical protein LOC192136
chr3	80995463	80999603	+	48	37	50	50	22	27	13	25	33.875	-20.75	-1.88298	1.88298	0.000501392	NM_019971	195560	Pdgfc	platelet-derived growth factor, C polypeptide
chr13	84437000	84439945	+	20	17	29	24	54	37	28	34	30.75	19	1.89412	1.89412	0.000529898	NM_175187	170820	Tmem161b	hypothetical protein LOC72745,hypothetical protein LOC72745,
chr4	104223759	104225760	+	33	32	19	42	15	13	13	10	22	-16.5	-2.2	2.2	0.000577799	NM_010014	219666	Dab1	disabled homolog 1 isoform 1,disabled homolog 1 isoform 1,
chr8	19967750	19969586	+	46	18	21	33	6	15	10	11	19.75	-16.5	-2.43478	2.43478	0.000628171	NM_001177408	210055	Gm15319	n/a
chr17	82042225	82046056	+	62	34	50	63	30	17	34	22	38.25	-21	-1.75676	1.75676	0.000679083	NM_011406	216591	Slc8a1	solute carrier family 8 (sodium/calcium,solute carrier family 8 (sodium/calcium,solute carrier family 8 (sodium/calcium,solute carrier family 8 (sodium/calcium,
chr11	3078631	3080257	+	138	123	156	195	239	164	146	182	169.625	49.25	1.33966	1.33966	0.000706738	NM_030207	192760	Sfi1	Sfi1 homolog, spindle assembly associated,Sfi1 homolog, spindle assembly associated,
chr10	116765621	116767353	+	11	7	9	14	50	16	13	17	17	14.5	2.48718	2.48718	0.000710572	NM_001013391	202370	Cpsf6	cleavage and polyadenylation specific factor 6,cleavage and polyadenylation specific factor 6,cleavage and polyadenylation specific factor 6,
chr2	155893284	155897685	+	13	26	36	58	55	55	46	50	42.875	24.75	1.81148	1.81148	0.000756273	NM_139151	212759	Spag4	sperm associated antigen 4
chr4	106416418	106420176	+	50	30	41	59	16	15	27	25	32.625	-19.25	-1.83696	1.83696	0.000819017	NM_146149	162390	Fam151a	hypothetical protein LOC230579
chr7	99396107	99401963	+	38	27	38	65	75	71	44	49	50.875	24.75	1.64286	1.64286	0.0008431	NM_011807	218971	Dlg2	chapsyn-110,chapsyn-110,chapsyn-110,
chr12	81305967	81309954	+	19	18	32	34	46	46	34	36	33.875	19.25	1.79381	1.79381	0.000867583	NM_134156	191515	Actn1	actinin, alpha 1,actinin, alpha 1,
chr1	193449243	193451021	+	41	22	20	18	7	14	7	7	17.25	-15.5	-2.63158	2.63158	0.000885986	NM_178632	188799	Ints7	integrator complex subunit 7,integrator complex subunit 7,
chr7	51694961	51696857	+	3	8	9	10	15	20	16	20	13.25	12	2.65517	2.65517	0.000903876	NM_198250	211710	Lrrc4b	leucine rich repeat containing 4B
chr11	117615829	117617751	+	35	30	24	23	12	7	10	15	20	-16	-2.33333	2.33333	0.000918455	NM_198022	188153	Tnrc6c	trinucleotide repeat containing 6C,trinucleotide repeat containing 6C,trinucleotide repeat containing 6C,
chr9	58649875	58656408	+	33	25	45	71	73	51	58	60	52.125	25.25	1.63924	1.63924	0.0009478	NM_001081192	215928	Hcn4	hyperpolarization-activated, cyclic
chr11	6978913	6981712	+	17	17	15	23	44	33	26	23	25.375	15.75	1.9	1.9	0.000964582	NM_009622	220824	Adcy1	adenylate cyclase 1
chr14	28510038	28513627	+	20	20	19	32	31	44	40	33	30.75	18.5	1.86047	1.86047	0.000967365	NM_177814	212010	Erc2	ELKS/RAB6-interacting/CAST family member 2,ELKS/RAB6-interacting/CAST family member 2,ELKS/RAB6-interacting/CAST family member 2,ELKS/RAB6-interacting/CAST family member 2,ELKS/RAB6-interacting/CAST family member 2,ELKS/RAB6-interacting/CAST family member 2,
chr16	90435762	90440397	+	112	63	55	80	57	31	33	45	59.5	-30.5	-1.68927	1.68927	0.000982698	NM_015755	214531	Hunk	hormonally upregulated Neu-associated kinase
chr4	84796491	84798795	+	44	25	21	31	19	11	6	13	21	-16.5	-2.29412	2.29412	0.00100359	NM_175275	203318	Cntln	hypothetical protein LOC338349 isoform 1,hypothetical protein LOC338349 isoform 1,
chr9	118393916	118395668	+	7	5	5	18	24	22	13	18	14.125	12.75	2.64516	2.64516	0.00102039	NM_010136	215314	Eomes	eomesodermin homolog,eomesodermin homolog,eomesodermin homolog,
chr5	30742351	30745156	+	35	25	32	37	15	13	14	15	23.125	-15.25	-1.98387	1.98387	0.00105438	NM_031875	192291	Otof	otoferlin isoform 2
chr15	94800708	94803112	+	4	12	17	23	47	17	18	32	21.375	16.75	2.28846	2.28846	0.00110723	NM_178789	153793	Tmem117	hypothetical protein LOC320709
chr5	108066130	108072236	+	30	15	45	70	60	52	63	54	48.625	26.25	1.73944	1.73944	0.00114726	NM_144911	212690	Rpap2	RNA polymerase II associated protein 2,RNA polymerase II associated protein 2,RNA polymerase II associated protein 2,
chr9	108473688	108476564	+	15	13	15	24	41	23	24	29	23.25	15	1.95238	1.95238	0.00116761	NM_031392	213108	Wdr6	WD repeat domain 6
chr2	73287261	73290497	+	36	33	47	50	23	21	16	21	30.375	-17.75	-1.82558	1.82558	0.00117826	NM_153138	211529	Wipf1	WAS/WASL interacting protein family, member 1,WAS/WASL interacting protein family, member 1,WAS/WASL interacting protein family, member 1,
chr7	36062322	36064095	+	10	12	6	20	34	27	9	31	19	15.5	2.37778	2.37778	0.00118181	NM_026181	213750	Gpatch1	G patch domain containing 1
chr3	14146657	14148879	+	29	18	26	23	13	11	7	6	16.5	-13.5	-2.38462	2.38462	0.00118436	NM_001163330	186120	Ralyl	n/a
chr2	142456692	142459895	+	50	31	39	38	15	19	24	15	29	-18.5	-1.93671	1.93671	0.00119949	NM_001081133	209167	Kif16b	kinesin family member 16B
chr5	37526070	37527557	+	2	4	12	14	14	20	20	19	13.5	13	2.85714	2.85714	0.00120361	NM_178394	188852	Jakmip1	janus kinase and microtubule interacting protein,janus kinase and microtubule interacting protein,
chr7	106511203	106514744	+	20	18	28	26	52	37	34	26	30.5	17.5	1.8046	1.8046	0.00126111	NM_001111043	217608	Serpinh1	n/a
chr9	112031425	112035393	+	57	40	45	69	27	35	18	28	39.5	-21	-1.72414	1.72414	0.00126596	NM_001177617	211249	Arpp21	n/a
chr14	11277674	11280551	+	17	13	24	33	55	33	30	25	28.875	17.25	1.85185	1.85185	0.0012709	NM_010210	219553	Fhit	fragile histidine triad,fragile histidine triad,
chr1	13562337	13565140	+	18	14	24	31	43	30	37	29	28.625	16.75	1.82716	1.82716	0.00133872	NM_028173	213402	Tram1	translocating chain-associating membrane protein
chr6	134521203	134525571	+	15	25	31	51	67	35	42	44	38.875	21.25	1.75221	1.75221	0.00134262	NM_008514	215519	Lrp6	low density lipoprotein receptor-related protein,low density lipoprotein receptor-related protein,
chr15	87435447	87443091	+	42	45	51	86	95	71	52	82	65.875	27.75	1.53365	1.53365	0.0013685	NM_134096	163086	Fam19a5	TAFA5 protein
chr1	136991143	136994361	+	23	16	22	33	34	43	37	33	30.75	18	1.82759	1.82759	0.00137248	NM_001033409	216126	Lgr6	leucine-rich repeat-containing G protein-coupled
chr7	146008747	146014740	+	28	18	44	70	61	67	57	43	48.5	25.5	1.71329	1.71329	0.00141157	NM_001045483	201498	Mapk1ip1	MAPK-interacting and spindle-stabilizing
chr2	52388643	52390690	+	8	17	14	18	41	19	32	18	21.25	14.5	2.03571	2.03571	0.00142455	NM_146123	218066	Cacnb4	calcium channel, voltage-dependent, beta 4,calcium channel, voltage-dependent, beta 4,
chr7	56235275	56238665	+	54	27	44	74	35	24	18	23	35.875	-19.25	-1.73333	1.73333	0.00143861	NM_001111016	180242	Nav2	n/a
chr16	44078642	44086882	+	106	59	91	113	70	47	48	57	73	-27	-1.45378	1.45378	0.00151778	NM_007508	215772	Atp6v1a	ATPase, H+ transporting, lysosomal V1 subunit A,ATPase, H+ transporting, lysosomal V1 subunit A,ATPase, H+ transporting, lysosomal V1 subunit A,
chr4	104297090	104299761	+	39	37	48	62	19	25	28	21	34.625	-18.25	-1.71569	1.71569	0.00153638	NM_010014	219666	Dab1	disabled homolog 1 isoform 1,disabled homolog 1 isoform 1,
chr11	4010273	4017398	+	87	50	74	99	59	37	49	35	60	-25	-1.52632	1.52632	0.00155539	NM_144520	191317	Sec14l2	SEC14-like 2
chr7	87917995	87922316	+	70	36	57	74	36	29	36	27	44.75	-21	-1.61314	1.61314	0.00156396	NM_016721	196412	Iqgap1	IQ motif containing GTPase activating protein 1,IQ motif containing GTPase activating protein 1,
chr17	56107554	56109265	+	21	21	21	22	12	9	6	5	14.625	-12.25	-2.44118	2.44118	0.00157499	NM_028381	213379	Ccdc94	coiled-coil domain containing 94
chr8	24364477	24366619	+	11	7	10	20	28	15	22	26	17.625	13.75	2.27907	2.27907	0.00157676	NM_020585	195820	Golga7	golgi autoantigen, golgin subfamily a, 7,golgi autoantigen, golgin subfamily a, 7,
chr4	101973530	101977199	+	66	22	40	65	25	27	24	16	34.375	-19.75	-1.80612	1.80612	0.00158657	NM_001177983	216460	Pde4b	n/a
chr16	45937160	45946262	+	62	41	71	99	93	83	88	77	77	29	1.464	1.464	0.0016124	NM_001134480	153338	Plcxd2	n/a
chr2	143757264	143760666	+	21	22	24	29	45	44	22	43	32.125	18.25	1.79348	1.79348	0.00161745	NM_019771	195681	Dstn	destrin
chr12	34009012	34011469	+	45	28	37	45	20	26	15	13	28.25	-17	-1.86076	1.86076	0.00165142	NM_001033436	210976	Atxn7l1	ataxin 7-like 1,ataxin 7-like 1,ataxin 7-like 1,
chr12	100575208	100579822	+	49	34	39	66	85	58	62	49	55.625	23.25	1.52841	1.52841	0.00165859	NM_183186	188436	Foxn3	checkpoint suppressor 1,checkpoint suppressor 1,
chr5	84519457	84523977	+	20	18	32	33	34	59	41	29	34.125	20.25	1.84375	1.84375	0.00168686	NM_007937	200247	Epha5	Eph receptor A5,Eph receptor A5,Eph receptor A5,Eph receptor A5,Eph receptor A5,Eph receptor A5,
chr3	156838335	156839766	+	33	9	16	28	6	6	3	12	13.375	-12.25	-2.68966	2.68966	0.00168738	NM_001039094	201754	Negr1	neuronal growth regulator 1 isoform a
chr16	17876422	17878943	+	25	17	26	28	39	38	36	35	31.25	17	1.74725	1.74725	0.0016931	NM_010048	199357	Dgcr2	DiGeorge syndrome protein C,DiGeorge syndrome protein C,DiGeorge syndrome protein C,
chr7	56447810	56449692	+	11	8	17	20	27	22	30	21	19.875	14.25	2.11765	2.11765	0.00171646	NM_001111016	180242	Nav2	n/a
chr13	97314267	97319347	+	77	53	66	75	36	39	42	36	53.25	-23	-1.5509	1.5509	0.00171797	NM_023420	195030	Col4a3bp	procollagen, type IV, alpha 3 (Goodpasture,procollagen, type IV, alpha 3 (Goodpasture,procollagen, type IV, alpha 3 (Goodpasture,procollagen, type IV, alpha 3 (Goodpasture,
chr2	5967427	5969823	+	19	13	20	18	31	31	26	30	24.5	15	1.88235	1.88235	0.0017264	NM_001081132	220992	Upf2	UPF2 regulator of nonsense transcripts homolog,UPF2 regulator of nonsense transcripts homolog,
chr11	89250887	89252627	+	23	24	12	37	10	4	10	11	16	-13.5	-2.45946	2.45946	0.00172847	NM_172534	161329	4932411E22Rik	hypothetical protein LOC214604
chr15	77790538	77793058	+	15	9	9	25	33	30	18	23	20.375	14.25	2.07547	2.07547	0.00175595	NM_018749	207256	Eif3d	eukaryotic translation initiation factor 3,
chr13	77608422	77610001	+	37	12	13	26	13	4	7	6	14.125	-12.75	-2.64516	2.64516	0.00176636	NM_001145676	158630	2210408I21Rik	n/a
chr2	51776564	51783091	+	30	36	48	65	81	52	53	59	53.375	23.25	1.55689	1.55689	0.00177415	NM_001141982	186933	Rbm43	n/a
chr8	24787306	24791041	+	72	36	39	45	36	18	21	21	35.75	-21	-1.83168	1.83168	0.00179756	NM_177086	217871	Zmat4	zinc finger, matrin type 4
chr2	59147092	59150214	+	49	34	41	52	26	21	19	24	33	-18	-1.75	1.75	0.00180276	NM_026361	194024	Pkp4	plakophilin 4 isoform 1
chr19	59141854	59145979	+	14	27	29	31	38	41	50	32	34	19.5	1.80412	1.80412	0.001851	NM_001114312	216772	4930506M07Rik	n/a
chr13	92974286	92976706	+	5	9	13	21	26	13	25	29	17.875	14.25	2.32558	2.32558	0.00185199	NM_010829	198028	Msh3	mutS homolog 3,mutS homolog 3,mutS homolog 3,
chr18	66343884	66346033	+	32	18	14	31	14	7	5	10	15.875	-12.75	-2.34211	2.34211	0.00185545	NM_178793	188680	Ccbe1	collagen and calcium binding EGF domains 1,collagen and calcium binding EGF domains 1,
chr16	36086962	36092275	+	43	30	38	51	57	56	63	47	49.375	22.25	1.5817	1.5817	0.00186648	NM_001159422	186619	Ccdc58	n/a
chr17	13990834	13994652	+	68	31	36	42	27	18	18	23	32.625	-19.75	-1.86813	1.86813	0.00188912	NM_010806	214976	Mllt4	myeloid/lymphoid or mixed lineage-leukemia,myeloid/lymphoid or mixed lineage-leukemia,
chr17	6950946	6953968	+	20	21	25	28	47	33	29	38	30.875	16.75	1.74444	1.74444	0.00190972	NM_009510	198533	Ezr	villin 2
chr14	70304616	70306631	+	13	5	16	23	28	18	28	27	20	14.5	2.13725	2.13725	0.00196775	NM_028560	193049	Pebp4	hypothetical protein LOC73523 isoform a
chr7	108530107	108533090	+	14	17	23	24	31	32	26	39	26.75	16	1.85333	1.85333	0.00197797	NM_001040112	201746	Arap1	centaurin, delta 2 isoform 4
chr1	4802674	4804824	+	8	11	16	18	30	17	27	23	19.25	13.5	2.08	2.08	0.00198889	NM_008866	215419	Lypla1	lysophospholipase 1,lysophospholipase 1,
chr14	73522868	73525253	+	50	30	39	32	18	17	20	17	28.125	-17.25	-1.88462	1.88462	0.00203003	NM_001170694	185193	Rcbtb2	n/a
chr11	23767102	23770863	+	68	22	39	36	26	21	14	15	29.625	-19.25	-1.9625	1.9625	0.00203035	NM_172555	190075	Papolg	poly(A) polymerase gamma,poly(A) polymerase gamma,
chr17	28170607	28174715	+	18	20	25	36	56	27	43	29	32.125	17.25	1.73404	1.73404	0.00205481	NM_181413	211888	Anks1	ankyrin repeat and sterile alpha motif domain,ankyrin repeat and sterile alpha motif domain,ankyrin repeat and sterile alpha motif domain,ankyrin repeat and sterile alpha motif domain,ankyrin repeat and sterile alpha motif domain,
chr11	17089602	17092159	+	67	27	29	44	24	14	22	18	30.125	-18.75	-1.90361	1.90361	0.00206318	NM_024459	218498	Ppp3r1	protein phosphatase 3, regulatory subunit B,,protein phosphatase 3, regulatory subunit B,,
chr14	31128709	31131453	+	7	9	21	22	33	27	26	19	20.75	14.5	2.07407	2.07407	0.00210024	NM_001083616	220105	Cacna1d	calcium channel, voltage-dependent, L type,,calcium channel, voltage-dependent, L type,,calcium channel, voltage-dependent, L type,,calcium channel, voltage-dependent, L type,,
chr1	129339754	129342037	+	31	20	25	36	14	5	6	20	19.375	-14.25	-2.16327	2.16327	0.00210833	NM_145128	191145	Mgat5	mannoside acetylglucosaminyltransferase 5,mannoside acetylglucosaminyltransferase 5,mannoside acetylglucosaminyltransferase 5,mannoside acetylglucosaminyltransferase 5,
chr14	58482956	58488725	+	43	42	63	66	73	85	64	60	63.5	25	1.4902	1.4902	0.0021241	NM_029492	192644	Zdhhc20	DHHC-containing protein 20,DHHC-containing protein 20,DHHC-containing protein 20,
chr16	35217595	35221019	+	22	19	30	41	57	43	38	29	34.875	18.25	1.70874	1.70874	0.00212707	NM_001012765	216236	Adcy5	adenylate cyclase 5
chr3	156740314	156742186	+	11	3	12	16	32	26	12	15	15.875	12.75	2.34211	2.34211	0.00212851	NM_177274	189215	Negr1	neuronal growth regulator 1 isoform b
chr6	115091846	115093316	+	43	6	13	30	11	6	6	6	14.375	-13.25	-2.70968	2.70968	0.00213355	NM_013681	196753	Syn2	synapsin II,synapsin II,
chr7	75335105	75337657	+	17	14	20	14	32	33	26	22	23.125	14.25	1.89062	1.89062	0.0021372	NM_010513	219415	Igf1r	insulin-like growth factor I receptor,insulin-like growth factor I receptor,
chr7	75442399	75444292	+	40	20	28	37	24	10	10	12	21.875	-15.25	-2.07018	2.07018	0.0021436	NM_001013811	151743	Fam169b	hypothetical protein LOC434197
chr14	21625727	21628451	+	13	11	16	15	22	27	23	26	19.875	13.25	2	2	0.00218402	NM_001039138	220263	Camk2g	calcium/calmodulin-dependent protein kinase II
chr11	113105403	113108575	+	5	15	18	31	47	34	22	21	24.125	16.75	2.06349	2.06349	0.00219306	NM_001166503	185445	Slc39a11	n/a
chr15	92379253	92381467	+	36	17	29	41	22	7	8	16	21.125	-14.75	-2.07273	2.07273	0.00219363	NM_001164593	157634	Pdzrn4	n/a
chr4	128916917	128918482	+	25	23	22	17	11	7	8	8	15.25	-12.5	-2.38889	2.38889	0.00219534	NM_001033189	202103	C77080	hypothetical protein LOC97130,hypothetical protein LOC97130,hypothetical protein LOC97130,hypothetical protein LOC97130,
chr10	67696293	67700746	+	41	34	43	50	49	61	70	52	51.625	23.25	1.58125	1.58125	0.00220845	NM_023598	218529	Arid5b	AT rich interactive domain 5B (Mrf1 like),AT rich interactive domain 5B (Mrf1 like),AT rich interactive domain 5B (Mrf1 like),
chr6	37192622	37197360	+	68	48	65	86	39	42	40	32	51.875	-21.25	-1.51515	1.51515	0.00225055	NM_001081206	220867	Dgki	diacylglycerol kinase, iota
chr1	167524465	167526507	+	6	9	23	24	37	32	23	19	21.75	15.5	2.10714	2.10714	0.00225367	NM_001083897	200957	Mpzl1	myelin protein zero-like 1 isoform a
chr9	77532394	77534601	+	11	14	12	24	26	26	29	24	21.25	14	1.98246	1.98246	0.00225669	NM_172925	189808	Klhl31	kelch repeat and BTB (POZ) domain containing 1
chr6	90738935	90741393	+	34	22	37	32	18	9	15	15	22.5	-14.5	-1.95082	1.95082	0.00225785	NM_001134384	217483	Iqsec1	n/a
chr3	159530758	159532168	+	32	8	14	17	6	9	3	3	11	-11	-3	3	0.00230094	NM_026582	213670	Wls	G protein-coupled receptor 177,G protein-coupled receptor 177,G protein-coupled receptor 177,
chr13	41088972	41091241	+	14	11	9	22	31	26	30	14	20	13.5	2.01887	2.01887	0.00231331	NM_026550	193911	Pak1ip1	PAK/PLC-interacting protein 1
chr15	85070413	85073994	+	22	17	22	31	42	31	42	27	29.75	16.5	1.76744	1.76744	0.00234625	NM_010180	199084	Fbln1	fibulin 1
chr2	24575527	24578090	+	18	10	15	19	27	30	29	20	21.75	14	1.94915	1.94915	0.00237668	NM_001042528	201585	Cacna1b	calcium channel, voltage-dependent, N type,
chr10	74473626	74477495	+	12	30	19	39	49	47	34	31	33.5	19	1.79167	1.79167	0.002412	NM_010311	215218	Gnaz	guanine nucleotide binding protein, alpha z,guanine nucleotide binding protein, alpha z,
chr8	120823990	120827870	+	15	19	30	45	48	49	32	35	34.25	19	1.76768	1.76768	0.0024233	NM_019707	214292	Cdh13	cadherin 13,cadherin 13,cadherin 13,
chr17	13968986	13974325	+	37	21	48	45	67	54	40	50	45.375	20.75	1.59286	1.59286	0.00243271	NM_010806	214976	Mllt4	myeloid/lymphoid or mixed lineage-leukemia,myeloid/lymphoid or mixed lineage-leukemia,
chr1	69635614	69639449	+	63	46	45	58	36	31	25	24	41	-20.5	-1.66667	1.66667	0.00243353	NM_011770	218982	Ikzf2	helios
chr19	37719619	37720988	+	14	6	8	13	29	19	14	19	15.625	11.75	2.20513	2.20513	0.00243577	NM_175353	189498	Exoc6	exocyst complex component 6,exocyst complex component 6,
chr7	95435362	95439238	+	30	19	37	48	51	56	44	38	40.75	20	1.65041	1.65041	0.00245662	NM_009982	214893	Ctsc	cathepsin C preproprotein
chr3	29546486	29548359	+	46	20	19	25	14	5	11	14	19.375	-14.75	-2.22917	2.22917	0.00246785	NM_001167748	211319	6130401L20Rik	n/a
chr5	36097436	36099352	+	30	17	22	18	11	10	3	9	15	-12.5	-2.42857	2.42857	0.00247426	NM_001177699	217043	Ablim2	n/a
chr5	148879212	148881200	+	26	30	35	34	15	16	13	14	23	-14.5	-1.92063	1.92063	0.00247606	NM_029920	192406	Mtus2	hypothetical protein LOC77521 isoform b
chr16	67051360	67053472	+	10	12	16	14	35	23	17	21	18.875	12.75	2.02	2.02	0.00249291	NM_178721	188730	Cadm2	immunoglobulin superfamily, member 4D,immunoglobulin superfamily, member 4D,
chr2	121032662	121034419	+	33	25	34	39	9	20	13	17	23.625	-14.75	-1.90769	1.90769	0.00249422	NM_013735	218864	Trp53bp1	transformation related protein 53 binding,transformation related protein 53 binding,transformation related protein 53 binding,transformation related protein 53 binding,
chr4	86051159	86053830	+	14	13	15	10	32	26	19	20	19.375	12.75	1.98077	1.98077	0.00250911	NM_029967	213131	Adamtsl1	n/a
chr9	42343295	42346156	+	18	17	21	26	30	32	40	28	27.5	15.5	1.78481	1.78481	0.00252582	NM_175481	212123	Grik4	glutamate receptor KA1 precursor
chr15	53013072	53019078	+	38	39	45	80	86	63	62	54	58.625	23.25	1.49468	1.49468	0.00259517	NM_010162	219575	Ext1	exostosin 1
chr10	60827856	60833545	+	53	28	44	43	65	63	43	62	51.375	22.25	1.5528	1.5528	0.0026061	NM_013753	166795	X99384	paladin
chr10	39277838	39281378	+	16	19	38	40	50	49	32	38	35.625	18.75	1.71429	1.71429	0.00263514	NM_001122893	211508	Fyn	n/a
chr7	98387939	98390249	+	46	16	19	30	17	13	11	3	19	-14.5	-2.23404	2.23404	0.00264625	NM_011807	218971	Dlg2	chapsyn-110,chapsyn-110,chapsyn-110,
chr3	51351178	51358970	+	47	69	81	105	119	108	74	84	87	30.5	1.42509	1.42509	0.00265427	NM_080793	191945	Setd7	SET domain-containing protein 7
chr2	121376618	121382895	+	38	35	55	48	89	53	53	48	53	21.5	1.50888	1.50888	0.00271893	NM_172673	189992	Frmd5	FERM domain containing 5,FERM domain containing 5,FERM domain containing 5,FERM domain containing 5,
chr14	22256904	22258761	+	38	16	21	18	10	7	11	8	16.125	-12.75	-2.30769	2.30769	0.00272443	NM_134079	191568	Adk	adenosine kinase,adenosine kinase,adenosine kinase,
chr2	120631852	120634238	+	32	18	25	25	10	11	10	11	17.625	-12.75	-2.13333	2.13333	0.00273187	NM_001024856	202266	Ttbk2	tau tubulin kinase 2 isoform 2
chr6	141802956	141808291	+	62	48	50	78	32	31	36	34	46	-20	-1.55556	1.55556	0.0027326	NM_030687	213187	Slco1a4	solute carrier organic anion transporter family,
chr2	105203536	105205122	+	2	6	13	13	23	18	21	11	13.5	11.5	2.48387	2.48387	0.00273814	NM_028747	155083	0610012H03Rik	hypothetical protein LOC74088,hypothetical protein LOC74088,
chr12	30866111	30870067	+	74	39	37	49	25	20	31	25	37.625	-20.75	-1.76147	1.76147	0.00276517	NM_172951	189781	Sntg2	syntrophin, gamma 2,syntrophin, gamma 2,
chr2	101827078	101835899	+	152	86	132	158	96	77	84	85	108.125	-32.25	-1.35054	1.35054	0.00278021	NM_178886	188658	Ldlrad3	low density lipoprotein receptor class A domain
chr4	153934967	153940864	+	23	24	48	54	78	53	49	34	45.125	21.75	1.63504	1.63504	0.0027832	NM_001177995	216464	Prdm16	n/a
chr8	46462271	46464963	+	45	20	27	29	16	8	18	11	21.625	-15.25	-2.08929	2.08929	0.00278833	NM_153535	161561	Fam149a	hypothetical protein LOC212326,hypothetical protein LOC212326,hypothetical protein LOC212326,
chr18	86666512	86668566	+	50	13	17	20	8	12	9	7	16.75	-14.5	-2.52632	2.52632	0.00278903	NM_144946	191166	Neto1	neuropilin- and tolloid-like protein 1
chr14	51748653	51751976	+	48	27	26	48	28	13	15	16	27.125	-16.25	-1.85526	1.85526	0.00279863	NM_030098	192803	Rnase6	ribonuclease, RNase A family, 6
chr5	52601140	52602653	+	34	17	17	19	6	13	6	7	15	-12.5	-2.42857	2.42857	0.00279868	NM_001042620	201564	Dhx15	DEAH (Asp-Glu-Ala-His) box polypeptide 15
chr4	24451622	24453368	+	25	15	21	22	10	7	5	10	14.25	-11	-2.25714	2.25714	0.00281596	NM_199467	173377	F730047E07Rik	hypothetical protein LOC212377
chr2	142628503	142630845	+	12	11	9	20	22	18	28	25	18.75	13	2.06122	2.06122	0.00281924	NM_001081133	209167	Kif16b	kinesin family member 16B
chr9	57480097	57485555	+	29	29	40	64	66	43	54	57	48	21.5	1.57718	1.57718	0.00283614	NM_007783	219960	Csk	c-src tyrosine kinase,c-src tyrosine kinase,c-src tyrosine kinase,
chr16	30285753	30288347	+	18	7	18	19	27	27	21	30	21.5	14	1.96552	1.96552	0.00284288	NM_028973	187399	Lrrc15	leucine rich repeat containing 15
chr10	117233616	117236582	+	18	16	14	22	40	16	28	35	24.125	14.75	1.8806	1.8806	0.00284531	NM_134010	212862	Nup107	nucleoporin 107
chr11	23608178	23610153	+	9	6	9	15	32	14	11	22	15	11.5	2.24324	2.24324	0.0028732	NM_028304	193129	Pus10	coiled-coil domain containing 139
chr10	127818549	127821427	+	22	17	24	26	32	30	54	26	29.875	17.25	1.81176	1.81176	0.00287641	NM_172790	212270	Ankrd52	ankyrin repeat domain 52,ankyrin repeat domain 52,
chr1	184856210	184860986	+	23	32	39	50	58	51	48	44	43.875	19.75	1.58088	1.58088	0.00288079	NM_016928	218771	Tlr5	toll-like receptor 5
chr17	43713596	43715049	+	23	8	22	31	12	5	2	10	13.25	-11	-2.41935	2.41935	0.0028842	NM_013737	196706	Pla2g7	phospholipase A2, group VII,phospholipase A2, group VII,phospholipase A2, group VII,
chr16	20678768	20680293	+	6	8	8	20	25	11	23	23	15.625	12.25	2.28947	2.28947	0.00288921	NM_001005331	206109	Eif4g1	eukaryotic translation initiation factor 4,,eukaryotic translation initiation factor 4,,eukaryotic translation initiation factor 4,,
chr13	118449756	118451854	+	4	6	21	15	31	28	12	21	17.5	13.5	2.25581	2.25581	0.00289167	NM_010408	219467	Hcn1	hyperpolarization-activated, cyclic
chr1	82319174	82321113	+	34	18	34	32	11	19	12	10	21	-13.5	-1.94737	1.94737	0.00293488	NM_029777	192467	Rhbdd1	rhomboid domain containing 1,rhomboid domain containing 1,rhomboid domain containing 1,
chr8	83536169	83537967	+	11	8	9	18	19	23	22	20	16.875	12.25	2.13953	2.13953	0.00295543	NM_027554	213492	Usp38	ubiquitin specific peptidase 38
chr4	90933006	90937168	+	60	22	32	64	25	23	21	18	31.875	-17.25	-1.74194	1.74194	0.00295736	NM_207686	211133	Elavl2	ELAV-like 2 isoform 3,ELAV-like 2 isoform 3,
chr1	82435861	82445111	+	53	50	72	113	109	83	76	86	80.5	28	1.42105	1.42105	0.00296647	NM_001122685	187801	Rhbdd1	n/a
chr19	53949569	53952938	+	11	26	28	38	41	34	47	37	33.5	18.5	1.76289	1.76289	0.00296896	NM_001170847	185176	Rbm20	n/a
chr9	65209761	65215361	+	40	29	29	43	66	59	45	32	43.375	19.75	1.58955	1.58955	0.00297176	NM_001111145	159244	Gm514	n/a
chr15	88557176	88558893	+	5	8	11	12	20	21	20	12	14	11	2.29412	2.29412	0.00302196	NM_001033274	156830	Brd1	bromodomain containing 1
chr14	65000596	65004023	+	13	18	27	32	54	30	28	30	29.375	16.25	1.76471	1.76471	0.00304418	NM_026322	213718	Msra	methionine sulfoxide reductase A,methionine sulfoxide reductase A,methionine sulfoxide reductase A,methionine sulfoxide reductase A,
chr8	80129973	80131240	+	1	7	10	3	16	18	18	7	10.375	10.25	2.95238	2.95238	0.00306334	NM_145599	177553	Tmem184c	transmembrane protein 34
chr4	100030078	100032476	+	14	10	16	26	24	27	27	30	22.375	14.25	1.93443	1.93443	0.00311269	NM_013845	214551	Ror1	receptor tyrosine kinase-like orphan receptor 1
chr5	32787077	32790588	+	25	25	35	46	55	49	37	43	39.875	18.75	1.61475	1.61475	0.00313429	NM_172707	189969	Ppp1cb	protein phosphatase 1, catalytic subunit, beta,protein phosphatase 1, catalytic subunit, beta,
chr6	120381769	120384178	+	14	14	14	30	29	34	28	25	24.125	14.75	1.8806	1.8806	0.00314909	NM_145997	217396	Kdm5a	n/a
chr5	20246519	20249754	+	15	17	21	34	45	33	33	24	28.125	15.25	1.7439	1.7439	0.0031513	NM_172992	154188	Phtf2	putative homeodomain transcription factor 2,putative homeodomain transcription factor 2,putative homeodomain transcription factor 2,
chr6	77014330	77018094	+	22	23	26	35	55	37	38	28	33.25	16.5	1.66	1.66	0.00317933	NM_009819	198045	Ctnna2	catenin (cadherin associated protein), alpha 2,catenin (cadherin associated protein), alpha 2,
chr5	90643884	90645956	+	14	13	12	22	39	28	13	27	21.375	13.75	1.94828	1.94828	0.00318845	NM_001033310	202051	Cox18	COX18 cytochrome c oxidase assembly homolog,COX18 cytochrome c oxidase assembly homolog,
chr15	100798747	100801824	+	14	23	18	32	50	38	22	30	28.75	16	1.77108	1.77108	0.00325637	NM_011323	217551	Scn8a	n/a
chr9	108477190	108479807	+	12	14	15	13	34	28	18	18	19.375	12.25	1.92453	1.92453	0.00326558	NM_031392	213108	Wdr6	WD repeat domain 6
chr6	97163314	97167341	+	49	46	66	84	39	41	27	32	47.5	-20	-1.53333	1.53333	0.00333649	NM_022992	214092	Arl6ip5	ADP-ribosylation factor-like 6 interacting
chr9	102640675	102643981	+	14	18	21	26	56	26	31	19	26.625	15.25	1.80263	1.80263	0.00334494	NM_019764	214271	Amotl2	angiomotin like 2,angiomotin like 2,angiomotin like 2,
chr10	60629210	60631393	+	9	9	13	25	22	34	31	13	19.625	14.25	2.14	2.14	0.00334867	NM_001017433	220363	Tbata	stromal protein associated with thymii and lymph
chr7	13549890	13551198	+	26	9	14	36	7	7	9	7	13.375	-10.75	-2.34375	2.34375	0.0033655	NM_178732	217802	Zfp324	zinc finger protein 324
chr14	32980380	32983843	+	28	25	23	43	44	38	38	51	37	18	1.64286	1.64286	0.00336626	NM_019744	208763	Ncoa4	nuclear receptor coactivator 4
chr2	122108996	122113040	+	46	39	49	54	33	28	17	24	35.875	-18.25	-1.68224	1.68224	0.00337736	NM_177610	208353	Duox2	dual oxidase 2
chr5	149715630	149718347	+	18	15	19	22	39	37	18	27	24.875	14.25	1.80282	1.80282	0.00341738	NM_153572	190361	Katnal1	katanin p60 subunit A-like 1
chr16	4298382	4300298	+	32	13	23	27	12	7	12	8	16.375	-11.75	-2.11905	2.11905	0.00347008	NM_009624	198370	Adcy9	adenylate cyclase 9,adenylate cyclase 9,
chr2	135917483	135919859	+	44	13	29	47	25	5	12	15	22.625	-15.25	-2.01667	2.01667	0.0034888	NM_172858	189865	Pak7	p21 (CDKN1A)-activated kinase 7,p21 (CDKN1A)-activated kinase 7,p21 (CDKN1A)-activated kinase 7,
chr11	109653262	109655723	+	34	24	26	43	11	12	21	14	23	-14	-1.875	1.875	0.00349576	NM_027038	158240	1700012B07Rik	n/a
chr12	52940792	52945449	+	20	20	44	39	43	48	50	37	38.5	19.5	1.67826	1.67826	0.00350093	NM_144788	208201	Hectd1	n/a
chr2	43627961	43630251	+	9	11	23	18	34	25	19	27	21.25	13.5	1.93103	1.93103	0.00352121	NM_001025377	202221	Arhgap15	Rho GTPase activating protein 15 isoform 2
chr19	19039469	19042199	+	10	22	19	31	35	31	38	27	27.375	15.75	1.80769	1.80769	0.00353356	NM_146095	190762	Rorb	RAR-related orphan receptor beta isoform 2,RAR-related orphan receptor beta isoform 2,
chr18	9842025	9844945	+	36	28	35	48	14	24	18	16	27.125	-15.25	-1.78205	1.78205	0.00356423	NM_130449	191926	Colec12	collectin sub-family member 12
chr1	73993532	73998404	+	75	54	47	77	45	29	41	30	49.625	-21.75	-1.56129	1.56129	0.00356746	NM_027884	140148	Tns1	n/a
chr15	44532413	44536252	+	26	16	30	41	45	38	41	37	34.5	17.5	1.67961	1.67961	0.00357127	NM_178765	188698	5730410E15Rik	Golgi-localized syntaphilin-related protein,Golgi-localized syntaphilin-related protein,Golgi-localized syntaphilin-related protein,Golgi-localized syntaphilin-related protein,
chr9	86444044	86445427	+	36	16	12	31	14	5	8	10	15.875	-12.25	-2.25641	2.25641	0.00357946	NM_177208	187144	Dopey1	n/a
chr5	138101465	138104308	+	17	12	17	17	34	24	19	29	21.625	13.25	1.88333	1.88333	0.00358395	NM_178162	211990	Agfg2	HIV-1 Rev-binding protein-like protein isoform,HIV-1 Rev-binding protein-like protein isoform,HIV-1 Rev-binding protein-like protein isoform,HIV-1 Rev-binding protein-like protein isoform,
chr9	75212675	75214490	+	5	9	9	16	29	19	20	10	14.875	11.25	2.21622	2.21622	0.00359698	NM_013479	214649	Bcl2l10	Bcl2-like 10
chr9	64920197	64925109	+	34	40	49	83	35	22	22	30	38.375	-18.25	-1.62393	1.62393	0.00362474	NM_028906	213304	Dpp8	dipeptidylpeptidase 8
chr10	108229337	108231167	+	40	26	24	23	16	12	10	13	20.625	-14.75	-2.11321	2.11321	0.00363687	NM_009306	215223	Syt1	synaptotagmin I,synaptotagmin I,synaptotagmin I,
chr3	156631612	156633125	+	24	14	21	28	10	6	11	8	14.875	-10.75	-2.13158	2.13158	0.00366623	NM_177274	189215	Negr1	neuronal growth regulator 1 isoform b
chr2	58392396	58400299	+	141	74	125	145	96	78	70	70	98.75	-30	-1.35821	1.35821	0.00368602	NM_007394	200743	Acvr1	activin A receptor, type 1,activin A receptor, type 1,activin A receptor, type 1,activin A receptor, type 1,
chr10	24520618	24521876	+	4	7	15	17	17	24	20	20	16	12.5	2.28205	2.28205	0.00369645	NM_134005	191656	Enpp3	ectonucleotide pyrophosphatase/phosphodiesterase,ectonucleotide pyrophosphatase/phosphodiesterase,
chr2	13647329	13648973	+	33	22	19	27	12	11	10	11	18	-12.5	-2.06383	2.06383	0.00371007	NM_145838	212586	St8sia6	sialyltransferase 8 F
chr1	39036625	39038796	+	14	8	18	18	24	23	22	29	20	13	1.96296	1.96296	0.00375182	NM_026850	213615	Pdcl3	phosducin-like 3
chr8	13584430	13587808	+	27	8	20	26	54	20	26	33	26.625	16.25	1.87838	1.87838	0.00375455	NM_009025	199402	Rasa3	RAS p21 protein activator 3,RAS p21 protein activator 3,
chr12	109667221	109670483	+	27	26	38	31	62	40	31	46	38.25	18	1.61538	1.61538	0.00377527	NM_001043335	201527	Eml1	echinoderm microtubule associated protein like 1
chr7	109517412	109519281	+	19	24	22	38	16	9	12	8	18.125	-12.75	-2.08511	2.08511	0.00378168	NM_009287	219516	Stim1	stromal interaction molecule 1
chr2	163215767	163217656	+	10	8	11	13	31	17	22	11	15.375	11.25	2.15385	2.15385	0.00380554	NM_021566	214138	Jph2	junctophilin 2
chr2	18277445	18279555	+	53	21	15	21	15	13	6	10	19.375	-15.25	-2.29787	2.29787	0.00383023	NM_007869	200335	Dnajc1	DnaJ (Hsp40) homolog, subfamily C, member 1,DnaJ (Hsp40) homolog, subfamily C, member 1,
chr7	36270421	36273507	+	15	19	25	36	42	38	30	32	30	15.5	1.69663	1.69663	0.00389366	NM_028034	213437	Tdrd12	n/a
chr14	103454553	103456909	+	45	27	21	27	14	12	8	19	21.75	-15	-2.05263	2.05263	0.00391583	NM_008392	199889	Irg1	n/a
chr12	60091387	60093236	+	16	13	24	29	10	8	7	7	13.875	-10.75	-2.26471	2.26471	0.00391878	NM_009147	199138	Sec23a	SEC23A
chr3	68249540	68250769	+	29	14	10	15	9	6	4	4	11.375	-10.25	-2.64	2.64	0.00392064	NM_001113421	190305	Schip1	n/a
chr4	65506118	65508177	+	6	11	15	17	31	25	9	28	18	13	2.13043	2.13043	0.00393793	NM_019514	218693	Astn2	astrotactin 2 isoform a
chr12	4346515	4348913	+	12	8	20	33	35	27	34	21	23.75	15	1.92308	1.92308	0.00394222	NM_010881	219226	Ncoa1	nuclear receptor coactivator 1,nuclear receptor coactivator 1,nuclear receptor coactivator 1,nuclear receptor coactivator 1,
chr3	145402389	145404619	+	18	9	19	15	41	27	21	17	21	13	1.89655	1.89655	0.00397131	NM_026993	216689	Ddah1	dimethylarginine dimethylaminohydrolase 1
chr14	75315718	75321267	+	25	31	54	60	75	62	41	54	50.5	22	1.55696	1.55696	0.00398861	NM_001033439	202000	Lrch1	leucine-rich repeats and calponin homology (CH),leucine-rich repeats and calponin homology (CH),
chr18	46312014	46314623	+	15	13	20	25	36	27	32	21	24	13.5	1.78261	1.78261	0.0039959	NM_178872	188669	Trim36	haprin
chr19	40388374	40391689	+	30	13	25	38	49	31	39	35	32.5	16.5	1.68041	1.68041	0.00402239	NM_001034964	201925	Sorbs1	sorbin and SH3 domain containing 1 isoform 5,sorbin and SH3 domain containing 1 isoform 5,
chr15	16693696	16695679	+	39	10	15	21	4	4	7	13	13.875	-12.25	-2.58065	2.58065	0.00403041	NM_009869	197960	Cdh9	n/a
chr2	26293504	26295444	+	9	15	9	16	28	22	19	20	18.125	11.75	1.95918	1.95918	0.00403432	NM_153125	161649	Sec16a	SEC16 homolog A,SEC16 homolog A,SEC16 homolog A,
chr13	12000041	12001714	+	25	16	25	22	7	5	10	13	15.25	-11.5	-2.21053	2.21053	0.00404104	NM_023868	218516	Ryr2	ryanodine receptor 2, cardiac
chr9	40570294	40572116	+	6	10	9	18	26	23	25	9	16.125	11.75	2.14634	2.14634	0.00404787	NM_133733	191756	9030425E11Rik	adipocyte-specific adhesion molecule,adipocyte-specific adhesion molecule,adipocyte-specific adhesion molecule,
chr16	28255808	28260155	+	19	22	31	43	58	34	38	36	35.25	17	1.63551	1.63551	0.00406268	NM_183064	188476	Fgf12	fibroblast growth factor 12 isoform a
chr4	56967184	56972644	+	96	59	48	73	46	44	33	35	54.5	-24.5	-1.57988	1.57988	0.00410193	NM_001142965	158675	6430704M03Rik	n/a
chr8	46010051	46012936	+	12	13	22	23	31	30	26	25	23.5	13.5	1.80597	1.80597	0.00416305	NM_001081286	209152	Fat1	FAT tumor suppressor homolog 1
chr6	15703442	15706055	+	33	24	36	33	17	13	14	17	23.375	-13.75	-1.83333	1.83333	0.00416467	NM_175088	189616	Mdfic	MyoD family inhibitor domain containing protein,MyoD family inhibitor domain containing protein,
chr19	36528977	36534752	+	62	42	77	88	53	35	30	40	52.25	-21	-1.50299	1.50299	0.00419134	NM_029508	213218	Pcgf5	polycomb group ring finger 5,polycomb group ring finger 5,polycomb group ring finger 5,
chr9	40517487	40521512	+	55	25	48	57	28	20	28	22	34.625	-16.75	-1.6381	1.6381	0.00420658	NM_133733	191756	9030425E11Rik	adipocyte-specific adhesion molecule,adipocyte-specific adhesion molecule,adipocyte-specific adhesion molecule,
chr2	16388090	16390367	+	14	10	20	14	24	33	25	18	20.375	12.75	1.91071	1.91071	0.0042363	NM_026162	213759	Plxdc2	plexin domain containing 2 precursor
chr11	90223315	90229733	+	54	50	66	78	79	89	95	53	71.875	26.25	1.44681	1.44681	0.00423909	NM_172563	208419	Hlf	hepatic leukemia factor,hepatic leukemia factor,hepatic leukemia factor,hepatic leukemia factor,
chr1	95147647	95149126	+	8	9	9	10	23	15	16	17	13.75	10	2.14286	2.14286	0.00426542	NM_172463	212347	Sned1	sushi, nidogen and EGF-like domains 1
chr4	43810308	43814174	+	18	20	32	20	34	32	40	34	29.875	15.75	1.71591	1.71591	0.00430736	NM_019474	166341	Olfr156	olfactory receptor 156
chr5	124908553	124910220	+	12	7	12	17	28	20	13	25	17	12	2.09091	2.09091	0.0043113	NM_030241	206870	Setd8	SET domain-containing protein,SET domain-containing protein,
chr10	39334905	39338449	+	33	29	23	36	53	42	41	37	37.75	17	1.5812	1.5812	0.00436935	NM_134000	220774	Traf3ip2	Traf3 interacting protein 2
chr17	46249107	46252810	+	12	12	36	49	42	32	43	46	34	20	1.83333	1.83333	0.00441307	NM_026768	213631	Mrps18a	mitochondrial ribosomal protein S18A
chr9	61816536	61821315	+	22	23	45	44	64	53	36	37	40.75	19	1.608	1.608	0.00447205	NM_028748	213340	Paqr5	membrane progestin receptor gamma,membrane progestin receptor gamma,
chr15	90515676	90519401	+	54	46	50	82	33	37	38	23	44.75	-19.5	-1.55714	1.55714	0.00448187	NM_001033851	201956	Cpne8	copine VIII isoform 2
chr4	47217766	47220557	+	33	13	25	33	43	39	36	33	32.375	16.25	1.6701	1.6701	0.00452288	NM_009928	197852	Col15a1	procollagen, type XV
chr15	13037033	13039774	+	49	25	45	39	24	25	16	16	29.625	-16.25	-1.75581	1.75581	0.00453359	NM_007666	200512	Cdh6	cadherin 6
chr1	184885226	184889141	+	15	21	28	37	35	34	45	35	32	16.5	1.69474	1.69474	0.00454021	NM_016928	218771	Tlr5	toll-like receptor 5
chr5	112857642	112859177	+	6	10	11	15	21	23	23	12	15.625	11.25	2.125	2.125	0.00454339	NM_019982	214225	Sez6l	seizure related 6 homolog like,seizure related 6 homolog like,seizure related 6 homolog like,seizure related 6 homolog like,
chr18	80318857	80325894	+	66	36	71	65	105	89	63	52	68.75	25.5	1.45536	1.45536	0.00458503	NM_175028	189629	Adnp2	n/a
chr3	53692064	53694670	+	46	19	28	37	23	12	12	15	23.375	-14.25	-1.87692	1.87692	0.00459326	NM_026435	218432	Ufm1	ubiquitin-fold modifier 1
chr17	24013572	24015881	+	13	13	14	10	31	20	27	14	18.375	11.75	1.94	1.94	0.00462976	NM_019910	208755	Dcpp1	demilune cell and parotid protein
chr16	91589350	91594803	+	25	42	43	57	70	57	56	44	50.25	20.5	1.5125	1.5125	0.00465273	NM_030018	208616	Tmem50b	transmembrane protein 50B
chr1	136494139	136498537	+	39	29	42	43	69	46	45	47	45.625	18.25	1.5	1.5	0.00467406	NM_152895	217573	Kdm5b	PLU1,PLU1,PLU1,
chr8	34948399	34953944	+	45	30	50	84	75	85	55	53	59.625	24.25	1.51053	1.51053	0.00468495	NM_001042675	216020	Rbpms	RNA binding protein gene with multiple splicing
chr10	68739932	68743333	+	16	10	28	34	36	29	34	33	27.75	15.5	1.775	1.775	0.00471008	NM_001081347	215890	Rhobtb1	Rho-related BTB domain containing 1,Rho-related BTB domain containing 1,
chr3	114729899	114731575	+	3	10	11	23	27	26	15	19	17	12.5	2.16279	2.16279	0.00471021	NM_153458	212439	Olfm3	olfactomedin 3 isoform A
chr17	87809811	87813400	+	20	16	23	30	40	34	34	25	28.125	14.75	1.71084	1.71084	0.00471423	NM_029298	208117	1700011E24Rik	n/a
chr3	78940167	78942276	+	26	21	37	28	14	12	12	14	20.375	-12.75	-1.91071	1.91071	0.0047473	NM_001099624	209994	Rapgef2	Rap guanine nucleotide exchange factor (GEF) 2,Rap guanine nucleotide exchange factor (GEF) 2,
chr5	115188428	115190874	+	54	34	54	47	36	28	25	14	36.125	-18.25	-1.67593	1.67593	0.00474837	NM_019834	214249	Git2	G protein-coupled receptor kinase-interactor 2
chr16	91891607	91900233	+	34	44	62	78	94	66	52	70	62.875	23.75	1.46569	1.46569	0.00475604	NM_010587	198426	Itsn1	intersectin 1,intersectin 1,intersectin 1,
chr15	95074922	95077272	+	41	26	36	56	25	14	24	19	29.375	-14.75	-1.67045	1.67045	0.00477193	NM_016743	196403	Nell2	nel-like 2 homolog,nel-like 2 homolog,
chr3	67281680	67284823	+	56	32	59	67	41	29	20	30	40.875	-18.25	-1.5748	1.5748	0.00479216	NM_001164763	157574	Rarres1	n/a
chr1	78474775	78484671	+	115	77	117	157	85	60	76	81	94.75	-27.5	-1.33951	1.33951	0.00479734	NM_011811	214722	Farsb	phenylalanyl-tRNA synthetase, beta subunit,phenylalanyl-tRNA synthetase, beta subunit,
chr14	58624429	58626403	+	35	16	21	29	18	10	11	5	17.625	-12.25	-2.06522	2.06522	0.0047982	NM_028643	213353	Efha1	Smhs2 homolog
chr3	130051149	130053901	+	39	24	48	55	23	27	17	19	30.75	-15.5	-1.67391	1.67391	0.0048028	NM_029838	218289	Col25a1	collagen, type XXV, alpha 1 isoform 1,collagen, type XXV, alpha 1 isoform 1,
chr7	105234320	105236154	+	6	11	14	15	33	17	23	13	16.625	11.25	2.02273	2.02273	0.00484044	NM_008663	219741	Myo7a	myosin VIIa,myosin VIIa,myosin VIIa,
chr13	59707111	59709038	+	9	11	13	22	28	25	21	19	18.875	12.25	1.96078	1.96078	0.00486615	NM_030153	213271	Naa35	MAK10 homolog, amino-acid N-acetyltransferase,MAK10 homolog, amino-acid N-acetyltransferase,
chr13	91132091	91134105	+	22	22	19	25	8	7	6	15	15.625	-11.25	-2.125	2.125	0.00487414	NM_025770	194427	Atg10	autophagy-related 10-like
chrX	109484031	109485088	+	103	42	66	53	41	43	27	34	51.125	-24.75	-1.63871	1.63871	0.00491928	NM_026565	155389	Apool	apolipoprotein O-like,apolipoprotein O-like,
chr18	24113914	24117778	+	47	24	43	67	24	22	19	29	33.5	-16	-1.62745	1.62745	0.00492134	NM_027007	218412	Zfp397	zinc finger protein 397
chr6	115072023	115073756	+	12	12	6	15	25	23	14	21	16.625	11.25	2.02273	2.02273	0.00492557	NM_013681	196753	Syn2	synapsin II,synapsin II,
chr8	83204209	83208518	+	52	43	40	75	35	35	22	25	40.375	-18.25	-1.584	1.584	0.00492891	NM_001167898	185357	Frem3	n/a
chr6	70849193	70851440	+	4	12	17	26	36	26	25	16	20.25	13.5	2	2	0.00493159	NM_010121	219600	Eif2ak3	eukaryotic translation initiation factor 2 alpha,eukaryotic translation initiation factor 2 alpha,
chr9	18189660	18191086	+	40	7	20	21	10	10	4	8	14.5	-12	-2.41176	2.41176	0.00493307	NM_028279	211546	Naalad2	N-acetylated alpha-linked acidic dipeptidase 2,N-acetylated alpha-linked acidic dipeptidase 2,N-acetylated alpha-linked acidic dipeptidase 2,
chr14	15694234	15696090	+	29	14	30	39	18	12	15	5	19.25	-12.5	-1.96154	1.96154	0.00493813	NM_001034865	201934	Nek10	NIMA (never in mitosis gene a)- related kinase
chr6	118365300	118368116	+	46	27	27	39	17	21	20	10	25.75	-15	-1.82192	1.82192	0.00497696	NM_194339	221006	Bms1	BMS1-like, ribosome assembly protein
chr5	23123569	23125831	+	35	16	40	42	11	17	17	17	23.75	-13.5	-1.79412	1.79412	0.00498686	NM_009274	198921	Srpk2	serine/arginine-rich protein specific kinase 2,serine/arginine-rich protein specific kinase 2,serine/arginine-rich protein specific kinase 2,serine/arginine-rich protein specific kinase 2,
chr16	33503890	33506433	+	72	28	33	58	39	21	22	17	35.25	-19	-1.73786	1.73786	0.00499482	NM_011749	218992	Zfp148	zinc finger protein 148,zinc finger protein 148,
chr2	49358525	49361201	+	62	19	32	36	26	18	11	16	26.875	-16.25	-1.86667	1.86667	0.00500342	NM_172663	189999	Epc2	enhancer of polycomb homolog 2,enhancer of polycomb homolog 2,
chr1	38612454	38619388	+	80	43	62	105	105	73	78	95	80.625	27.25	1.40672	1.40672	0.00504161	NM_010678	215043	Aff3	n/a
chr17	35207262	35210302	+	25	14	14	22	32	32	37	19	25	14.5	1.8169	1.8169	0.00504501	NM_033478	192226	Ly6g6d	lymphocyte antigen 6 complex G6D
chr6	96947503	96951493	+	53	31	38	60	26	27	26	19	34.625	-16.25	-1.61321	1.61321	0.00505112	NM_177233	153983	Fam19a4	TAFA4 protein
chr10	24421703	24425322	+	64	37	60	60	42	31	27	27	43	-18.5	-1.54815	1.54815	0.00505349	NM_008813	199544	Enpp1	ectonucleotide pyrophosphatase/phosphodiesterase,ectonucleotide pyrophosphatase/phosphodiesterase,
chr1	43543827	43546293	+	35	29	49	40	26	20	18	16	28.75	-15.5	-1.7381	1.7381	0.0050612	NM_010879	208911	Nck2	non-catalytic region of tyrosine kinase adaptor
chr6	146530350	146532326	+	26	23	24	25	11	12	9	12	17.75	-12	-2.02128	2.02128	0.00509028	NM_026218	218442	Fgfr1op2	FGFR1 oncogene partner 2
chr15	30934007	30939227	+	67	50	81	95	55	45	39	40	58.125	-21.25	-1.44737	1.44737	0.00510875	NM_008729	199609	Ctnnd2	catenin (cadherin associated protein), delta 2
chr14	48164552	48168190	+	17	23	25	28	43	27	32	38	29.875	14.75	1.65556	1.65556	0.00512788	NM_172599	190032	D14Ertd436e	hypothetical protein LOC218978
chr9	71025836	71028723	+	32	23	24	46	17	12	16	15	22.5	-13	-1.8125	1.8125	0.00513281	NM_022026	220620	Aqp9	aquaporin 9
chr11	22074517	22078868	+	31	24	45	47	63	44	39	53	43.75	18.5	1.53623	1.53623	0.00514164	NM_153078	190521	Ehbp1	EH domain binding protein 1,EH domain binding protein 1,EH domain binding protein 1,
chr1	39481915	39483852	+	9	19	29	22	32	31	43	23	26.875	15.75	1.82895	1.82895	0.00516572	NM_018775	204855	Tbc1d8	TBC1 domain family, member 8,TBC1 domain family, member 8,
chr4	49818043	49821029	+	5	15	17	37	40	23	34	25	24.625	15.75	1.9403	1.9403	0.00516586	NM_001033351	217603	Grin3a	n/a
chr17	73443889	73446789	+	37	35	34	55	25	16	23	21	30.5	-15.5	-1.68132	1.68132	0.00517378	NM_001081071	216450	Lclat1	lysocardiolipin acyltransferase
chr6	22856037	22858167	+	33	21	22	39	14	19	9	11	20.5	-13	-1.92857	1.92857	0.00517687	NM_001081306	221349	Ptprz1	protein tyrosine phosphatase, receptor type Z,,protein tyrosine phosphatase, receptor type Z,,
chr6	112815502	112819646	+	52	51	63	98	54	41	35	25	51.375	-20.75	-1.5061	1.5061	0.00518436	NM_080448	191989	Srgap3	SLIT-ROBO Rho GTPase activating protein 3,SLIT-ROBO Rho GTPase activating protein 3,SLIT-ROBO Rho GTPase activating protein 3,
chr11	121404376	121408083	+	21	18	20	35	41	35	27	35	29.25	15	1.68966	1.68966	0.00518819	NM_029878	192419	Tbcd	tubulin-specific chaperone d
chr15	73544795	73546293	+	41	15	10	25	10	10	7	8	15.375	-12.25	-2.32432	2.32432	0.00520015	NM_173365	212224	Gpr20	G protein-coupled receptor 20
chr11	117107696	117113410	+	40	24	44	53	62	38	54	60	47.375	19.75	1.52667	1.52667	0.00520152	NM_001113486	206282	2023-09-09	n/a
chr18	20849128	20855468	+	108	39	72	96	48	54	43	37	61	-24	-1.4898	1.4898	0.00520228	NM_019737	195705	B4galt6	UDP-Gal:betaGlcNAc beta
chr3	129689856	129697083	+	59	46	45	78	116	62	55	63	65.75	23.5	1.43519	1.43519	0.00520368	NM_207209	221255	Sec24b	SEC24 related gene family, member B,SEC24 related gene family, member B,
chr15	34470671	34472627	+	29	11	21	35	12	7	9	12	16.25	-11	-2.02326	2.02326	0.00521965	NM_026340	178092	Pop1	processing of precursors 1 homolog isoform 2
chr18	82726620	82729958	+	57	25	37	63	35	17	22	22	33.625	-16.75	-1.66337	1.66337	0.00522102	NM_001025254	220352	Mbp	myelin basic protein isoform 2
chr2	81979002	81980520	+	13	18	18	34	13	6	8	6	14.125	-10.75	-2.22857	2.22857	0.00522549	NM_175513	189422	Zfp804a	zinc finger protein 804A,zinc finger protein 804A,
chr7	128577468	128580764	+	49	36	35	53	21	21	32	17	32.875	-16.75	-1.68367	1.68367	0.0052374	NM_001081327	205862	Hs3st2	heparan sulfate D-glucosaminyl
chr2	38167706	38173888	+	69	55	58	78	53	29	37	37	51.625	-20.75	-1.50303	1.50303	0.00524616	NM_146122	190744	Dennd1a	DENN/MADD domain containing 1A
chr2	118285403	118290604	+	26	24	52	41	55	58	43	42	43.5	19.5	1.57778	1.57778	0.00530393	NM_001177806	217031	Eif2ak4	n/a
chr18	22507870	22510273	+	15	12	14	39	27	22	49	29	26.25	17	1.95775	1.95775	0.00532418	NM_001167777	185371	Asxl3	n/a
chr10	53676394	53684990	+	53	63	62	99	113	84	66	79	78.125	25.25	1.3855	1.3855	0.00532894	NM_008548	215509	Man1a	mannosidase, alpha, class 1A, member 1,mannosidase, alpha, class 1A, member 1,mannosidase, alpha, class 1A, member 1,
chr18	20118482	20122985	+	58	29	58	78	42	24	27	32	42.25	-18	-1.54135	1.54135	0.00533518	NM_007882	200323	Dsc3	desmocollin 3
chr10	70526429	70529202	+	16	13	25	27	41	33	25	25	25.875	13.75	1.72368	1.72368	0.00533634	NM_031397	218264	Bicc1	bicaudal C homolog 1,bicaudal C homolog 1,
chr9	65866339	65871480	+	39	25	31	42	52	53	38	44	41.125	17.75	1.55039	1.55039	0.00537478	NM_173185	189756	Csnk1g1	casein kinase 1, gamma 1,casein kinase 1, gamma 1,casein kinase 1, gamma 1,
chr2	9998109	10001081	+	43	22	37	48	10	25	17	20	27.5	-15	-1.75	1.75	0.00539808	NM_020615	195801	Atp5c1	ATP synthase, H+ transporting, mitochondrial F1
chr12	45938726	45944897	+	19	40	51	57	64	58	58	49	50.625	21.75	1.54717	1.54717	0.00541032	NM_144552	187375	Stxbp6	syntaxin binding protein 6 (amisyn)
chr7	30694314	30697784	+	35	26	48	62	25	25	23	17	31.625	-15.25	-1.63542	1.63542	0.00547121	NM_011754	197210	Zfp27	zinc finger protein 27
chr3	156458791	156462345	+	21	20	27	42	48	48	40	23	33.875	16.75	1.65686	1.65686	0.00547916	NM_177274	189215	Negr1	neuronal growth regulator 1 isoform b
chr13	9095255	9101882	+	52	49	76	81	89	84	81	63	73	24	1.39344	1.39344	0.00548869	NM_172585	212317	Larp4b	La ribonucleoprotein domain family, member 5,La ribonucleoprotein domain family, member 5,
chr4	109377040	109383150	+	79	44	57	59	48	32	24	34	47	-21	-1.57534	1.57534	0.00549717	NM_007983	220660	Faf1	Fas-associated factor 1
chr2	27009379	27012411	+	31	19	43	55	24	11	20	18	26.5	-14.5	-1.75325	1.75325	0.00550586	NM_138942	218144	Dbh	dopamine beta hydroxylase
chr6	15730965	15732719	+	30	13	28	23	10	10	13	7	16.5	-11.5	-2.06977	2.06977	0.00551356	NM_175088	189616	Mdfic	MyoD family inhibitor domain containing protein,MyoD family inhibitor domain containing protein,
chr11	72678981	72682564	+	41	38	40	45	27	24	19	19	31.875	-15.75	-1.65625	1.65625	0.00553867	NM_001045536	201484	Zzef1	zinc finger, ZZ-type with EF hand domain 1
chr8	41693096	41700456	+	111	78	96	142	73	69	74	61	87.375	-25.75	-1.34564	1.34564	0.00554775	NM_001040699	201615	Mtmr7	myotubularin related protein 7,myotubularin related protein 7,
chr7	150469850	150474935	+	34	33	48	71	60	44	75	64	54.25	23	1.53801	1.53801	0.00554862	NM_008434	199856	Kcnq1	potassium voltage-gated channel, subfamily Q,
chr7	89407244	89409628	+	21	8	23	25	39	30	26	24	24.625	14.25	1.81429	1.81429	0.00555018	NM_017400	196222	Sh3gl3	SH3-domain GRB2-like 3,SH3-domain GRB2-like 3,
chr14	87809772	87812633	+	36	32	30	39	22	15	21	12	25.75	-14.5	-1.78378	1.78378	0.00557812	NM_172605	190039	Tdrd3	tudor domain containing 3
chr15	54322210	54325133	+	17	16	10	26	45	25	18	26	23	13.5	1.83077	1.83077	0.00558151	NM_173422	189717	Colec10	collectin sub-family member 10
chr2	167269772	167274831	+	19	26	29	56	77	51	34	29	39.625	19.75	1.66387	1.66387	0.00558446	NM_148929	216554	Slc9a8	Na-H exchanger isoform NHE8 isoform a,Na-H exchanger isoform NHE8 isoform a,
chr4	118220340	118221392	+	12	5	6	12	33	12	11	16	13.375	10.25	2.24242	2.24242	0.00559208	NM_172383	170113	Tmem125	hypothetical protein LOC230678
chr3	89383222	89388114	+	41	20	43	46	66	60	33	46	44.625	19.25	1.55	1.55	0.00559495	NM_080466	191977	Kcnn3	potassium intermediate/small conductance
chr7	133367647	133369436	+	35	19	25	31	16	17	8	10	19.75	-12.5	-1.92593	1.92593	0.00559848	NM_028816	213321	Xpo6	exportin 6,exportin 6,exportin 6,
chr16	73945685	73947585	+	14	20	19	25	40	33	26	23	25.625	13.25	1.69737	1.69737	0.0056031	NM_175549	208370	Robo2	roundabout homolog 2,roundabout homolog 2,roundabout homolog 2,roundabout homolog 2,
chr8	48795604	48797927	+	31	23	39	57	27	24	11	13	27	-14.5	-1.73418	1.73418	0.00561491	NM_172407	190171	Cdkn2aip	CDKN2A interacting protein
chr9	121603198	121604711	+	4	1	12	15	23	14	8	23	12.375	11.25	2.66667	2.66667	0.00561702	NM_178677	188765	Sec22c	SEC22 vesicle trafficking protein-like 3,SEC22 vesicle trafficking protein-like 3,
chr8	3262749	3269429	+	69	55	67	84	104	88	73	69	77	23.5	1.36015	1.36015	0.00566978	NM_010568	219387	Insr	insulin receptor,insulin receptor,
chr11	74329672	74334231	+	30	22	54	53	71	51	53	39	46.5	20	1.54795	1.54795	0.00567363	NM_001015046	202336	Rap1gap2	GTPase activating RANGAP domain-like 4,GTPase activating RANGAP domain-like 4,GTPase activating RANGAP domain-like 4,
chr10	41734104	41737514	+	18	14	35	29	41	43	40	21	30.5	16	1.71111	1.71111	0.00571311	NM_001034858	220302	Armc2	armadillo repeat containing 2,armadillo repeat containing 2,
chr8	119095091	119097727	+	30	19	29	33	14	13	9	16	20	-12	-1.85714	1.85714	0.0057182	NM_029441	220791	Cdyl2	chromodomain protein, Y chromosome-like 2
chr3	8661793	8664479	+	52	14	23	51	16	15	13	19	24.625	-14.75	-1.85507	1.85507	0.00573857	NM_010423	219461	Hey1	hairy/enhancer-of-split related with YRPW motif
chr2	161827229	161828854	+	36	17	17	27	13	9	13	7	17.125	-11.75	-2.04444	2.04444	0.00574022	NM_021464	214168	Ptprt	protein tyrosine phosphatase, receptor type, T,protein tyrosine phosphatase, receptor type, T,protein tyrosine phosphatase, receptor type, T,protein tyrosine phosphatase, receptor type, T,protein tyrosine phosphatase, receptor type, T,protein tyrosine phosphatase, receptor type, T,
chr17	28774667	28776175	+	36	11	14	25	10	4	10	9	14.375	-11.25	-2.28571	2.28571	0.00574328	NM_016795	214483	Srpk1	serine/arginine-rich protein specific kinase 1
chr16	28923308	28927648	+	32	31	60	58	58	58	64	56	53.125	21.25	1.5	1.5	0.00575929	NM_177718	160443	1600021P15Rik	hypothetical protein LOC239796
chr17	90708306	90709743	+	32	8	23	16	6	9	8	6	13.25	-11	-2.41935	2.41935	0.00577602	NM_177284	217397	Nrxn1	n/a
chr3	27074076	27075572	+	35	7	13	25	4	7	6	10	13	-10.5	-2.35484	2.35484	0.00578475	NM_178772	211919	Nceh1	arylacetamide deacetylase-like 1
chr14	32589634	32591289	+	33	10	16	21	6	12	3	8	13.125	-11.25	-2.5	2.5	0.00579977	NM_001024604	216204	Ankrd28	ankyrin repeat domain 28,ankyrin repeat domain 28,
chr2	7278582	7280248	+	3	9	18	16	30	18	18	19	16.625	11.75	2.09302	2.09302	0.00580422	NM_001110232	215821	Celf2	n/a
chr16	42276864	42278224	+	27	12	13	24	12	5	4	8	12.625	-9.75	-2.25806	2.25806	0.0058049	NM_008083	215638	Gap43	growth associated protein 43
chr10	125406022	125409643	+	29	15	36	38	43	52	44	28	35.875	17.75	1.65741	1.65741	0.0058298	NM_177152	189254	Lrig3	leucine-rich repeats and immunoglobulin-like,leucine-rich repeats and immunoglobulin-like,leucine-rich repeats and immunoglobulin-like,
chr10	127524342	127527755	+	48	22	30	47	23	13	17	21	27	-14.5	-1.73418	1.73418	0.00583714	NM_016774	214488	Atp5b	ATP synthase, H+ transporting mitochondrial F1
chr14	73674459	73677653	+	11	16	24	37	40	22	32	40	28	15.5	1.76543	1.76543	0.00585199	NM_009029	215382	Rb1	retinoblastoma 1
chr15	86225536	86228996	+	20	24	19	55	51	34	41	42	36	18	1.66667	1.66667	0.00587824	NM_145476	212631	Tbc1d22a	TBC1 domain family, member 22a
chr12	52819528	52821888	+	45	32	36	53	26	16	22	25	31.625	-15.25	-1.63542	1.63542	0.00588432	NM_021710	195299	Ap4s1	adaptor-related protein complex AP-4, sigma 1
chr2	71677109	71679977	+	31	29	31	49	16	24	13	17	25.875	-13.75	-1.72368	1.72368	0.00589488	NM_008397	215541	Itga6	integrin alpha 6,integrin alpha 6,integrin alpha 6,integrin alpha 6,
chr14	32586401	32588328	+	33	21	27	28	13	11	11	16	20.125	-12.25	-1.875	1.875	0.00589875	NM_001024604	216204	Ankrd28	ankyrin repeat domain 28,ankyrin repeat domain 28,
chr2	16551606	16554957	+	20	13	27	32	38	34	31	31	28.625	14.75	1.69412	1.69412	0.00592689	NM_026162	213759	Plxdc2	plexin domain containing 2 precursor
chr7	31916953	31919031	+	23	23	30	17	13	11	7	10	16.875	-11.75	-2.06818	2.06818	0.005935	NM_027898	193318	Gramd1a	GRAM domain containing 1A
chr14	34403424	34408458	+	23	27	35	87	69	47	68	49	50.125	24.25	1.63816	1.63816	0.00594133	NM_008978	215345	Ptpn20	protein tyrosine phosphatase, non-receptor type
chr11	54258877	54260129	+	39	19	10	22	5	8	9	12	15.5	-12.5	-2.35135	2.35135	0.00599003	NM_173753	187347	Fnip1	folliculin interacting protein 1
chr1	71429044	71434271	+	59	50	67	95	38	50	33	39	53.5	-20	-1.45977	1.45977	0.00600414	NM_175210	208185	Abca12	n/a
chr8	23608124	23612148	+	29	14	28	57	55	38	50	34	37.625	18.75	1.66372	1.66372	0.00601041	NM_011394	205119	Slc20a2	solute carrier family 20, member 2
chr16	91045475	91047585	+	9	15	11	25	30	22	23	24	20.25	12.5	1.89286	1.89286	0.00601626	NM_026110	210378	Gcfc1	n/a
chr2	29066729	29068673	+	12	10	12	15	19	25	16	25	17.5	11.5	1.97872	1.97872	0.00603139	NM_133500	212921	Ntng2	netrin G2 isoform a
chr16	37510643	37516661	+	40	52	63	85	84	79	76	60	68.125	23.25	1.4115	1.4115	0.00605983	NM_028812	218347	Gtf2e1	general transcription factor II E, polypeptide 1
chr1	7089457	7091575	+	14	11	15	13	22	26	27	16	18.625	11.75	1.92157	1.92157	0.00606159	NM_183028	188492	Pcmtd1	protein-L-isoaspartate (D-aspartate),protein-L-isoaspartate (D-aspartate),protein-L-isoaspartate (D-aspartate),
chr9	34274714	34277957	+	29	35	46	61	28	28	18	17	32	-16	-1.66667	1.66667	0.00606258	NM_026324	194044	Kirrel3	membrane protein mKirre,membrane protein mKirre,membrane protein mKirre,membrane protein mKirre,
chr3	94279293	94281764	+	18	9	16	27	39	26	17	29	22.5	13.5	1.85714	1.85714	0.00606811	NM_172434	211525	Celf3	CUG-BP and ETR-3 like factor 3,CUG-BP and ETR-3 like factor 3,CUG-BP and ETR-3 like factor 3,CUG-BP and ETR-3 like factor 3,
chr8	36667789	36673889	+	44	59	61	85	119	68	70	61	71.25	24	1.40506	1.40506	0.00607121	NM_001081279	215906	Mfhas1	malignant fibrous histiocytoma amplified
chr9	102087711	102094691	+	42	29	66	69	88	71	51	54	58.625	22.25	1.46842	1.46842	0.00611033	NM_001168296	217112	Ephb1	n/a
chr2	113956456	113959312	+	26	33	28	59	29	15	18	11	26.5	-15	-1.78947	1.78947	0.00611384	NM_009702	198259	Aqr	aquarius,aquarius,
chr2	72780297	72786191	+	82	56	52	71	39	43	35	37	52.375	-21.25	-1.50898	1.50898	0.00611427	NM_001098425	220083	Sp3	Sp3 transcription factor isoform 2,Sp3 transcription factor isoform 2,
chr11	54226344	54229233	+	10	14	26	25	30	26	38	24	24.75	14	1.78873	1.78873	0.00611716	NM_029105	158835	4930404A10Rik	n/a
chr8	18626969	18632660	+	46	29	44	47	55	55	54	53	49	19	1.48101	1.48101	0.00612972	NM_173189	212226	Mcph1	microcephaly, primary autosomal recessive 1,microcephaly, primary autosomal recessive 1,
chr10	125447997	125452989	+	28	35	44	76	77	55	56	50	52.625	20.75	1.49112	1.49112	0.00614234	NM_177152	189254	Lrig3	leucine-rich repeats and immunoglobulin-like,leucine-rich repeats and immunoglobulin-like,leucine-rich repeats and immunoglobulin-like,
chr4	64891444	64892917	+	3	9	12	18	29	13	27	12	15.5	12	2.26316	2.26316	0.0061609	NM_021362	218621	Pappa	pregnancy-associated plasma protein A
chr5	22651328	22653388	+	37	14	23	29	9	10	8	17	18.125	-12.25	-2.02083	2.02083	0.00616373	NM_029990	186984	Lhfpl3	n/a
chr3	107664893	107666971	+	11	3	16	18	24	26	23	12	16.625	11.75	2.09302	2.09302	0.00618018	NM_133867	191676	Eps8l3	epidermal growth factor receptor pathway
chr2	155704619	155709512	+	20	42	40	62	54	67	42	65	50.5	23	1.58974	1.58974	0.00618678	NM_018888	216624	Uqcc	basic FGF repressed, zinc binding protein,basic FGF repressed, zinc binding protein,
chr19	14602759	14605986	+	44	25	34	52	25	20	14	22	28.875	-14.75	-1.68605	1.68605	0.00620167	NM_011600	197333	Tle4	transducin-like enhancer protein 4,transducin-like enhancer protein 4,
chr8	113701955	113705648	+	24	14	23	33	29	37	50	24	29.875	16.25	1.74713	1.74713	0.00621839	NM_009149	220655	Glg1	golgi apparatus protein 1
chr19	17658232	17666619	+	92	54	94	108	77	31	56	51	69.125	-24.75	-1.43612	1.43612	0.00626146	NM_001163144	211391	Pcsk5	n/a
chr2	156492840	156495640	+	16	10	15	25	38	42	15	16	22.25	14	1.91803	1.91803	0.0063072	NM_146128	216393	Dlgap4	discs, large homolog-associated protein 4
chr13	19157907	19161425	+	9	18	23	38	41	31	28	33	27.875	15.25	1.75309	1.75309	0.0063432	NM_175007	208392	Amph	amphiphysin,amphiphysin,amphiphysin,amphiphysin,
chr17	33109711	33113121	+	66	36	26	44	23	15	32	16	32.375	-18.75	-1.81522	1.81522	0.00634579	NM_153063	218037	Zfp472	zinc finger protein 472
chr9	68827112	68831695	+	61	50	55	62	48	29	33	25	45.375	-19.25	-1.53846	1.53846	0.0063493	NM_013646	214604	Rora	RAR-related orphan receptor alpha,RAR-related orphan receptor alpha,RAR-related orphan receptor alpha,
chr1	129515463	129516930	+	7	8	7	11	14	8	23	22	13.125	10.25	2.28125	2.28125	0.0063506	NM_028135	159292	Tmem163	hypothetical protein LOC72160
chr11	61532647	61535559	+	18	20	20	39	43	34	41	24	30.25	15	1.65934	1.65934	0.00635926	NM_001033227	216606	Slc5a10	solute carrier family 5 (sodium/glucose,solute carrier family 5 (sodium/glucose,
chr4	129175636	129177349	+	6	5	11	18	18	29	17	11	14.375	11.25	2.28571	2.28571	0.00636064	NM_001085491	168260	1700125D06Rik	hypothetical protein LOC68233
chr18	24931925	24936450	+	79	42	35	62	36	22	20	39	41.875	-20.75	-1.65873	1.65873	0.00637134	NM_175276	212148	Fhod3	formin homology 2 domain containing 3,formin homology 2 domain containing 3,
chr17	28588523	28590946	+	17	18	13	39	35	42	32	23	27.625	15.25	1.7625	1.7625	0.00639174	NM_010220	216840	Fkbp5	FK506 binding protein 5,FK506 binding protein 5,
chr7	150895711	150899247	+	13	21	23	27	38	25	36	29	27.25	14	1.69136	1.69136	0.00640226	NM_024289	213992	Osbpl5	oxysterol-binding protein-like protein 5,oxysterol-binding protein-like protein 5,
chr6	28700020	28702889	+	33	31	55	67	28	19	30	23	34.875	-16.25	-1.60748	1.60748	0.00641619	NM_019776	195675	Snd1	staphylococcal nuclease domain containing 1
chr5	128596088	128597697	+	22	9	15	9	39	20	22	18	19.375	12.75	1.98077	1.98077	0.00641817	NM_172885	189846	Tmem132d	hypothetical protein LOC243274
chr13	100025814	100029231	+	16	17	30	52	60	36	48	24	35	18	1.69231	1.69231	0.00642688	NM_001004149	209315	Zfp366	zinc finger protein 366
chr18	65732619	65734571	+	5	14	24	35	36	40	30	20	25.75	16	1.90141	1.90141	0.00644147	NM_207255	188228	Zfp532	zinc finger protein 532,zinc finger protein 532,
chr17	49194569	49200815	+	51	64	72	91	47	51	38	31	55.625	-21.75	-1.48603	1.48603	0.00645494	NM_027452	193465	Lrfn2	leucine rich repeat and fibronectin type III
chr10	58421076	58424394	+	53	24	49	46	25	20	18	28	32.375	-16.25	-1.6701	1.6701	0.00645599	NM_172788	189909	Sh3rf3	SH3 multiple domains 4
chr4	32640682	32642871	+	33	20	26	40	15	14	10	18	21.625	-12.75	-1.83607	1.83607	0.00647079	NM_001109661	217665	Bach2	n/a
chr2	132098115	132105700	+	76	47	58	104	88	91	72	91	79.25	26.5	1.40152	1.40152	0.00650965	NM_138651	191441	Cds2	phosphatidate cytidylyltransferase 2
chr19	10093462	10095182	+	4	4	10	20	29	14	15	15	13.625	11.25	2.40625	2.40625	0.00652377	NM_144538	212729	Rab3il1	RAB3A interacting protein (rabin3)-like 1,RAB3A interacting protein (rabin3)-like 1,RAB3A interacting protein (rabin3)-like 1,
chr16	67260418	67262814	+	35	13	26	35	10	8	14	16	19.25	-12	-1.90566	1.90566	0.00653611	NM_178721	188730	Cadm2	immunoglobulin superfamily, member 4D,immunoglobulin superfamily, member 4D,
chr4	24573220	24580735	+	87	64	92	105	66	57	56	44	71	-23	-1.38655	1.38655	0.00654332	NM_001163020	139900	Klhl32	n/a
chr6	138432565	138434451	+	33	17	11	43	17	9	9	9	17.625	-12.25	-2.06522	2.06522	0.00654475	NM_207222	211762	Lmo3	LIM domain only 3,LIM domain only 3,
chr17	32910638	32913200	+	37	45	39	57	33	16	25	24	34.25	-17	-1.66019	1.66019	0.00655625	NM_172458	217990	Zfp871	hypothetical protein LOC208292
chr17	47124607	47126604	+	28	20	30	23	12	17	8	9	18.5	-12	-1.96	1.96	0.00656782	NM_146078	209949	Ubr2	ubiquitin protein ligase E3 component n-recognin,ubiquitin protein ligase E3 component n-recognin,
chr2	42175832	42177146	+	34	11	16	18	6	7	10	7	13.375	-10.75	-2.34375	2.34375	0.0065681	NM_053011	187385	Lrp1b	low density lipoprotein-related protein 1B
chr3	25527815	25531019	+	51	25	25	36	20	13	12	22	25.625	-14.75	-1.80822	1.80822	0.00657921	NM_001163387	217269	Nlgn1	n/a
chr2	168537460	168540482	+	11	24	20	24	42	43	17	28	26.875	14.75	1.75641	1.75641	0.00662224	NM_015731	204924	Atp9a	ATPase, class II, type 9A,ATPase, class II, type 9A,ATPase, class II, type 9A,ATPase, class II, type 9A,
chr9	29043933	29045985	+	29	17	30	17	15	8	8	10	16.625	-11.75	-2.09302	2.09302	0.00662377	NM_172290	220754	Ntm	neurotrimin,neurotrimin,neurotrimin,
chr11	87862997	87866819	+	25	12	28	48	44	40	35	38	33.625	17.25	1.69	1.69	0.00664008	NM_173374	189745	Sfrs1	splicing factor, arginine/serine-rich 1 isoform
chr19	36430042	36432288	+	11	12	23	35	36	30	27	29	25.5	14.5	1.79452	1.79452	0.00664401	NM_029508	213218	Pcgf5	polycomb group ring finger 5,polycomb group ring finger 5,polycomb group ring finger 5,
chr11	61559671	61562775	+	8	18	23	32	51	28	22	28	26.25	14.5	1.76316	1.76316	0.00666146	NM_001164243	211348	Prpsap2	n/a
chr4	107504304	107507275	+	8	4	23	36	37	26	23	29	22.875	15.25	2	2	0.00666784	NM_001080926	210431	Lrp8	low density lipoprotein receptor-related protein,low density lipoprotein receptor-related protein,low density lipoprotein receptor-related protein,
chr5	125488065	125491492	+	29	26	15	22	56	34	26	30	30.625	15.75	1.69231	1.69231	0.00666957	NM_028443	208629	Fam101a	hypothetical protein LOC73121
chr15	96275913	96279994	+	21	25	39	46	51	43	55	32	39.5	18	1.59016	1.59016	0.00669035	NM_028148	164413	Sfrs2ip	splicing factor, arginine/serine-rich 2,,splicing factor, arginine/serine-rich 2,,
chr2	142656827	142661038	+	40	42	61	65	47	23	26	23	40.375	-18.25	-1.584	1.584	0.00672518	NM_001081133	209167	Kif16b	kinesin family member 16B
chr6	137598144	137599965	+	15	17	25	30	11	9	6	11	15.375	-10.75	-2.075	2.075	0.00673554	NM_007945	215651	Eps8	epidermal growth factor receptor pathway,epidermal growth factor receptor pathway,epidermal growth factor receptor pathway,epidermal growth factor receptor pathway,epidermal growth factor receptor pathway,epidermal growth factor receptor pathway,
chr6	126750302	126751890	+	39	18	25	20	14	17	7	7	18.25	-13	-2.10638	2.10638	0.00676936	NM_025358	194693	Ndufa9	NADH dehydrogenase (ubiquinone) 1 alpha
chr9	68668053	68670174	+	10	6	17	21	31	14	18	29	18.25	12	1.97959	1.97959	0.00677619	NM_013646	214604	Rora	RAR-related orphan receptor alpha,RAR-related orphan receptor alpha,RAR-related orphan receptor alpha,
chr17	31201163	31205252	+	19	21	44	52	50	37	56	44	40.875	18.75	1.59524	1.59524	0.00678769	NM_009593	219373	Abcg1	ATP-binding cassette, subfamily G, member 1
chr14	37749037	37758075	+	140	76	138	161	97	76	91	77	105.5	-28.5	-1.31233	1.31233	0.00680213	NM_027045	155246	Gcap14	granule cell antiserum positive 14 isoform 1
chr9	62771355	62774991	+	35	7	28	22	46	31	38	27	29.5	16.5	1.77647	1.77647	0.00682946	NM_019663	214303	Pias1	protein inhibitor of activated STAT 1
chr14	70675751	70677578	+	38	14	22	29	20	3	14	7	17.75	-13	-2.15556	2.15556	0.00684641	NM_008915	215399	Ppp3cc	protein phosphatase 3, catalytic subunit, gamma,protein phosphatase 3, catalytic subunit, gamma,
chr1	102396206	102397672	+	11	16	23	18	8	2	6	9	11.625	-9.75	-2.44444	2.44444	0.006849	NM_172851	208411	Cntnap5b	contactin associated protein-like 5,contactin associated protein-like 5,
chr10	20341298	20342900	+	34	24	15	16	8	13	8	8	16.25	-12.5	-2.25	2.25	0.00685982	NM_013875	196605	Pde7b	phosphodiesterase 7B
chr18	35279732	35285101	+	18	28	52	49	66	44	45	48	44.125	19.25	1.55797	1.55797	0.006878	NM_009818	198044	Ctnna1	catenin alpha 1,catenin alpha 1,
chr8	112345799	112349163	+	12	19	21	30	40	33	34	19	26.5	14	1.71795	1.71795	0.00688373	NM_009677	220647	Ap1g1	adaptor protein complex AP-1, gamma 1 subunit
chr5	100566492	100574859	+	55	51	62	86	83	72	73	79	71.375	22.75	1.37917	1.37917	0.00688444	NM_182841	159994	Tmem150c	hypothetical protein LOC231503
chr14	25047452	25052043	+	86	61	58	73	61	35	29	43	55.875	-23.25	-1.52542	1.52542	0.00690364	NM_027726	157939	Dlg5	n/a
chr13	53426347	53431561	+	33	22	42	50	74	43	39	42	43	18	1.52941	1.52941	0.00690573	NM_009269	215245	Sptlc1	serine palmitoyltransferase subunit 1
chr18	80273303	80276905	+	44	30	57	58	37	24	21	24	36.125	-16.25	-1.58036	1.58036	0.00692615	NM_053117	192136	Pard6g	par-6 partitioning defective 6 homolog gamma
chr5	74051875	74057756	+	39	27	44	69	55	65	56	52	51.5	21	1.5122	1.5122	0.00693635	NM_178387	158382	Spata18	n/a
chr7	30645623	30648246	+	7	13	22	33	37	26	29	25	24.25	14	1.81159	1.81159	0.00695638	NM_172740	157848	Zfp420	n/a
chr9	40095518	40101231	+	89	37	74	93	45	38	41	49	57.25	-21	-1.4492	1.4492	0.0069565	NM_153522	218024	Scn3b	voltage-gated sodium channel beta-3 subunit
chr16	43364329	43366310	+	4	11	13	20	22	23	22	17	16.75	11.5	2.04545	2.04545	0.00695652	NM_019778	218655	Zbtb20	zinc finger and BTB domain containing 20,zinc finger and BTB domain containing 20,zinc finger and BTB domain containing 20,zinc finger and BTB domain containing 20,
chr17	84139011	84142229	+	61	40	43	53	41	20	27	24	38.25	-18	-1.61538	1.61538	0.00696206	NM_001171054	217085	Mta3	n/a
chr17	81906678	81908494	+	14	10	13	21	27	33	22	14	19.625	12.25	1.90741	1.90741	0.00696499	NM_011406	216591	Slc8a1	solute carrier family 8 (sodium/calcium,solute carrier family 8 (sodium/calcium,solute carrier family 8 (sodium/calcium,solute carrier family 8 (sodium/calcium,
chr15	10948459	10954594	+	52	33	45	59	63	51	65	61	54.75	20	1.44693	1.44693	0.00698637	NM_053077	213055	Slc45a2	solute carrier family 45, member 2
chr6	138444737	138446384	+	5	6	9	18	18	21	16	15	13.75	10	2.14286	2.14286	0.00701427	NM_207222	211762	Lmo3	LIM domain only 3,LIM domain only 3,
chr2	144577452	144579550	+	26	26	23	35	17	11	16	9	20.125	-12.25	-1.875	1.875	0.00701649	NM_025314	194724	Dtd1	D-tyrosyl-tRNA deacylase 1
chr8	11382700	11388331	+	38	45	42	49	75	51	54	50	51.5	18.5	1.43787	1.43787	0.00701999	NM_009932	219185	Col4a2	procollagen, type IV, alpha 2
chr11	78898883	78901924	+	31	18	11	30	48	28	36	26	28.875	15.25	1.71765	1.71765	0.00702593	NM_013571	196837	Ksr1	kinase suppressor of ras
chr1	195175665	195177698	+	9	6	12	19	27	14	20	19	16	11	2.04762	2.04762	0.00713604	NM_144817	191267	Camk1g	calcium/calmodulin-dependent protein kinase I
chr7	126995057	126996430	+	24	15	10	13	6	1	7	7	10.25	-9.5	-2.72727	2.72727	0.00716901	NM_173408	217571	Dcun1d3	DCN1, defective in cullin neddylation 1, domain,DCN1, defective in cullin neddylation 1, domain,
chr2	4268409	4270425	+	19	9	13	21	47	16	24	18	20.625	12.75	1.89474	1.89474	0.00719695	NM_172475	212344	Frmd4a	FERM domain containing 4A,FERM domain containing 4A,FERM domain containing 4A,
chr12	42146984	42149090	+	32	18	26	42	16	12	16	13	21.125	-12.25	-1.81667	1.81667	0.00719991	NM_053122	192133	Immp2l	inner mitochondrial membrane peptidase 2-like,inner mitochondrial membrane peptidase 2-like,
chr7	91437695	91439699	+	8	18	18	36	40	27	33	24	25.625	14.25	1.77027	1.77027	0.00720837	NM_007488	220039	Arnt2	aryl hydrocarbon receptor nuclear translocator,aryl hydrocarbon receptor nuclear translocator,aryl hydrocarbon receptor nuclear translocator,
chr6	146079809	146083934	+	76	34	43	68	34	34	33	23	42.5	-18.5	-1.55639	1.55639	0.00721622	NM_010586	198425	Itpr2	inositol 1,4,5-triphosphate receptor 2 isoform
chr9	120333571	120339278	+	40	29	32	47	58	38	47	54	43.75	17.5	1.5	1.5	0.00721948	NM_144557	191295	Myrip	myosin VIIA and Rab interacting protein
chr19	59086380	59092031	+	65	42	62	78	47	28	36	37	48.75	-18.5	-1.46835	1.46835	0.00722263	NM_001114312	216772	4930506M07Rik	n/a
chr5	104257782	104261921	+	17	16	28	52	50	43	34	32	33.75	17	1.67327	1.67327	0.00722978	NM_001080798	207789	Aff1	myeloid/lymphoid or mixed-lineage leukemia
chr5	102304627	102308472	+	35	29	40	47	49	44	65	43	45	18.5	1.51748	1.51748	0.00723613	NM_172882	189848	Wdfy3	WD repeat and FYVE domain containing 3
chr4	107706263	107708385	+	52	16	23	34	19	15	9	15	22.5	-14	-1.90323	1.90323	0.00724015	NM_172874	208409	Podn	podocan,podocan,
chr3	144976759	144978582	+	22	17	20	42	12	13	12	8	17.625	-10.75	-1.87755	1.87755	0.0072653	NM_027770	193376	Col24a1	procollagen, type XXIV, alpha 1
chr8	17522446	17524423	+	5	4	20	23	30	15	25	21	17.875	12.75	2.1087	2.1087	0.00727641	NM_053171	192113	Csmd1	CUB and Sushi multiple domains 1
chr5	125648291	125653213	+	42	18	30	50	64	53	31	43	41.25	18.5	1.57812	1.57812	0.00727864	NM_011424	214803	Ncor2	nuclear receptor co-repressor 2,nuclear receptor co-repressor 2,nuclear receptor co-repressor 2,nuclear receptor co-repressor 2,nuclear receptor co-repressor 2,nuclear receptor co-repressor 2,
chr1	164629912	164632087	+	44	13	28	22	15	16	9	7	18.875	-13.25	-2.08163	2.08163	0.00728186	NM_001081290	215902	Bat2l2	BAT2 domain containing 1,BAT2 domain containing 1,BAT2 domain containing 1,
chr9	96119236	96120926	+	37	14	16	26	11	8	4	15	16.25	-11.5	-2.09524	2.09524	0.00728199	NM_001184708	216890	Tfdp2	n/a
chr3	142444628	142446263	+	18	17	30	13	8	7	5	11	13.875	-10.75	-2.26471	2.26471	0.00728263	NM_145546	212617	Gtf2b	general transcription factor IIB
chr2	62706745	62708494	+	10	7	17	11	25	21	28	9	16.375	11.25	2.04651	2.04651	0.00728502	NM_133207	191873	Kcnh7	potassium voltage-gated channel, subfamily H,potassium voltage-gated channel, subfamily H,potassium voltage-gated channel, subfamily H,
chr5	33076312	33081262	+	64	36	52	60	78	75	51	64	60.875	21.75	1.435	1.435	0.00729437	NM_177298	189202	Pisd	phosphatidylserine decarboxylase
chr14	76806905	76809793	+	8	13	16	29	28	20	32	25	21.75	13	1.85246	1.85246	0.00730045	NM_207652	211739	Tsc22d1	TSC22 domain family, member 1 isoform 1
chr11	50232989	50235131	+	37	24	28	35	17	7	14	22	22.875	-13.25	-1.81538	1.81538	0.00730541	NM_172557	212323	Rufy1	RUN and FYVE domain containing 1
chr13	91933534	91936291	+	15	20	21	29	24	44	28	33	27.875	14.75	1.71951	1.71951	0.00731457	NM_145453	191040	Zcchc9	zinc finger, CCHC domain containing 9
chr11	59746477	59749031	+	5	12	10	28	28	23	20	22	18.625	12.75	2.04082	2.04082	0.00732751	NM_138675	187378	Med9	mediator of RNA polymerase II transcription,
chr19	10035556	10039450	+	20	26	46	42	56	51	41	37	40.375	18.25	1.584	1.584	0.00733369	NM_010239	219537	Fth1	ferritin heavy chain 1
chr5	103295741	103301857	+	64	58	73	81	34	43	46	43	55.5	-20.5	-1.45304	1.45304	0.00734269	NM_146161	190718	Arhgap24	Rho GTPase activating protein 24 isoform 2,Rho GTPase activating protein 24 isoform 2,Rho GTPase activating protein 24 isoform 2,
chr12	76410182	76412865	+	15	19	14	33	44	25	31	24	25.75	13.5	1.71053	1.71053	0.00734303	NM_023275	195068	Rhoj	ras homolog gene family, member J,ras homolog gene family, member J,ras homolog gene family, member J,
chr14	123799974	123802007	+	32	10	22	29	9	7	11	12	16.125	-10.75	-2	2	0.00734515	NM_177393	189153	Nalcn	voltage gated channel like 1
chr6	145933152	145934690	+	8	6	13	9	26	19	15	10	13.375	9.75	2.14706	2.14706	0.00734828	NM_010656	198322	Sspn	sarcospan
chr18	13913339	13917398	+	26	21	35	63	54	42	52	44	42	19	1.58462	1.58462	0.00735181	NM_145492	209951	Zfp521	zinc finger protein 521 isoform 1,zinc finger protein 521 isoform 1,
chr3	85895536	85899880	+	18	19	39	36	52	28	32	50	34.625	16.75	1.6381	1.6381	0.00735773	NM_001082414	187566	Sh3d19	SH3 domain protein D19,SH3 domain protein D19,
chr4	36795975	36797949	+	34	16	25	18	14	12	9	6	16.5	-12	-2.14286	2.14286	0.00737296	NM_001165999	185532	Lingo2	n/a
chr1	80285831	80289236	+	38	27	35	48	51	54	50	40	43.5	17.5	1.5036	1.5036	0.00737883	NM_016716	214504	Cul3	cullin 3
chr6	48796726	48798361	+	3	11	6	16	26	20	10	16	13.75	10	2.14286	2.14286	0.007387	NM_001098271	200832	Tmem176a	hepatocellular carcinoma-associated antigen 112
chr7	103810119	103815939	+	47	56	59	76	43	40	37	20	47.25	-20	-1.53691	1.53691	0.00738958	NM_011858	197122	Odz4	odd Oz/ten-m homolog 4,odd Oz/ten-m homolog 4,odd Oz/ten-m homolog 4,
chr10	7307363	7309391	+	21	4	14	18	24	28	17	26	19.125	12.75	2	2	0.00738964	NM_172784	189913	Lrp11	low density lipoprotein receptor-related protein,low density lipoprotein receptor-related protein,
chr9	99405288	99408223	+	63	31	38	54	36	21	25	21	35.5	-17	-1.62963	1.62963	0.00739227	NM_028768	192974	Armc8	armadillo repeat containing 8,armadillo repeat containing 8,
chr15	94577895	94579491	+	26	18	22	20	12	11	7	8	15.375	-10.75	-2.075	2.075	0.00742101	NM_178789	153793	Tmem117	hypothetical protein LOC320709
chr19	38750240	38752759	+	40	19	29	66	19	19	17	21	27.5	-14	-1.68293	1.68293	0.00743378	NM_019588	187889	Plce1	phospholipase C, epsilon,phospholipase C, epsilon,
chr7	36299838	36301303	+	28	20	15	18	9	5	14	5	14.5	-11	-2.22222	2.22222	0.00744909	NM_028034	213437	Tdrd12	n/a
chr12	72406654	72408289	+	13	20	24	29	14	10	8	5	15.125	-11.25	-2.18421	2.18421	0.00745425	NM_021532	218601	Dact1	dapper 1
chr15	41516154	41518378	+	33	18	22	24	12	6	17	8	17.375	-11.75	-2.02174	2.02174	0.0074552	NM_001130166	187128	Oxr1	n/a
chr14	14193654	14196198	+	26	13	23	28	30	49	29	26	28.75	15.5	1.7381	1.7381	0.00747879	NM_028052	164505	Synpr	synaptoporin,synaptoporin,
chr9	73659188	73661514	+	14	17	17	13	32	18	29	23	21.125	11.75	1.77049	1.77049	0.00751371	NM_001081153	201199	Unc13c	unc13 homolog 3
chr2	130638447	130641837	+	34	29	33	53	19	23	16	20	28	-13.5	-1.63529	1.63529	0.00752089	NM_029432	144734	4930402H24Rik	hypothetical protein LOC228602,hypothetical protein LOC228602,hypothetical protein LOC228602,hypothetical protein LOC228602,
chr2	29560984	29564366	+	12	14	25	36	37	32	32	27	27.125	14.25	1.7125	1.7125	0.00753263	NM_054050	218228	Rapgef1	Rap guanine nucleotide exchange factor (GEF) 1
chr11	59697861	59699827	+	14	9	16	20	25	33	26	13	19.75	12.5	1.92593	1.92593	0.00757474	NM_134029	212850	Nt5m	5',3'-nucleotidase, mitochondrial,5',3'-nucleotidase, mitochondrial,
chr10	88944457	88947632	+	49	25	38	57	21	17	22	29	31.75	-15	-1.61856	1.61856	0.0075898	NM_009108	219603	Nr1h4	nuclear receptor subfamily 1, group H, member 4,nuclear receptor subfamily 1, group H, member 4,nuclear receptor subfamily 1, group H, member 4,
chr11	66699528	66702396	+	43	29	31	36	23	16	19	15	26.5	-14	-1.71795	1.71795	0.00759008	NM_178656	188783	A530088H08Rik	hypothetical protein LOC193003
chr1	174033437	174036475	+	15	23	26	51	67	39	28	34	35.125	17.25	1.65094	1.65094	0.00759179	NM_009938	197829	Copa	coatomer protein complex subunit alpha,coatomer protein complex subunit alpha,
chr2	122513809	122516234	+	59	18	23	35	21	16	12	15	24.625	-14.75	-1.85507	1.85507	0.00760311	NM_011774	205060	Slc30a4	solute carrier family 30 (zinc transporter),
chr4	28837072	28841836	+	68	39	49	41	36	21	23	30	38.625	-18.75	-1.64103	1.64103	0.00763023	NM_001122889	187272	Epha7	n/a
chr16	95722025	95724363	+	25	21	28	26	4	12	7	19	18	-12	-2	2	0.00763249	NM_133659	191806	Erg	avian erythroblastosis virus E-26 (v-ets),avian erythroblastosis virus E-26 (v-ets),avian erythroblastosis virus E-26 (v-ets),avian erythroblastosis virus E-26 (v-ets),avian erythroblastosis virus E-26 (v-ets),
chr19	34757305	34758915	+	4	5	14	9	21	15	16	12	12.125	9.75	2.34483	2.34483	0.00765894	NM_172838	189879	Slc16a12	solute carrier family 16 (monocarboxylic acid
chr2	62065859	62069057	+	57	8	34	33	17	13	14	14	23.125	-14.75	-1.93651	1.93651	0.00771981	NM_033552	192218	Slc4a10	solute carrier family 4, sodium bicarbonate,solute carrier family 4, sodium bicarbonate,
chr7	98585210	98586957	+	40	13	18	18	9	9	13	5	15.625	-11.75	-2.20513	2.20513	0.00772705	NM_011807	218971	Dlg2	chapsyn-110,chapsyn-110,chapsyn-110,
chr4	133003247	133006690	+	24	15	22	21	31	27	36	29	26.25	13.5	1.69231	1.69231	0.00774048	NM_016981	216588	Slc9a1	solute carrier family 9 (sodium/hydrogen
chr11	82227433	82231865	+	66	36	43	62	38	29	26	26	40.375	-17.25	-1.54331	1.54331	0.00774113	NM_023438	155784	Tmem132e	transmembrane protein 132E
chr17	73580240	73582404	+	44	17	31	31	15	18	10	16	22.375	-13.25	-1.84127	1.84127	0.00775585	NM_001081071	216450	Lclat1	lysocardiolipin acyltransferase
chr11	46175129	46182477	+	77	63	76	86	56	53	36	45	61.5	-21.5	-1.42365	1.42365	0.00778978	NM_010583	219377	Itk	IL2-inducible T-cell kinase,IL2-inducible T-cell kinase,
chr2	135295120	135298674	+	41	39	46	46	33	27	15	21	33.375	-16.25	-1.64356	1.64356	0.00780807	NM_001145830	186846	Plcb1	n/a
chr6	87087725	87094947	+	56	49	63	89	97	66	82	65	71.5	22	1.36364	1.36364	0.00780987	NM_054041	208546	Antxr1	anthrax toxin receptor 1,anthrax toxin receptor 1,anthrax toxin receptor 1,
chr7	74496502	74501828	+	86	41	72	59	36	52	28	31	50.75	-22	-1.55346	1.55346	0.00782846	NM_001033713	216104	Mef2a	myocyte enhancer factor 2A,myocyte enhancer factor 2A,myocyte enhancer factor 2A,myocyte enhancer factor 2A,
chr14	58597443	58606942	+	62	61	91	139	113	99	87	114	96.125	30.25	1.37346	1.37346	0.00785133	NM_028643	213353	Efha1	Smhs2 homolog
chr6	88669778	88671634	+	54	16	23	39	25	13	16	8	23.375	-14.75	-1.92188	1.92188	0.00785157	NM_001166249	208076	Mgll	n/a
chr2	7242303	7249082	+	99	76	50	79	60	38	48	38	61.625	-25.75	-1.52821	1.52821	0.00790024	NM_001110232	215821	Celf2	n/a
chr8	87387838	87389293	+	53	13	16	19	8	13	10	9	17.75	-13.5	-2.22727	2.22727	0.00790122	NM_025648	194500	Farsa	phenylalanyl-tRNA synthetase, alpha subunit
chr2	146703304	146705429	+	30	13	28	34	15	11	16	6	18.375	-11.75	-1.94	1.94	0.00791559	NM_001033298	216140	Plk1s1	hypothetical protein LOC228730
chr5	115170494	115173627	+	12	21	36	31	39	48	27	35	32	16.5	1.69474	1.69474	0.00793633	NM_029992	192375	Tchp	trichoplein, keratin filament binding,trichoplein, keratin filament binding,
chr4	53482192	53484689	+	22	18	23	21	42	35	23	27	26.875	13.25	1.65432	1.65432	0.00797479	NM_001159633	202817	Slc44a1	n/a
chr9	54450016	54455869	+	44	30	46	70	61	55	68	54	53.875	20.25	1.46286	1.46286	0.00798465	NM_053178	213035	Acsbg1	acyl-CoA synthetase bubblegum family member 1
chr9	102808976	102812205	+	9	16	27	36	43	42	24	25	27.875	15.25	1.75309	1.75309	0.00798703	NM_013649	196780	Ryk	receptor-like tyrosine kinase isoform 1
chr4	43964400	43966608	+	32	25	17	32	19	18	4	7	19	-13	-2.04	2.04	0.00798787	NM_027450	221310	Glipr2	GLI pathogenesis-related 2
chr9	111979337	111983412	+	15	17	39	47	43	55	34	35	35.875	17.75	1.65741	1.65741	0.00800713	NM_001177618	211248	Arpp21	n/a
chr9	83974859	83979387	+	28	32	37	59	47	55	48	54	46	19	1.52055	1.52055	0.00805336	NM_199195	211662	Bckdhb	branched chain ketoacid dehydrogenase E1, beta
chr12	114190579	114193080	+	9	15	21	25	36	30	20	24	22.875	12.75	1.77273	1.77273	0.0080697	NM_028193	213401	Brf1	transcription initiation factor IIIB
chr13	57835689	57843334	+	102	66	99	131	69	74	53	62	81.125	-23.75	-1.34296	1.34296	0.00807221	NM_001166463	217141	Spock1	n/a
chr10	59499460	59503921	+	42	38	59	72	31	27	30	33	41	-17	-1.52308	1.52308	0.00811833	NM_026937	193678	Ascc1	activating signal cointegrator 1 complex subunit,activating signal cointegrator 1 complex subunit,activating signal cointegrator 1 complex subunit,
chr8	12921202	12924236	+	15	13	30	33	44	33	26	30	28.25	14.5	1.69048	1.69048	0.00811943	NM_178076	188956	Mcf2l	mcf.2 transforming sequence-like,mcf.2 transforming sequence-like,mcf.2 transforming sequence-like,mcf.2 transforming sequence-like,mcf.2 transforming sequence-like,mcf.2 transforming sequence-like,
chr7	121255488	121259582	+	66	41	56	60	39	25	26	40	44	-18	-1.51429	1.51429	0.00812358	NM_025846	194367	Rras2	related RAS viral (r-ras) oncogene homolog 2
chr10	61115013	61116896	+	45	19	10	32	5	16	11	10	18.375	-13.25	-2.12766	2.12766	0.00812569	NM_026438	218431	Ppa1	pyrophosphatase
chr3	141636670	141638218	+	25	9	21	34	11	10	3	12	14.75	-10.5	-2.10526	2.10526	0.00812994	NM_007560	215760	Bmpr1b	bone morphogenetic protein receptor, type 1B,bone morphogenetic protein receptor, type 1B,bone morphogenetic protein receptor, type 1B,bone morphogenetic protein receptor, type 1B,
chr3	8997719	9001499	+	20	21	42	46	48	37	40	51	38.5	17.5	1.58824	1.58824	0.00814795	NM_009412	208973	Tpd52	tumor protein D52 isoform 5
chr1	54576075	54579568	+	64	26	46	58	32	33	16	25	36.625	-16.75	-1.59292	1.59292	0.0081667	NM_001163314	211380	Pgap1	n/a
chr5	54320195	54322598	+	35	11	18	14	39	34	25	28	26.125	14.75	1.78667	1.78667	0.00817564	NM_144517	162856	Tbc1d19	TBC1 domain family, member 19
chr10	127545329	127548331	+	30	21	46	49	28	16	16	16	26.75	-13.5	-1.675	1.675	0.00819027	NM_054078	218224	Baz2a	bromodomain adjacent to zinc finger domain, 2A,bromodomain adjacent to zinc finger domain, 2A,bromodomain adjacent to zinc finger domain, 2A,bromodomain adjacent to zinc finger domain, 2A,bromodomain adjacent to zinc finger domain, 2A,bromodomain adjacent to zinc finger domain, 2A,
chr15	12998040	13002505	+	22	23	37	48	58	40	43	35	38.25	16.5	1.55	1.55	0.00820568	NM_007666	200512	Cdh6	cadherin 6
chr5	81683341	81684827	+	4	6	18	13	17	22	13	24	15.125	11.25	2.18421	2.18421	0.00825929	NM_198702	211686	Lphn3	latrophilin 3,latrophilin 3,latrophilin 3,latrophilin 3,latrophilin 3,
chr17	3377457	3378994	+	11	7	8	16	23	15	20	16	14.875	9.75	1.975	1.975	0.00826474	NM_001122998	187243	Tiam2	n/a
chr6	42381841	42386812	+	66	36	47	57	28	36	28	25	40.25	-17	-1.53543	1.53543	0.00831897	NM_207028	211771	Tas2r126	taste receptor, type 2, member 126
chr13	91233248	91235892	+	10	13	16	29	26	30	25	24	22	12.5	1.79365	1.79365	0.00832842	NM_025770	194427	Atg10	autophagy-related 10-like
chr1	153441875	153445652	+	50	36	44	63	33	29	25	24	37.375	-16.25	-1.55556	1.55556	0.00833013	NM_022018	195259	Fam129a	niban protein,niban protein,
chr16	52416969	52419090	+	60	24	26	48	33	19	16	13	29	-16.5	-1.79518	1.79518	0.00836179	NM_009655	219355	Alcam	activated leukocyte cell adhesion molecule
chr2	73365095	73366565	+	16	7	11	15	27	19	18	19	16.75	10.5	1.91304	1.91304	0.00836493	NM_153138	211529	Wipf1	WAS/WASL interacting protein family, member 1,WAS/WASL interacting protein family, member 1,WAS/WASL interacting protein family, member 1,
chr1	164931016	164932616	+	35	11	14	33	12	11	9	7	15.75	-11	-2.07317	2.07317	0.00844228	NM_008030	215659	Fmo3	flavin containing monooxygenase 3,flavin containing monooxygenase 3,
chr1	94991302	94996280	+	94	40	49	90	56	34	29	40	52.75	-21.5	-1.5119	1.5119	0.00849377	NM_001110315	201902	Kif1a	n/a
chr5	31950715	31955556	+	55	26	46	54	27	26	20	27	34.625	-15.25	-1.56481	1.56481	0.00849646	NM_153196	161619	Rbks	ribokinase
chr15	66531135	66533134	+	17	8	17	21	28	21	36	16	20.75	12.5	1.86207	1.86207	0.00850963	NM_009375	182787	Tg	thyroglobulin,thyroglobulin,
chr2	49778989	49783276	+	55	45	52	82	44	34	29	33	46	-17.5	-1.4698	1.4698	0.00851025	NM_027990	213414	Lypd6b	hypothetical protein LOC71897
chr15	37674277	37680642	+	30	42	63	65	77	58	61	59	57.75	20.5	1.43158	1.43158	0.00852367	NM_001170866	185155	Ncald	n/a
chr1	180833199	180834620	+	1	7	12	6	25	7	16	13	11	9.5	2.52	2.52	0.00855337	NM_001161665	216426	Kif26b	n/a
chr9	55456325	55457845	+	6	9	8	12	22	15	20	10	13.125	9.25	2.08824	2.08824	0.00855635	NM_001081341	221344	Scaper	S phase cyclin A-associated protein in the ER,S phase cyclin A-associated protein in the ER,S phase cyclin A-associated protein in the ER,
chr16	50323720	50326653	+	59	26	44	38	22	21	22	24	31.875	-16.25	-1.68421	1.68421	0.0085718	NM_027444	218394	Bbx	HMG-BOX transcription factor BBX,HMG-BOX transcription factor BBX,HMG-BOX transcription factor BBX,HMG-BOX transcription factor BBX,HMG-BOX transcription factor BBX,HMG-BOX transcription factor BBX,HMG-BOX transcription factor BBX,HMG-BOX transcription factor BBX,
chr2	131360782	131364134	+	17	15	30	31	34	44	31	26	28.875	14.75	1.68605	1.68605	0.00858913	NM_013460	218926	Adra1d	adrenergic receptor, alpha 1d
chr11	117879622	117881796	+	26	27	28	22	15	17	7	10	19.125	-12.25	-1.94231	1.94231	0.00860544	NM_133757	212899	Pgs1	silencer-associated factor
chr9	27772500	27775766	+	23	24	31	24	38	42	40	28	32.25	15	1.60606	1.60606	0.00861749	NM_177906	220739	Opcml	opioid binding protein/cell adhesion
chr5	125502671	125505063	+	33	21	29	38	19	12	13	17	22.25	-12	-1.73846	1.73846	0.00862316	NM_011424	214803	Ncor2	nuclear receptor co-repressor 2,nuclear receptor co-repressor 2,nuclear receptor co-repressor 2,nuclear receptor co-repressor 2,nuclear receptor co-repressor 2,nuclear receptor co-repressor 2,
chr4	153461357	153463390	+	20	6	12	16	26	31	16	18	18.375	11.75	1.94	1.94	0.00863423	NM_001126331	217541	Trp73	n/a
chr6	72104561	72106641	+	45	20	32	28	31	16	4	7	22.25	-15.5	-2.06897	2.06897	0.00863423	NM_001035228	201922	St3gal5	ST3 beta-galactoside alpha-2,3-sialyltransferase
chr18	70766278	70771385	+	31	26	64	54	66	43	70	52	51.25	21.5	1.53086	1.53086	0.00864337	NM_010773	219292	Mbd2	methyl-CpG binding domain protein 2,methyl-CpG binding domain protein 2,
chr11	5971444	5972808	+	45	12	12	19	7	9	13	4	15	-12	-2.33333	2.33333	0.00865574	NM_001174053	217072	Camk2b	n/a
chr3	141364322	141366416	+	12	13	13	18	29	20	16	27	19	11	1.81481	1.81481	0.00874148	NM_009472	215131	Unc5c	unc-5 homolog C,unc-5 homolog C,unc-5 homolog C,
chr5	120615425	120622257	+	57	38	48	65	74	63	61	59	59	19.5	1.39594	1.39594	0.00874161	NM_028762	213336	Rbm19	RNA binding motif protein 19
chr18	31449336	31452793	+	49	25	34	76	31	24	23	21	34	-15.5	-1.59048	1.59048	0.00874763	NM_009065	215353	Rit2	Ras-like without CAAX 2
chr2	128612214	128613729	+	28	6	15	20	6	4	4	10	11.125	-9.25	-2.42308	2.42308	0.00874849	NM_008587	215500	Mertk	c-mer proto-oncogene tyrosine kinase
chr15	83632741	83634845	+	21	11	8	7	26	16	25	20	17.5	11.5	1.97872	1.97872	0.00875127	NM_172610	212312	Mpped1	metallophosphoesterase domain containing 1,metallophosphoesterase domain containing 1,
chr4	99991050	99993017	+	9	9	17	25	24	26	25	20	19.5	12	1.88889	1.88889	0.00875353	NM_013845	214551	Ror1	receptor tyrosine kinase-like orphan receptor 1
chr3	65140482	65143132	+	18	19	17	36	48	23	35	27	28.125	14.25	1.67857	1.67857	0.00875933	NM_010597	216599	Kcnab1	potassium voltage-gated channel, shaker-related,potassium voltage-gated channel, shaker-related,
chr11	114967636	114971012	+	12	17	23	31	54	26	24	24	26.25	13.5	1.69231	1.69231	0.00877073	NM_001163753	185894	Rab37	n/a
chr5	21600966	21603242	+	12	10	22	31	28	35	32	19	23.875	13.75	1.80882	1.80882	0.00878171	NM_011261	219112	Reln	reelin precursor,reelin precursor,
chr12	102017896	102021608	+	21	21	30	51	47	33	58	32	36.875	17.75	1.63393	1.63393	0.00879912	NM_145448	162648	9030617O03Rik	hypothetical protein LOC217830,hypothetical protein LOC217830,hypothetical protein LOC217830,hypothetical protein LOC217830,
chr9	118860631	118863216	+	34	31	39	35	16	24	21	11	26.625	-14.25	-1.73077	1.73077	0.00879944	NM_133710	191773	Ctdspl	CTD (carboxy-terminal domain, RNA polymerase II,,CTD (carboxy-terminal domain, RNA polymerase II,,
chr6	124972800	124975327	+	47	21	20	31	16	14	11	16	22	-13	-1.83871	1.83871	0.00882956	NM_175557	209362	Zfp384	zinc finger protein 384,zinc finger protein 384,zinc finger protein 384,zinc finger protein 384,
chr6	48780217	48781680	+	15	10	6	12	28	15	16	19	15.75	10	1.93023	1.93023	0.00884046	NM_023056	208719	Tmem176b	LR8 protein,LR8 protein,
chr17	29844086	29846222	+	4	10	13	17	31	20	7	25	16	11.5	2.12195	2.12195	0.00884427	NM_026782	211364	1110021J02Rik	n/a
chr11	104389653	104393479	+	20	22	28	35	44	39	31	33	31.875	14.75	1.60204	1.60204	0.0088599	NM_145436	212642	Cdc27	cell division cycle 27 homolog,cell division cycle 27 homolog,
chr5	43971029	43973756	+	32	27	20	41	15	13	22	8	22	-13	-1.83871	1.83871	0.008879	NM_001135172	187031	C1qtnf7	n/a
chr13	112494819	112497157	+	52	23	24	42	25	15	15	17	26.125	-14.25	-1.75	1.75	0.00888247	NM_172593	190044	Mier3	mesoderm induction early response 1, family,mesoderm induction early response 1, family,
chr13	45705790	45709179	+	10	17	33	41	55	39	35	22	31.5	16.5	1.70968	1.70968	0.00888336	NM_009124	219598	Atxn1	ataxin 1
chr13	54852602	54854265	+	5	12	10	7	18	17	16	16	13.25	9.5	2.11765	2.11765	0.00890057	NM_012014	208846	Gprin1	G protein-regulated inducer of neurite outgrowth,G protein-regulated inducer of neurite outgrowth,
chr4	14844783	14847487	+	42	18	27	27	12	14	11	17	21.125	-12.25	-1.81667	1.81667	0.0089131	NM_028264	193142	Tmem55a	transmembrane protein 55A
chr18	52657939	52659878	+	34	26	23	36	15	21	11	12	22.125	-12.75	-1.80952	1.80952	0.0089408	NM_026040	213800	Srfbp1	serum response factor binding protein 1
chr2	38417243	38418724	+	5	13	8	6	15	21	15	15	13.125	9.25	2.08824	2.08824	0.00894848	NM_001159631	186715	Nek6	n/a
chr1	195153066	195155361	+	8	12	16	25	24	30	28	16	20.25	12.5	1.89286	1.89286	0.00895365	NM_008484	199812	Lamb3	laminin, beta 3,laminin, beta 3,
chr11	70452346	70454288	+	12	8	14	17	23	17	23	21	17.125	10.75	1.91489	1.91489	0.00896806	NM_010326	198833	Gp1ba	glycoprotein 1b, alpha polypeptide
chr9	116847311	116850733	+	22	15	34	41	37	37	45	35	33.5	16	1.62745	1.62745	0.00896911	NM_001172126	185094	Rbms3	n/a
chr4	136876984	136882573	+	48	41	50	75	83	81	51	52	60.625	21.25	1.425	1.425	0.00899198	NM_009861	219241	Cdc42	cell division cycle 42 homolog,cell division cycle 42 homolog,cell division cycle 42 homolog,
chr19	26770609	26773434	+	15	20	30	25	39	49	22	27	29.25	15	1.68966	1.68966	0.00900241	NM_011416	219076	Smarca2	SWI/SNF related, matrix associated, actin
chr16	93767861	93770400	+	16	13	17	20	34	24	19	26	21.625	11.75	1.74603	1.74603	0.00902584	NM_027293	218402	Dopey2	pad-1-like isoform 1,pad-1-like isoform 1,
chr12	81701329	81705392	+	49	42	60	53	29	21	35	32	40.5	-17.5	-1.55118	1.55118	0.00907437	NM_001081421	215874	Galntl1	UDP-N-acetyl-alpha-D-galactosamine:polypeptide,UDP-N-acetyl-alpha-D-galactosamine:polypeptide,UDP-N-acetyl-alpha-D-galactosamine:polypeptide,
chr9	36872791	36880351	+	81	63	86	109	73	52	49	46	69	-21.5	-1.3691	1.3691	0.00908318	NM_001029838	202162	Pknox2	Pbx/knotted 1 homeobox 2
chr17	73460406	73463329	+	37	31	51	61	35	28	14	23	34.125	-15.75	-1.6	1.6	0.00909051	NM_001081071	216450	Lclat1	lysocardiolipin acyltransferase
chr11	121190953	121194154	+	8	19	25	27	36	25	32	28	25.5	13.5	1.72	1.72	0.00910251	NM_025793	194410	Wdr45l	Wdr45 like
chr16	41741329	41743155	+	24	16	16	25	15	6	5	9	14.125	-9.75	-2.05405	2.05405	0.00911504	NM_175548	208371	Lsamp	limbic system-associated membrane protein,limbic system-associated membrane protein,
chr2	157377142	157385279	+	60	50	79	102	96	79	75	92	79.75	24	1.35424	1.35424	0.00914283	NM_016916	196275	Blcap	bladder cancer associated protein,bladder cancer associated protein,
chr6	50285905	50287927	+	8	12	12	32	30	26	23	22	20.625	12.75	1.89474	1.89474	0.0091536	NM_027881	193340	Osbpl3	oxysterol-binding protein-like protein 3,oxysterol-binding protein-like protein 3,
chr2	154696955	154699969	+	28	27	42	54	27	15	24	14	28.125	-13.75	-1.64706	1.64706	0.00915534	NM_026030	194284	Eif2s2	eukaryotic translation initiation factor 2,
chr18	62081225	62083705	+	28	23	22	46	19	13	15	12	21.625	-11.75	-1.74603	1.74603	0.00918062	NM_001164491	185680	Ablim3	n/a
chr9	67173379	67176684	+	38	35	31	48	24	20	21	18	29.25	-14.5	-1.65909	1.65909	0.00918479	NM_001081242	201152	Tln2	talin 2,talin 2,
chr11	35313676	35317022	+	40	28	38	48	18	27	15	22	29.375	-14.25	-1.64045	1.64045	0.0091918	NM_011412	219078	Slit3	slit homolog 3
chr10	4493812	4497608	+	25	22	42	41	47	47	35	46	38.875	16.75	1.54918	1.54918	0.00920511	NM_001161822	186329	Rgs17	n/a
chr16	94690301	94693090	+	55	37	39	47	37	22	19	23	34.875	-16.25	-1.60748	1.60748	0.00922297	NM_009441	215157	Ttc3	tetratricopeptide repeat domain 3,tetratricopeptide repeat domain 3,tetratricopeptide repeat domain 3,tetratricopeptide repeat domain 3,tetratricopeptide repeat domain 3,tetratricopeptide repeat domain 3,
chr19	31462812	31468118	+	57	41	62	78	41	38	28	36	47	-17.5	-1.45752	1.45752	0.00923986	NM_011160	219133	Prkg1	protein kinase, cGMP-dependent, type I beta
chr5	132567536	132570319	+	36	32	31	50	15	22	17	24	28.25	-14	-1.65882	1.65882	0.00924188	NM_177047	220746	Auts2	autism susceptibility candidate 2,autism susceptibility candidate 2,
chr13	47270297	47272922	+	12	11	21	32	27	33	36	19	24.25	14	1.81159	1.81159	0.00925414	NM_146042	190832	Rnf144b	ring finger protein 144B,ring finger protein 144B,
chr3	28688711	28691736	+	43	18	29	37	12	10	20	19	23.375	-12.75	-1.75	1.75	0.00926889	NM_177586	212038	Eif5a2	eukaryotic translation initiation factor 5A2
chr5	35114153	35116620	+	9	12	22	19	25	27	28	19	20.75	12	1.81356	1.81356	0.0092774	NM_010414	219464	Htt	huntingtin
chr17	34221952	34224135	+	38	9	18	32	16	7	4	13	16.25	-11.5	-2.09524	2.09524	0.0092879	NM_008206	121649	H2-Oa	histocompatibility 2, O region alpha locus
chr4	104560488	104562369	+	3	11	12	22	26	25	15	18	16.625	11.25	2.02273	2.02273	0.00929004	NM_146148	190727	C8a	complement component 8, alpha polypeptide
chr7	133936716	133940519	+	22	24	20	41	56	35	30	31	32.625	14.75	1.58416	1.58416	0.00929466	NM_001177307	209861	Aldoa	n/a
chr11	81922060	81923916	+	22	18	19	19	10	9	9	6	14	-10	-2.11111	2.11111	0.00929517	NM_021443	195410	Ccl8	chemokine (C-C motif) ligand 8
chr3	145875168	145877424	+	47	22	23	39	18	20	18	9	24.125	-13.75	-1.7971	1.7971	0.00931315	NM_022983	195154	Lpar3	endothelial differentiation, lysophosphatidic
chr1	123193879	123199667	+	31	33	43	56	70	53	44	44	47	17.5	1.45752	1.45752	0.00932134	NM_133748	212900	Insig2	INSIG-2 membrane protein
chr13	69084059	69087964	+	39	40	39	64	37	28	21	17	35	-16	-1.59259	1.59259	0.00932263	NM_153534	190389	Adcy2	adenylate cyclase 2
chr6	17466144	17468543	+	39	28	43	45	27	25	17	16	29.625	-14.25	-1.63333	1.63333	0.00932335	NM_008591	215497	Met	met proto-oncogene,met proto-oncogene,
chr4	85035596	85037600	+	35	18	18	28	20	8	10	8	17.625	-11.75	-2	2	0.0093509	NM_019535	214334	Sh3gl2	SH3-domain GRB2-like 2
chr3	58385132	58387400	+	11	16	30	39	46	32	30	31	29.375	15.25	1.70115	1.70115	0.00938056	NM_001040396	220255	2810407C02Rik	selenoprotein T
chr6	137329978	137332597	+	20	8	22	30	40	14	40	29	25.25	14.5	1.80556	1.80556	0.00940183	NM_011216	219118	Ptpro	protein tyrosine phosphatase, receptor type, O,protein tyrosine phosphatase, receptor type, O,protein tyrosine phosphatase, receptor type, O,protein tyrosine phosphatase, receptor type, O,
chr2	92044384	92046262	+	29	15	25	20	13	8	7	12	16	-10.5	-1.97674	1.97674	0.00940524	NM_001109691	217664	Phf21a	n/a
chr2	59611585	59613386	+	13	17	11	14	26	22	19	25	19.375	11.25	1.81818	1.81818	0.00941163	NM_198294	211706	Tanc1	TPR domain, ankyrin-repeat and,TPR domain, ankyrin-repeat and,
chr17	63057167	63058642	+	28	10	28	14	11	4	6	11	13.75	-10.5	-2.23529	2.23529	0.00941737	NM_207654	188192	Efna5	ephrin A5 isoform 1
chr16	91685013	91687099	+	8	11	7	32	24	22	28	21	19.375	12.75	1.98077	1.98077	0.00944334	NM_021720	214135	Donson	downstream neighbor of SON
chr2	70579113	70581572	+	8	9	29	18	19	26	33	27	21.875	14.25	1.9661	1.9661	0.0094442	NM_172664	217973	Tlk1	tousled-like kinase 1
chr19	29322080	29325025	+	22	9	23	32	39	23	30	33	26.375	14.25	1.74026	1.74026	0.00945658	NM_008413	219799	Jak2	Janus kinase 2
chr1	194855365	194857554	+	41	25	31	35	29	12	14	14	24.75	-13.5	-1.75	1.75	0.00947478	NM_181546	211880	Syt14	synaptotagmin XIV
chr3	115981374	115986010	+	39	47	40	68	75	46	58	69	56.25	20	1.43243	1.43243	0.00947933	NM_001173553	209332	Cdc14a	n/a
chr1	174148929	174151936	+	45	25	50	36	29	12	18	24	29.5	-15.5	-1.71264	1.71264	0.00949501	NM_009813	187819	Casq1	calsequestrin 1,calsequestrin 1,
chr9	15146651	15148376	+	32	20	18	27	11	13	9	12	17.75	-11	-1.89796	1.89796	0.00949952	NM_176976	189281	5830418K08Rik	hypothetical protein LOC319675,hypothetical protein LOC319675,hypothetical protein LOC319675,hypothetical protein LOC319675,
chr18	65724840	65728968	+	52	34	38	51	32	19	24	24	33.875	-15.75	-1.60577	1.60577	0.00951429	NM_207255	188228	Zfp532	zinc finger protein 532,zinc finger protein 532,
chr7	59112159	59115405	+	81	27	45	68	47	22	27	27	41.875	-18.75	-1.57692	1.57692	0.00951706	NM_001115087	208223	Fancf	n/a
chr16	67232345	67233696	+	33	9	16	15	3	5	8	10	12.375	-9.75	-2.3	2.3	0.00953578	NM_178721	188730	Cadm2	immunoglobulin superfamily, member 4D,immunoglobulin superfamily, member 4D,
chr7	118885024	118887521	+	15	19	27	36	35	41	28	34	30	14.5	1.63736	1.63736	0.00954086	NM_173739	212207	Galntl4	UDP-N-acetyl-alpha-D-galactosamine:polypeptide,UDP-N-acetyl-alpha-D-galactosamine:polypeptide,
chr1	141330945	141334938	+	37	21	35	39	56	48	36	37	39.125	16.25	1.52419	1.52419	0.00955255	NM_172643	217975	Zbtb41	zinc finger and BTB domain containing 41
chr3	146377031	146385918	+	71	48	95	108	125	85	77	90	87.375	25.75	1.34564	1.34564	0.00955794	NM_001164199	185770	Prkacb	n/a
chr4	53845620	53848702	+	43	27	48	49	32	17	24	20	31.75	-14.5	-1.59184	1.59184	0.00955818	NM_028053	213428	Tmem38b	transmembrane protein 38B
chr11	57852760	57857589	+	20	27	38	56	48	43	45	51	41.375	18.25	1.56589	1.56589	0.00956431	NM_028451	202795	Larp1	n/a
chr1	55637594	55640635	+	10	16	32	22	42	31	35	18	26.125	14.25	1.75	1.75	0.00956914	NM_001114663	211558	Plcl1	n/a
chr6	38599535	38602459	+	13	12	13	39	27	28	37	24	24.125	14.25	1.83824	1.83824	0.00957015	NM_001101507	215839	Clec2l	n/a
chr4	62252392	62254002	+	1	7	13	21	18	25	15	19	15.125	11.75	2.27027	2.27027	0.00957375	NM_019492	208778	Rgs3	regulator of G-protein signaling 3 isoform 1
chr13	69850286	69853505	+	74	33	47	55	38	29	25	28	40.625	-17.75	-1.55906	1.55906	0.00959105	NM_001145162	176661	Ube2ql1	n/a
chr4	130383259	130386753	+	26	13	18	29	40	31	27	27	26.625	13.25	1.6625	1.6625	0.009606	NM_011520	197385	Sdc3	syndecan 3,syndecan 3,
chr18	9775973	9777990	+	21	16	38	21	11	9	15	8	17.125	-11.25	-1.97826	1.97826	0.00962256	NM_130449	191926	Colec12	collectin sub-family member 12
chr1	138229766	138233298	+	35	12	29	50	54	54	36	29	36.875	17.75	1.63393	1.63393	0.009644	NM_001081360	215887	Camsap1l1	calmodulin regulated spectrin-associated protein,calmodulin regulated spectrin-associated protein,
chr4	11087674	11089976	+	3	17	16	27	31	31	24	19	21.375	13.25	1.89831	1.89831	0.0096504	NM_021897	214122	Trp53inp1	transformation related protein 53 inducible,transformation related protein 53 inducible,
chr8	121557279	121560603	+	36	30	34	53	24	12	25	21	28.75	-14	-1.64368	1.64368	0.00965308	NM_019707	214292	Cdh13	cadherin 13,cadherin 13,cadherin 13,
chr17	66490981	66493545	+	18	12	19	13	44	23	16	21	21	12	1.8	1.8	0.00966205	NM_001003919	202600	Ddx11	DEAD/H (Asp-Glu-Ala-Asp/His) box polypeptide 11,DEAD/H (Asp-Glu-Ala-Asp/His) box polypeptide 11,
chr4	34771697	34773326	+	16	8	27	28	9	4	7	11	13.125	-9.75	-2.18182	2.18182	0.00966991	NM_013889	218845	Zfp292	n/a
chr18	46974565	46978948	+	32	21	22	41	55	38	38	29	34.625	14.75	1.54128	1.54128	0.00967968	NM_009681	215039	Ap3s1	adaptor-related protein complex 3, sigma 1
chr4	21796668	21800327	+	62	26	40	69	32	28	26	24	37.25	-16	-1.54701	1.54701	0.0096816	NM_025669	211420	Sfrs18	n/a
chr3	89405557	89407340	+	10	11	16	13	30	16	21	18	17.25	10.5	1.875	1.875	0.00968892	NM_080466	191977	Kcnn3	potassium intermediate/small conductance
chr19	50442506	50444971	+	19	8	13	19	21	30	23	20	19.75	12	1.87273	1.87273	0.00969607	NM_021377	195460	Sorcs1	SORCS receptor 1,SORCS receptor 1,SORCS receptor 1,
chr7	88309090	88310968	+	29	16	20	22	12	4	5	16	15.375	-10.75	-2.075	2.075	0.00970783	NM_001004184	184168	Slc28a1	solute carrier family 28 (sodium-coupled
chr4	100739146	100741312	+	16	13	20	28	40	36	14	28	24.5	13	1.72222	1.72222	0.00977487	NM_183024	211854	Raver2	raver2,raver2,
chr6	57753730	57756204	+	47	19	34	32	16	16	22	12	24.5	-13.5	-1.76056	1.76056	0.00977723	NM_146168	162377	Vopp1	hypothetical protein LOC232023
chr8	47029969	47032923	+	16	14	15	29	31	34	22	24	23.375	12.25	1.71014	1.71014	0.00978975	NM_001033246	216149	Ccdc110	coiled-coil domain containing 110
chr6	33841649	33846803	+	27	23	47	53	65	62	43	31	43.75	19	1.55474	1.55474	0.009792	NM_009148	199135	Exoc4	SEC8,SEC8,SEC8,SEC8,
chr7	134524261	134525662	+	32	18	14	22	11	5	8	13	15.375	-10.75	-2.075	2.075	0.00979215	NM_030226	184989	9130019O22Rik	hypothetical protein LOC78921
chr10	121229941	121235795	+	40	26	50	61	60	55	51	56	50.125	18.75	1.46012	1.46012	0.00981586	NM_001081037	215968	Srgap1	SLIT-ROBO Rho GTPase activating protein 1,SLIT-ROBO Rho GTPase activating protein 1,SLIT-ROBO Rho GTPase activating protein 1,
chr7	150799681	150801464	+	24	15	16	31	11	8	10	9	15	-9.5	-1.92683	1.92683	0.00982836	NM_175649	212111	Tnfrsf26	tumor necrosis factor receptor superfamily,
chr13	52933649	52934895	+	32	14	27	20	22	7	4	8	16.25	-12	-2.17073	2.17073	0.00985621	NM_016709	196424	Auh	AU RNA-binding enoyl-coenzyme A hydratase,AU RNA-binding enoyl-coenzyme A hydratase,AU RNA-binding enoyl-coenzyme A hydratase,
chr3	87497201	87500249	+	14	15	33	30	43	30	39	23	28.625	14.25	1.66279	1.66279	0.00985732	NM_001003912	220909	Arhgef11	Rho guanine nucleotide exchange factor (GEF) 11,Rho guanine nucleotide exchange factor (GEF) 11,Rho guanine nucleotide exchange factor (GEF) 11,Rho guanine nucleotide exchange factor (GEF) 11,
chr6	94590690	94593350	+	19	16	25	37	41	29	34	32	29.375	13.75	1.61111	1.61111	0.00986122	NM_008377	199903	Lrig1	leucine-rich repeats and immunoglobulin-like
chr10	95015677	95019397	+	26	19	33	63	74	47	30	41	40.875	19.25	1.616	1.616	0.00987911	NM_027722	193390	Nudt4	nudix-type motif 4
chr8	85917053	85921407	+	23	14	46	37	38	56	38	36	36.625	18.25	1.66364	1.66364	0.00988104	NM_009904	197915	Clgn	calmegin,calmegin,
chr3	106343306	106345607	+	42	14	25	49	18	16	9	19	23.125	-12.75	-1.76119	1.76119	0.00989889	NM_133869	191673	Cept1	choline/ethanolaminephosphotransferase 1
chr5	37256901	37258710	+	23	14	19	31	14	8	8	9	15.125	-9.75	-1.95122	1.95122	0.00993116	NM_172994	202946	Ppp2r2c	protein phosphatase 2 (formerly 2A), regulatory
chr6	39328978	39330545	+	33	12	21	24	10	12	5	12	15.75	-10.5	-2	2	0.00994888	NM_011226	214856	Rab19	RAB19, member RAS oncogene family
chr12	71141328	71143973	+	24	14	32	29	38	28	41	33	30.375	14.75	1.6413	1.6413	0.00996471	NM_001081453	220129	Nin	ninein isoform 1
chr12	87180070	87186208	+	45	44	51	79	75	69	67	56	61.25	20	1.39024	1.39024	0.0099907	NM_001081423	215873	Ttll5	tubulin tyrosine ligase-like family, member 5,tubulin tyrosine ligase-like family, member 5,tubulin tyrosine ligase-like family, member 5,
chr11	104248050	104250478	+	45	16	27	35	14	16	17	13	22.375	-12.75	-1.79688	1.79688	0.0100303	NM_001081045	216859	1700081L11Rik	hypothetical protein LOC76719,hypothetical protein LOC76719,hypothetical protein LOC76719,hypothetical protein LOC76719,hypothetical protein LOC76719,hypothetical protein LOC76719,
chr5	86848764	86852573	+	80	19	28	48	28	19	22	18	31.875	-17.75	-1.77174	1.77174	0.010047	NM_001033233	216154	Tmprss11a	transmembrane protease, serine 11a
chr6	13110666	13113684	+	50	25	32	30	33	14	9	14	25.625	-15.25	-1.84722	1.84722	0.0100526	NM_001013757	220689	Vwde	hypothetical protein LOC232585
chr1	43187713	43190378	+	11	12	19	27	33	27	22	23	21.75	12	1.7619	1.7619	0.0100545	NM_010212	215284	Fhl2	four and a half LIM domains 2,four and a half LIM domains 2,
chr10	82748937	82752834	+	16	37	27	58	59	44	51	38	41.875	18.25	1.55725	1.55725	0.0100623	NM_177388	212053	Slc41a2	solute carrier family 41, member 2
chr2	62022057	62023393	+	14	17	15	18	6	7	4	8	11.25	-9	-2.33333	2.33333	0.0100652	NM_033552	192218	Slc4a10	solute carrier family 4, sodium bicarbonate,solute carrier family 4, sodium bicarbonate,
chr14	20612822	20616371	+	15	22	43	46	44	54	45	32	38.125	17.75	1.60684	1.60684	0.0100749	NM_008695	215475	Nid2	nidogen 2,nidogen 2,
chr18	78329548	78333169	+	18	20	29	41	60	32	20	45	33.25	16	1.63366	1.63366	0.0100903	NM_001171011	185133	Slc14a1	n/a
chr8	119793042	119796715	+	33	37	48	58	30	32	15	21	33.875	-15.25	-1.58095	1.58095	0.0100931	NM_001163262	186137	4933407C03Rik	n/a
chr7	122638156	122639609	+	42	17	24	20	6	11	16	12	18.625	-12.75	-2.04082	2.04082	0.0101249	NM_011445	214798	Sox6	SRY (sex determining region Y)-box 6 isoform 1,SRY (sex determining region Y)-box 6 isoform 1,
chr13	48981709	48983244	+	20	12	21	31	9	11	11	5	14.375	-9.25	-1.94872	1.94872	0.0101317	NM_001033268	202071	Fam120a	hypothetical protein LOC218236
chr13	54908519	54910493	+	5	3	17	17	13	28	20	15	15.125	11.75	2.27027	2.27027	0.0101372	NM_028841	192929	Tspan17	tetraspanin 17,tetraspanin 17,
chr11	78237592	78239654	+	8	8	12	18	30	23	11	16	15.875	10.75	2.02381	2.02381	0.0101525	NM_022411	216536	Slc13a2	solute carrier family 13 (sodium-dependent
chr5	34113994	34116721	+	29	22	40	41	25	12	16	16	24.5	-13	-1.72222	1.72222	0.01016	NM_019694	214295	Letm1	leucine zipper-EF-hand containing transmembrane
chr7	117262597	117264562	+	32	15	31	25	15	9	7	17	18.5	-11.5	-1.90196	1.90196	0.0101783	NM_009516	219412	Wee1	wee 1 homolog
chr10	63514714	63516546	+	6	11	10	12	18	26	17	11	14.375	9.75	2.02632	2.02632	0.0102125	NM_178678	211942	Lrrtm3	leucine-rich repeat transmembrane neuronal 3,leucine-rich repeat transmembrane neuronal 3,
chr1	162191889	162195025	+	16	26	26	38	42	51	23	37	33.125	15.75	1.62376	1.62376	0.0102692	NM_001038621	216067	Rabgap1l	RAB GTPase activating protein 1-like isoform b
chr14	104126114	104128729	+	9	25	19	28	27	25	40	34	27	14.5	1.73418	1.73418	0.0102718	NM_198014	211732	Slain1	SLAIN motif family, member 1,SLAIN motif family, member 1,
chr2	146332083	146335236	+	13	17	21	23	39	27	17	31	24.125	12.25	1.68056	1.68056	0.010282	NM_001033348	216131	Ralgapa2	hypothetical protein LOC241694
chr16	6493858	6496165	+	4	8	16	29	29	31	16	19	19	13	2.04	2.04	0.0102968	NM_021477	195382	A2bp1	ataxin 2 binding protein 1 isoform gamma,ataxin 2 binding protein 1 isoform gamma,ataxin 2 binding protein 1 isoform gamma,
chr7	63432416	63435402	+	35	31	35	49	23	18	14	26	28.625	-13.75	-1.63218	1.63218	0.0103057	NM_010418	198684	Herc2	hect (homologous to the E6-AP (UBE3A) carboxyl
chr10	28883196	28886263	+	22	10	31	30	55	30	25	27	28.5	14.5	1.68235	1.68235	0.0103116	NM_026138	165297	6330407J23Rik	hypothetical protein LOC67412,hypothetical protein LOC67412,
chr4	102811264	102812790	+	18	2	14	15	26	26	21	12	16.875	11.25	2	2	0.0103162	NM_001039081	201766	Mier1	mesoderm induction early response 1 isoform b,mesoderm induction early response 1 isoform b,mesoderm induction early response 1 isoform b,mesoderm induction early response 1 isoform b,
chr14	54879028	54881113	+	2	11	21	13	21	15	26	24	17.375	12.25	2.08889	2.08889	0.0103199	NM_134076	212829	Abhd4	abhydrolase domain containing 4,abhydrolase domain containing 4,abhydrolase domain containing 4,
chr11	11019194	11021696	+	29	20	40	41	19	20	16	12	24.125	-12.75	-1.71831	1.71831	0.0103396	NM_177033	189307	Vwc2	von Willebrand factor C domain containing 2,von Willebrand factor C domain containing 2,
chr10	128061135	128062981	+	10	13	8	13	18	16	23	20	16	10	1.90909	1.90909	0.0103442	NM_013765	196681	Rps26	ribosomal protein S26,ribosomal protein S26,
chr12	54730983	54735955	+	37	23	38	48	53	43	51	42	42.375	16.75	1.49265	1.49265	0.010352	NM_013780	196670	Npas3	neuronal PAS domain protein 3,neuronal PAS domain protein 3,
chr12	118044754	118048745	+	21	21	28	39	56	35	32	29	32.5	14.5	1.57426	1.57426	0.0103662	NM_011215	197620	Ptprn2	protein tyrosine phosphatase, receptor type, N
chr4	142786835	142789537	+	53	34	32	34	30	9	20	22	29.5	-16	-1.74419	1.74419	0.0103776	NM_001081355	209146	Prdm2	PR domain containing 2, with ZNF domain
chr7	99011825	99013830	+	20	17	23	38	10	10	14	11	17.375	-10.25	-1.83673	1.83673	0.0103814	NM_011807	218971	Dlg2	chapsyn-110,chapsyn-110,chapsyn-110,
chr11	88333504	88337951	+	39	30	44	65	90	52	56	34	50.875	19.25	1.46667	1.46667	0.0104035	NM_054043	192047	Msi2	Musashi homolog 2,Musashi homolog 2,Musashi homolog 2,Musashi homolog 2,
chr2	115464288	115471734	+	108	57	64	102	61	50	45	52	66.875	-22.25	-1.3991	1.3991	0.0104271	NM_001145898	158610	BC052040	n/a
chr11	34007628	34009395	+	29	15	16	27	12	9	8	10	15.375	-9.75	-1.92857	1.92857	0.0104283	NM_010696	219333	Lcp2	lymphocyte cytosolic protein 2,lymphocyte cytosolic protein 2,
chr9	103456643	103460498	+	32	20	24	61	59	42	46	35	39.5	17	1.54839	1.54839	0.0104752	NM_178638	184401	Tmem108	hypothetical protein LOC81907,hypothetical protein LOC81907,hypothetical protein LOC81907,
chr12	85380637	85384539	+	39	36	38	49	37	16	20	18	31.25	-15	-1.63158	1.63158	0.0104768	NM_134247	191504	Acot4	acyl-CoA thioesterase 4
chr7	118744637	118746267	+	1	7	14	18	24	20	14	16	14.25	10.5	2.16667	2.16667	0.0104977	NM_173739	212207	Galntl4	UDP-N-acetyl-alpha-D-galactosamine:polypeptide,UDP-N-acetyl-alpha-D-galactosamine:polypeptide,
chr9	50888179	50890243	+	9	7	8	24	17	19	25	19	16.25	11	2.02326	2.02326	0.0105201	NM_177702	160454	4833427G06Rik	hypothetical protein LOC235345
chr17	25215238	25217113	+	2	8	11	17	28	31	7	11	14.375	11.75	2.38235	2.38235	0.0105534	NM_001001183	202687	Tmem204	cDNA sequence BC054438
chr13	49478965	49481012	+	36	18	31	21	23	11	9	8	19.125	-12.75	-2	2	0.0105538	NM_001039179	201711	Bicd2	bicaudal D homolog 2 isoform 1
chr3	88861807	88864486	+	40	15	20	49	15	15	14	15	22	-12	-1.75	1.75	0.0105757	NM_138679	218149	Ash1l	absent, small, or homeotic discs 1,absent, small, or homeotic discs 1,
chr10	44004482	44009628	+	32	30	40	64	64	39	56	53	47.625	18.75	1.4902	1.4902	0.0105826	NM_053069	218244	Atg5	autophagy-related 5-like
chr7	148481926	148483757	+	24	14	26	27	16	7	8	11	16.125	-10.25	-1.93182	1.93182	0.0106142	NM_016874	218780	Deaf1	deformed epidermal autoregulatory factor 1,deformed epidermal autoregulatory factor 1,
chr5	90721507	90725423	+	36	30	52	49	32	28	16	17	31.75	-15	-1.61856	1.61856	0.0106146	NM_198010	208284	Ankrd17	ankyrin repeat domain protein 17 isoform b,ankyrin repeat domain protein 17 isoform b,
chr1	160269610	160271877	+	3	18	16	26	38	25	25	18	21.375	12.75	1.85	1.85	0.0106392	NM_207583	159684	Fam5b	BMP/retinoic acid-inducible neural-specific
chr2	52413847	52415739	+	12	15	21	12	31	24	21	22	20.5	11	1.73333	1.73333	0.0106674	NM_001037099	220292	Cacnb4	calcium channel, voltage-dependent, beta 4,calcium channel, voltage-dependent, beta 4,
chr15	31547477	31553357	+	37	36	47	50	67	59	43	49	49.25	17.5	1.4321	1.4321	0.0106951	NM_026546	155397	Fam173b	hypothetical protein LOC68073,hypothetical protein LOC68073,
chr11	113615891	113618276	+	16	12	22	31	36	26	23	33	25	13	1.7027	1.7027	0.0107135	NM_020006	196061	Cdc42ep4	CDC42 effector protein (Rho GTPase binding) 4,CDC42 effector protein (Rho GTPase binding) 4,
chr4	8446136	8447771	+	15	17	16	31	18	4	6	5	13.375	-10.25	-2.24242	2.24242	0.0107244	NM_021518	214153	Rab2a	RAB2, member RAS oncogene family
chr11	43398422	43403991	+	24	33	45	59	67	47	52	43	46.625	17.75	1.4702	1.4702	0.0107371	NM_001045530	216001	Ccnjl	cyclin J-like
chr2	132562344	132564943	+	19	17	27	47	50	32	36	33	32.625	14.75	1.58416	1.58416	0.0107531	NM_028637	140606	1110034G24Rik	n/a
chr10	28098755	28102346	+	42	32	56	51	28	33	17	24	35.125	-15.75	-1.57798	1.57798	0.0107617	NM_008983	219617	Ptprk	protein tyrosine phosphatase, receptor type, K,protein tyrosine phosphatase, receptor type, K,protein tyrosine phosphatase, receptor type, K,protein tyrosine phosphatase, receptor type, K,
chr6	34718006	34720135	+	3	9	15	27	27	24	26	14	18.125	12.75	2.08511	2.08511	0.0107649	NM_145575	218091	Cald1	caldesmon 1
chr6	7791816	7794195	+	19	9	17	14	31	17	24	23	19.5	11	1.78571	1.78571	0.0107707	NM_052993	216807	C1galt1	core 1 synthase,
chr5	93405528	93410059	+	61	40	37	46	32	21	26	26	36.25	-16.5	-1.58929	1.58929	0.0107956	NM_001077596	220182	Shroom3	shroom isoform 2
chr1	66652855	66655502	+	36	21	33	35	14	19	10	20	23.25	-12.5	-1.73529	1.73529	0.010803	NM_175510	185883	Unc80	n/a
chr17	8367789	8369510	+	24	18	24	29	13	15	9	8	17.25	-10.5	-1.875	1.875	0.0108233	NM_201230	220514	Fgfr1op	Fgfr1 oncogene partner,Fgfr1 oncogene partner,
chr5	93375828	93378564	+	15	14	26	36	29	32	33	35	28.125	14.25	1.67857	1.67857	0.0108266	NM_001077596	220182	Shroom3	shroom isoform 2
chr11	54561888	54566440	+	71	38	41	62	35	32	24	32	41.75	-17.5	-1.5303	1.5303	0.010829	NM_178626	188805	Cdc42se2	CDC42 small effector 2
chr5	5356705	5361729	+	27	32	57	72	82	60	44	55	53.5	20.5	1.47399	1.47399	0.0108308	NM_011074	219158	Cdk14	PFTAIRE protein kinase 1,PFTAIRE protein kinase 1,PFTAIRE protein kinase 1,
chr3	129938381	129940135	+	35	19	22	29	15	11	10	15	19.25	-11.5	-1.85185	1.85185	0.0108568	NM_029838	218289	Col25a1	collagen, type XXV, alpha 1 isoform 1,collagen, type XXV, alpha 1 isoform 1,
chr16	94413476	94416899	+	59	34	42	72	48	18	29	24	39.625	-17.25	-1.55645	1.55645	0.0108709	NM_139145	191374	Hlcs	holocarboxylase synthetase
chr9	116644829	116647860	+	27	25	32	44	9	13	15	25	23.75	-12.5	-1.71429	1.71429	0.0108944	NM_001172126	185094	Rbms3	n/a
chr13	19078348	19081004	+	46	26	36	48	32	14	28	9	29.25	-15	-1.68966	1.68966	0.0109051	NM_175007	208392	Amph	amphiphysin,amphiphysin,amphiphysin,amphiphysin,
chr13	46734561	46735969	+	7	8	13	13	18	23	18	13	14.375	9.75	2.02632	2.02632	0.0109074	NM_026056	194244	Cap2	CAP, adenylate cyclase-associated protein, 2,CAP, adenylate cyclase-associated protein, 2,
chr15	57642428	57646550	+	27	32	33	46	52	38	38	56	41	16.5	1.50382	1.50382	0.0109386	NM_199449	187924	Zhx2	zinc fingers and homeoboxes protein 2
chr9	42321570	42324843	+	21	22	27	49	51	23	51	40	35.625	16.75	1.61468	1.61468	0.0109479	NM_175481	212123	Grik4	glutamate receptor KA1 precursor
chr1	168134245	168136110	+	32	11	29	24	17	11	7	9	16.875	-10.75	-1.93478	1.93478	0.0109575	NM_175296	217904	Mael	maelstrom homolog
chr16	18276887	18278884	+	19	16	20	22	27	25	30	32	24.75	12.5	1.67568	1.67568	0.010968	NM_033324	218253	Dgcr8	DiGeorge syndrome critical region gene 8,DiGeorge syndrome critical region gene 8,DiGeorge syndrome critical region gene 8,
chr9	99218205	99221017	+	13	13	24	20	36	34	21	18	22.75	12	1.71642	1.71642	0.0109721	NM_177775	189031	Esyt3	chr3 synaptotagmin
chr6	4678513	4684760	+	104	61	69	119	53	58	64	47	71.375	-22.25	-1.36929	1.36929	0.0109788	NM_011360	197499	Sgce	sarcoglycan, epsilon,sarcoglycan, epsilon,sarcoglycan, epsilon,sarcoglycan, epsilon,
chr2	116957968	116965386	+	112	63	98	127	82	47	60	72	81.625	-23.75	-1.3405	1.3405	0.0109789	NM_033524	213073	Spred1	sprouty-related protein 1 with EVH-1 domain
chr11	108290464	108293672	+	16	23	25	34	45	28	40	27	30.25	13.5	1.57447	1.57447	0.0109897	NM_029606	192593	Ccdc46	coiled-coil domain containing 46 isoform 2
chr2	75910623	75914377	+	21	27	36	40	62	53	28	31	37.5	16.5	1.5641	1.5641	0.0110357	NM_001081033	215970	Pde11a	phosphodiesterase 11A
chr14	8750469	8760256	+	81	54	84	134	143	83	109	76	94.75	27.5	1.33951	1.33951	0.0110611	NM_134080	191573	Flnb	filamin B, beta
chr9	61738726	61744071	+	78	53	48	75	44	42	38	31	51.125	-19.25	-1.46386	1.46386	0.0110675	NM_018853	214401	Rplp1	ribosomal protein, large, P1
chr8	125106105	125110423	+	28	41	41	66	40	25	12	19	33.25	-16.5	-1.66	1.66	0.0110681	NM_016722	187468	Galns	galactosamine (N-acetyl)-6-sulfate sulfatase
chr13	89027277	89028901	+	23	23	25	15	12	6	13	8	16	-11	-2.04762	2.04762	0.0110943	NM_001037987	201839	Edil3	EGF-like repeats and discoidin I-like domains 3,EGF-like repeats and discoidin I-like domains 3,EGF-like repeats and discoidin I-like domains 3,
chr13	12418694	12420452	+	9	11	15	17	21	27	17	20	17.625	10.75	1.87755	1.87755	0.0111073	NM_033268	192244	Actn2	actinin alpha 2
chr14	31642189	31643816	+	35	19	17	43	9	14	17	13	20.375	-11.75	-1.81034	1.81034	0.0111106	NM_028839	155048	Tmem110	hypothetical protein LOC69179
chr5	107827390	107831559	+	24	25	31	38	41	40	37	41	35.375	15.25	1.54955	1.54955	0.0111125	NM_001001804	206131	Ephx4	epoxide hydrolase-related
chr10	33313749	33315368	+	13	7	7	10	23	18	12	15	13.5	9	2	2	0.0111219	NM_175448	212131	Clvs2	retinaldehyde binding protein 1-like 2
chr9	31702532	31707952	+	46	46	62	83	40	31	30	41	47	-17.5	-1.45752	1.45752	0.0111287	NM_013800	218862	Barx2	BarH-like homeobox 2
chr14	63628090	63629716	+	19	15	17	30	2	9	5	15	14	-10	-2.11111	2.11111	0.0111364	NM_001039121	216051	Defb43	beta-defensin 43
chr14	118071934	118076924	+	36	25	38	54	66	49	42	40	43.75	16.5	1.46479	1.46479	0.0111489	NM_011821	197155	Gpc6	glypican 6 isoform 2,glypican 6 isoform 2,
chr15	30759229	30760855	+	7	12	19	15	23	16	24	25	18.25	11	1.86275	1.86275	0.011168	NM_008729	199609	Ctnnd2	catenin (cadherin associated protein), delta 2
chr15	27827311	27835554	+	68	43	88	106	99	86	94	75	82.5	25	1.35714	1.35714	0.0111686	NM_001081302	201126	Trio	triple functional domain (PTPRF interacting),triple functional domain (PTPRF interacting),
chr16	96962651	96965474	+	37	22	28	42	9	20	18	17	23.75	-12.5	-1.71429	1.71429	0.0111799	NM_031174	213122	Dscam	Down syndrome cell adhesion molecule
chr15	97906579	97911129	+	64	40	64	60	38	34	28	37	45.5	-17	-1.45946	1.45946	0.0111938	NM_144851	191240	Senp1	SUMO1/sentrin specific peptidase 1,SUMO1/sentrin specific peptidase 1,SUMO1/sentrin specific peptidase 1,
chr2	84461489	84463656	+	21	16	18	29	37	35	29	21	26	13	1.66667	1.66667	0.0111983	NM_001085453	217609	Ctnnd1	catenin, delta 1 isoform 4
chr8	109944151	109947810	+	35	29	35	67	30	25	23	12	30.875	-14.25	-1.6	1.6	0.0112033	NM_026277	194072	Nob1	nin one binding protein
chr13	111215377	111217126	+	29	18	14	26	7	8	10	13	15.5	-10.5	-2.02439	2.02439	0.0112107	NM_152804	190556	Plk2	polo-like kinase 2
chr2	33306086	33310765	+	72	63	60	72	54	38	46	29	54.375	-20.75	-1.47159	1.47159	0.0112185	NM_001025594	220330	Zbtb43	zinc finger protein 297B isoform b,zinc finger protein 297B isoform b,
chr12	8478315	8479918	+	8	10	15	7	21	21	11	21	15	10	2	2	0.0112186	NM_007483	220040	Rhob	ras homolog gene family, member B
chr13	68774718	68777400	+	12	18	15	19	33	21	21	26	21.25	11	1.69841	1.69841	0.011244	NM_153534	190389	Adcy2	adenylate cyclase 2
chr7	25006406	25007866	+	7	8	6	9	8	27	14	12	12	9.5	2.31034	2.31034	0.0112569	NM_020262	166401	Zfp109	zinc finger protein 109
chr2	77079334	77081314	+	36	18	23	34	13	19	11	11	20.5	-11.5	-1.77966	1.77966	0.0112657	NM_175465	189449	Sestd1	SEC14 and spectrin domains 1
chr6	28089868	28092892	+	67	25	34	49	33	29	16	16	32.75	-16.5	-1.67347	1.67347	0.011273	NM_008174	215608	Grm8	glutamate receptor, metabotropic 8,glutamate receptor, metabotropic 8,
chr1	62843024	62845119	+	16	9	21	24	29	23	31	22	22.125	12.25	1.76562	1.76562	0.0112815	NM_010939	219179	Nrp2	neuropilin 2 isoform 3 precursor
chr8	85663463	85666002	+	28	21	39	46	19	18	15	18	24.875	-12.25	-1.65333	1.65333	0.0112818	NM_001111304	206288	Tbc1d9	n/a
chr4	151622585	151624901	+	10	18	12	25	39	19	26	20	21.5	12	1.77419	1.77419	0.0113075	NM_001146058	186780	Acot7	n/a
chr7	35090176	35094485	+	21	24	43	56	72	50	38	34	41.875	17.75	1.53788	1.53788	0.0113246	NM_172741	161208	4931406P16Rik	hypothetical protein LOC233103,hypothetical protein LOC233103,
chr12	75341288	75342868	+	4	13	22	19	25	30	20	21	20	12	1.85714	1.85714	0.0113417	NM_172804	202876	Syt16	synaptotagmin XVI
chr19	11476996	11479687	+	12	13	20	30	39	28	22	23	23.5	12	1.68571	1.68571	0.0113461	NM_029499	154988	Ms4a4c	membrane-spanning 4-domains, subfamily A, member
chr2	78068858	78072034	+	47	18	32	44	20	26	15	11	26	-13.5	-1.7013	1.7013	0.0113674	NM_177843	128521	Gm14461	hypothetical protein LOC329436
chr6	114886969	114894805	+	43	47	76	58	73	73	76	59	64.875	21.75	1.40278	1.40278	0.0113756	NM_177683	189074	Vgll4	vestigial like 4,vestigial like 4,vestigial like 4,
chr13	92046235	92049749	+	18	23	19	36	42	28	33	33	29.5	13.5	1.59341	1.59341	0.0113898	NM_009027	219655	Rasgrf2	RAS protein-specific guanine
chr6	55268607	55270925	+	41	17	25	29	15	13	13	14	20.875	-11.75	-1.78333	1.78333	0.0114011	NM_001142781	153303	Fam188b	n/a
chr6	38106822	38109856	+	26	19	36	37	58	44	25	36	35.125	15.25	1.55455	1.55455	0.0114012	NM_194061	185599	D630045J12Rik	n/a
chr3	131818130	131820001	+	18	19	34	33	17	14	7	12	18.875	-11.25	-1.84906	1.84906	0.0114186	NM_020265	196022	Dkk2	dickkopf homolog 2
chr2	140938544	140941805	+	39	38	37	61	21	17	39	17	33.5	-16	-1.62745	1.62745	0.0114216	NM_001013802	216224	Macrod2	MACRO domain containing 2 isoform 1,MACRO domain containing 2 isoform 1,
chr11	114714444	114718222	+	23	16	20	31	43	19	33	35	27.625	13.75	1.66265	1.66265	0.0114258	NM_147217	190598	Gprc5c	G protein-coupled receptor, family C, group 5,,G protein-coupled receptor, family C, group 5,,
chr8	84476310	84477930	+	17	14	14	23	12	5	6	5	11.875	-8.75	-2.16667	2.16667	0.0114367	NM_001024617	216203	Inpp4b	inositol polyphosphate-4-phosphatase, type II,inositol polyphosphate-4-phosphatase, type II,inositol polyphosphate-4-phosphatase, type II,inositol polyphosphate-4-phosphatase, type II,inositol polyphosphate-4-phosphatase, type II,
chr6	48773350	48776876	+	45	23	39	43	23	30	8	17	28	-14.5	-1.6988	1.6988	0.0114373	NM_023056	208719	Tmem176b	LR8 protein,LR8 protein,
chr7	133882436	133887213	+	24	29	29	41	42	42	40	41	36.875	15.25	1.52137	1.52137	0.0114535	NM_011952	216704	Mapk3	mitogen activated protein kinase 3,mitogen activated protein kinase 3,
chr5	76953024	76954753	+	14	7	11	10	25	10	22	18	14.875	9.75	1.975	1.975	0.0114546	NM_027270	193553	Exoc1	exocyst complex component 1,exocyst complex component 1,exocyst complex component 1,
chr18	82686231	82692783	+	38	38	49	75	91	54	38	73	57	21	1.45161	1.45161	0.0114592	NM_001025245	220355	Mbp	Golli-mbp isoform 2
chr14	51728432	51730285	+	24	25	15	21	16	9	6	8	15.5	-11	-2.1	2.1	0.0114925	NM_203508	221257	Eddm3b	epididymal secretory protein 3,epididymal secretory protein 3,
chr9	75192023	75194261	+	14	11	16	18	25	18	30	20	19.5	11	1.78571	1.78571	0.0115269	NM_138719	218147	Gnb5	guanine nucleotide-binding protein, beta-5
chr17	25101239	25104515	+	16	19	26	40	42	41	28	30	30.625	14.25	1.60638	1.60638	0.0115347	NM_020608	195804	Cramp1l	n/a
chr11	106531191	106535395	+	30	13	23	54	47	36	33	46	35.125	16.75	1.62617	1.62617	0.011541	NM_001032378	220321	Pecam1	platelet/endothelial cell adhesion molecule 1
chr10	13445085	13447762	+	11	15	35	32	51	25	35	27	28.875	14.75	1.68605	1.68605	0.0115577	NM_025446	213937	Aig1	androgen-induced 1,androgen-induced 1,
chr10	79175854	79177672	+	26	20	21	9	8	6	13	4	13.875	-10.75	-2.26471	2.26471	0.0115782	NM_001077184	201436	Bsg	basigin isoform 2
chr15	84488159	84490115	+	39	14	25	29	15	17	10	9	19.375	-11.75	-1.87037	1.87037	0.0115922	NM_146061	220555	Prr5	Rho GTPase activating protein 8,Rho GTPase activating protein 8,Rho GTPase activating protein 8,
chr2	70679490	70681625	+	33	29	28	43	15	18	20	17	25.25	-12.5	-1.65789	1.65789	0.0116255	NM_172664	217973	Tlk1	tousled-like kinase 1
chr8	12622577	12628553	+	37	39	43	85	82	68	48	56	57.25	20.5	1.43617	1.43617	0.0116273	NM_198031	211728	Tubgcp3	tubulin, gamma complex associated protein 3
chr13	81520353	81522185	+	12	8	9	14	17	16	26	15	15.25	10	1.97561	1.97561	0.011632	NM_054053	192039	Gpr98	G protein-coupled receptor 98,G protein-coupled receptor 98,G protein-coupled receptor 98,
chr10	48958377	48961004	+	35	17	14	33	17	11	10	8	17.5	-11.5	-1.97872	1.97872	0.0116372	NM_001111268	187624	Grik2	n/a
chr10	41567429	41572938	+	66	54	88	90	48	44	47	49	60.5	-19.5	-1.38424	1.38424	0.0116386	NM_001162908	186182	Sesn1	n/a
chr1	152539602	152540992	+	21	16	10	18	8	7	9	1	11	-9	-2.38462	2.38462	0.0116465	NM_001024720	156899	Hmcn1	hemicentin 1
chr14	78116080	78122344	+	34	40	34	66	86	45	45	51	50.125	18.25	1.44512	1.44512	0.0116661	NM_172813	189896	Enox1	ecto-NOX disulfide-thiol exchanger 1,ecto-NOX disulfide-thiol exchanger 1,ecto-NOX disulfide-thiol exchanger 1,
chr13	32831492	32834562	+	53	13	21	38	13	15	15	15	22.5	-13	-1.8125	1.8125	0.0116733	NM_001166030	211333	Mylk4	n/a
chr6	134664841	134666421	+	40	12	16	35	13	5	14	13	17.875	-11.25	-1.91837	1.91837	0.0116759	NM_130447	208531	Dusp16	dual specificity phosphatase 16 isoform A1
chr7	85972044	85973705	+	13	5	13	29	20	32	21	21	19.375	12.75	1.98077	1.98077	0.0117354	NM_029585	192599	Det1	de-etiolated homolog 1
chr9	121068771	121070938	+	10	10	12	18	24	18	25	15	16.75	10	1.85106	1.85106	0.0117449	NM_177589	186677	Ulk4	n/a
chr17	86459470	86461566	+	53	17	32	37	29	16	8	17	25.5	-14.5	-1.79452	1.79452	0.0117601	NM_030133	186500	Srbd1	n/a
chr9	56445029	56447741	+	20	17	17	29	46	27	25	24	25.625	12.25	1.62821	1.62821	0.0117625	NM_181074	211900	Lingo1	leucine rich repeat and Ig domain containing 1,leucine rich repeat and Ig domain containing 1,
chr1	193939620	193941369	+	12	10	14	16	25	22	18	19	17.5	10	1.8	1.8	0.0117762	NM_144814	154737	Rcor3	REST corepressor 3,REST corepressor 3,REST corepressor 3,
chr15	57852295	57854564	+	43	29	32	31	20	22	17	13	26	-13.5	-1.7013	1.7013	0.0117808	NM_029418	155007	9130401M01Rik	hypothetical protein LOC75758,hypothetical protein LOC75758,
chr8	98401892	98404053	+	7	12	11	24	23	20	29	16	17.875	11.25	1.91837	1.91837	0.0117891	NM_010325	215211	Got2	glutamate oxaloacetate transaminase 2,
chr4	44785977	44788910	+	48	26	40	50	27	21	24	20	31.5	-14	-1.57143	1.57143	0.0117956	NM_177027	189313	Zcchc7	zinc finger, CCHC domain containing 7
chr5	15417529	15419517	+	8	11	11	13	16	21	25	13	15.125	9.75	1.95122	1.95122	0.0117973	NM_001110844	187854	Cacna2d1	n/a
chr8	101760597	101762428	+	40	24	10	28	17	6	10	13	18.375	-12.75	-2.0625	2.0625	0.0118405	NM_007667	200510	Cdh8	cadherin 8 isoform 2
chr2	166512564	166515772	+	17	22	23	38	50	29	30	32	30.25	13.5	1.57447	1.57447	0.0118495	NM_177782	189025	Prex1	hypothetical protein LOC277360
chr5	86617688	86620359	+	29	31	26	44	26	14	9	19	24.625	-13.25	-1.73611	1.73611	0.0118498	NM_010323	215213	Gnrhr	gonadotropin releasing hormone receptor,gonadotropin releasing hormone receptor,
chr8	63705191	63713440	+	60	57	68	101	115	89	60	76	78.375	22.75	1.33955	1.33955	0.0118696	NM_021506	195360	Sh3rf1	SH3 multiple domains 2,SH3 multiple domains 2,
chr16	22070261	22072707	+	20	12	15	21	32	24	21	26	21.625	11.75	1.74603	1.74603	0.0118697	NM_183029	188491	Igf2bp2	insulin-like growth factor 2 mRNA binding,insulin-like growth factor 2 mRNA binding,insulin-like growth factor 2 mRNA binding,
chr12	52924833	52928422	+	48	30	42	62	24	25	25	29	35.125	-14.75	-1.53153	1.53153	0.0118931	NM_144788	208201	Hectd1	n/a
chr2	164143256	164144446	+	12	3	9	13	21	20	16	10	13.125	9.25	2.08824	2.08824	0.0119193	NM_013679	196754	Svs6	seminal vesicle secretory protein 6
chr1	84301912	84304382	+	49	25	39	35	22	16	21	21	28.5	-14	-1.65116	1.65116	0.0119246	NM_001003948	202594	Pid1	hypothetical protein LOC98496
chr2	156329087	156333234	+	25	19	33	52	62	40	36	34	37.25	16	1.54701	1.54701	0.0119277	NM_001006664	202518	Epb4.1l1	erythrocyte protein band 4.1-like 1 isoform a
chr10	109200229	109202343	+	43	19	18	20	14	10	15	7	18.125	-12.25	-2.02083	2.02083	0.0119372	NM_001081035	201277	Nav3	neuron navigator 3,neuron navigator 3,
chr14	80420327	80425997	+	74	41	49	64	41	29	35	32	45.25	-17.5	-1.47945	1.47945	0.0119399	NM_001030294	216177	Olfm4	olfactomedin 4,olfactomedin 4,
chr18	15004056	15006250	+	28	32	15	31	18	14	10	10	19.875	-12.25	-1.89091	1.89091	0.011952	NM_001100449	217373	Taf4b	n/a
chr18	32071457	32073134	+	12	9	13	19	27	18	17	23	17.375	10.25	1.83673	1.83673	0.0119598	NM_026006	186274	Sft2d3	n/a
chr13	89219702	89224045	+	59	39	44	53	25	24	29	34	38.75	-16.5	-1.54098	1.54098	0.0119623	NM_001037987	201839	Edil3	EGF-like repeats and discoidin I-like domains 3,EGF-like repeats and discoidin I-like domains 3,EGF-like repeats and discoidin I-like domains 3,
chr11	115809095	115812005	+	9	22	29	33	35	34	34	32	29.25	14.5	1.65909	1.65909	0.0119685	NM_020483	214354	Sap30bp	SAP30 binding protein
chr4	6335120	6336888	+	1	5	14	26	28	16	19	19	15.875	12.25	2.25641	2.25641	0.0119725	NM_010945	197810	Nsmaf	neutral sphingomyelinase (N-SMase) activation,neutral sphingomyelinase (N-SMase) activation,neutral sphingomyelinase (N-SMase) activation,neutral sphingomyelinase (N-SMase) activation,
chr2	38871208	38875348	+	50	45	44	53	40	23	32	18	38	-17	-1.57627	1.57627	0.0120069	NM_029793	220580	Golga1	golgi autoantigen, golgin subfamily a, 1,golgi autoantigen, golgin subfamily a, 1,golgi autoantigen, golgin subfamily a, 1,golgi autoantigen, golgin subfamily a, 1,
chr15	73372998	73374577	+	13	5	12	12	32	7	20	18	14.875	10.25	2.05128	2.05128	0.012008	NM_001081066	215958	Dennd3	DENN/MADD domain containing 3
chr5	5247582	5251185	+	51	40	48	70	40	29	33	23	41.125	-16.25	-1.49242	1.49242	0.0120492	NM_011074	219158	Cdk14	PFTAIRE protein kinase 1,PFTAIRE protein kinase 1,PFTAIRE protein kinase 1,
chr18	42784351	42787885	+	18	25	18	35	39	44	29	26	30	14	1.6087	1.6087	0.0120493	NM_027531	206954	Ppp2r2b	protein phosphatase 2 (formerly 2A), regulatory
chr11	78626760	78628622	+	24	11	17	34	8	10	8	11	14.75	-9.5	-1.95	1.95	0.0120614	NM_001076681	168710	1810012P15Rik	hypothetical protein LOC66274
chr17	81059470	81065546	+	51	50	56	131	95	80	84	82	78.5	26	1.39695	1.39695	0.0120686	NM_001081357	201102	Map4k3	mitogen-activated protein kinase kinase kinase,mitogen-activated protein kinase kinase kinase,
chr2	91649294	91652349	+	41	21	36	50	23	16	15	25	27.75	-13	-1.61176	1.61176	0.0120736	NM_172669	189995	Ambra1	hypothetical protein LOC228361 isoform 1,hypothetical protein LOC228361 isoform 1,hypothetical protein LOC228361 isoform 1,
chr8	121173288	121179381	+	78	44	70	77	47	35	35	49	54.125	-18.75	-1.41899	1.41899	0.012074	NM_019707	214292	Cdh13	cadherin 13,cadherin 13,cadherin 13,
chr13	60848380	60853521	+	24	25	33	61	48	53	47	38	41.25	17.5	1.53846	1.53846	0.0120895	NM_134062	191593	Dapk1	death associated protein kinase 1,death associated protein kinase 1,
chr3	14876030	14881691	+	34	33	46	54	65	51	39	58	48.125	17.75	1.45223	1.45223	0.0120993	NM_007606	200565	Car3	carbonic anhydrase 3
chr15	80911672	80913570	+	66	9	28	35	22	16	14	11	24	-15	-1.90909	1.90909	0.0121062	NM_153049	218039	Mkl1	megakaryoblastic leukemia (translocation) 1
chr16	25273859	25277669	+	55	44	40	42	38	22	21	24	36.125	-16.75	-1.6036	1.6036	0.0121097	NM_175165	211522	Tprg	hypothetical protein LOC71338
chr14	60186053	60188232	+	10	17	13	29	43	20	28	18	22.25	12	1.73846	1.73846	0.0121132	NM_027986	193225	Cdadc1	cytidine and dCMP deaminase domain containing 1,cytidine and dCMP deaminase domain containing 1,cytidine and dCMP deaminase domain containing 1,
chr2	34869877	34871315	+	15	18	18	20	14	3	5	8	12.375	-9.75	-2.3	2.3	0.0121366	NM_010406	219469	Hc	hemolytic complement
chr7	71980147	71984781	+	37	27	25	46	53	48	41	36	39.75	16	1.50394	1.50394	0.012147	NM_183087	159967	Fam189a1	hypothetical protein LOC70638
chr17	3403829	3406256	+	20	19	20	33	32	42	23	34	28.375	13.75	1.63953	1.63953	0.0121651	NM_011878	197104	Tiam2	T-cell lymphoma invasion and metastasis 2,T-cell lymphoma invasion and metastasis 2,T-cell lymphoma invasion and metastasis 2,
chr9	95684416	95688621	+	55	31	54	60	43	29	18	27	38.75	-16.5	-1.54098	1.54098	0.0121694	NM_001033210	202096	Pls1	hypothetical protein LOC102502
chr5	73345498	73349600	+	41	24	50	50	68	45	50	47	47.125	17.25	1.44805	1.44805	0.0121842	NM_153567	190369	Slain2	SLAIN motif family, member 2
chr16	44700803	44703161	+	6	7	23	28	32	14	32	25	20.875	13.25	1.92982	1.92982	0.0121842	NM_145972	184860	BC027231	hypothetical protein LOC212547,hypothetical protein LOC212547,
chr17	63082935	63088890	+	90	54	55	53	41	46	30	33	50.875	-21.75	-1.54375	1.54375	0.0122094	NM_207654	188192	Efna5	ephrin A5 isoform 1
chr9	60523427	60534663	+	94	73	93	163	141	107	129	98	112.375	29.25	1.29923	1.29923	0.012252	NM_001146047	186787	Lrrc49	n/a
chr12	113065418	113072526	+	33	43	55	72	81	44	64	66	57.875	20.25	1.42408	1.42408	0.012254	NM_011625	197303	Ppp1r13b	apoptosis-stimulating protein of p53, 1,apoptosis-stimulating protein of p53, 1,
chr4	108636278	108638110	+	20	16	17	22	6	7	4	14	13.25	-9	-2.02857	2.02857	0.0122567	NM_023537	214046	Rab3b	RAB3B, member RAS oncogene family,RAB3B, member RAS oncogene family,
chr1	181019478	181022747	+	8	19	24	27	45	30	18	28	25.125	13.25	1.71622	1.71622	0.01226	NM_027188	213536	Smyd3	SET and MYND domain containing 3,SET and MYND domain containing 3,
chr8	91101612	91108797	+	40	31	56	68	70	58	57	54	54.625	18.75	1.41436	1.41436	0.0122803	NM_001163660	185865	Nkd1	n/a
chr9	119433649	119437166	+	41	14	41	40	23	22	10	14	24.875	-13.25	-1.72603	1.72603	0.0122807	NM_021544	214146	Scn5a	voltage-gated sodium channel type V alpha,voltage-gated sodium channel type V alpha,
chr12	4686839	4691893	+	90	41	81	89	61	42	41	45	60.25	-20	-1.39801	1.39801	0.0123269	NM_011365	197495	Itsn2	SH3 domain protein 1B,SH3 domain protein 1B,SH3 domain protein 1B,SH3 domain protein 1B,
chr11	17853961	17855640	+	20	14	20	20	16	7	5	4	12.875	-9.25	-2.12121	2.12121	0.0123363	NM_026576	193892	Etaa1	ETAA16 protein
chr12	104107294	104108939	+	42	20	20	23	24	9	11	6	19.25	-13	-2.01961	2.01961	0.0123879	NM_172806	217954	Btbd7	BTB (POZ) domain containing 7,BTB (POZ) domain containing 7,BTB (POZ) domain containing 7,BTB (POZ) domain containing 7,BTB (POZ) domain containing 7,
chr8	63988985	63991576	+	15	19	22	41	40	33	26	37	29.5	14	1.62222	1.62222	0.0123895	NM_001081390	207746	Palld	palladin,palladin,palladin,palladin,palladin,
chr15	30253440	30257922	+	78	44	57	69	47	29	40	36	49.75	-18.5	-1.45679	1.45679	0.0123995	NM_008729	199609	Ctnnd2	catenin (cadherin associated protein), delta 2
chr9	28453672	28460024	+	82	44	59	70	48	45	28	35	51.125	-19.25	-1.46386	1.46386	0.0124084	NM_177906	220739	Opcml	opioid binding protein/cell adhesion
chr5	125626975	125630879	+	24	21	22	39	45	35	22	46	32.125	14.75	1.59596	1.59596	0.0124265	NM_011424	214803	Ncor2	nuclear receptor co-repressor 2,nuclear receptor co-repressor 2,nuclear receptor co-repressor 2,nuclear receptor co-repressor 2,nuclear receptor co-repressor 2,nuclear receptor co-repressor 2,
chr10	69545713	69548492	+	27	24	34	39	28	11	15	11	23	-12.5	-1.74627	1.74627	0.0124404	NM_001111121	220717	Ccdc6	n/a
chr3	137845427	137846984	+	34	17	23	24	14	14	12	7	18	-11	-1.88	1.88	0.0124627	NM_001163386	158043	4930579F01Rik	n/a
chr8	107833869	107835975	+	3	9	12	22	29	30	10	14	16.125	11.75	2.14634	2.14634	0.0124651	NM_172760	189929	Elmo3	engulfment and cell motility 3, ced-12 homolog,engulfment and cell motility 3, ced-12 homolog,
chr10	61964528	61965959	+	1	8	10	14	21	17	10	16	12.25	9.5	2.26667	2.26667	0.0124788	NM_011157	197670	Srgn	serglycin
chr1	98769458	98771334	+	11	8	10	15	24	16	12	23	15.125	9.75	1.95122	1.95122	0.0124821	NM_172658	212303	Slco4c1	solute carrier organic anion transporter family,
chr15	57567623	57574081	+	42	43	66	95	92	78	64	61	67.625	21.75	1.38326	1.38326	0.0124959	NM_199449	187924	Zhx2	zinc fingers and homeoboxes protein 2
chr11	113292968	113298030	+	25	37	40	60	63	49	56	41	47	18	1.47368	1.47368	0.0125438	NM_001166503	185445	Slc39a11	n/a
chr9	102711854	102716579	+	51	26	29	56	69	48	41	51	46.5	18	1.48	1.48	0.0125592	NM_013649	196780	Ryk	receptor-like tyrosine kinase isoform 1
chr2	61584883	61587040	+	29	17	24	28	17	11	11	9	18	-10.5	-1.82353	1.82353	0.0125629	NM_021526	195340	Psmd14	proteasome (prosome, macropain) 26S subunit,
chr4	109947011	109950324	+	35	24	44	44	27	20	17	17	28	-13.5	-1.63529	1.63529	0.0125876	NM_010488	219429	Elavl4	ELAV-like 4 isoform a,ELAV-like 4 isoform a,
chr15	92137772	92139196	+	26	14	19	29	7	7	14	11	15.625	-9.75	-1.90698	1.90698	0.0126134	NM_001159647	217406	Cntn1	n/a
chr1	16128023	16129981	+	23	11	32	21	12	11	10	6	15.25	-10	-1.97561	1.97561	0.0126327	NM_133832	209553	Rdh10	retinol dehydrogenase 10
chr19	47166836	47169475	+	49	23	30	26	24	12	13	17	24.125	-13.75	-1.7971	1.7971	0.0126533	NM_011053	197787	Pdcd11	programmed cell death protein 11
chr11	79256628	79260895	+	32	13	28	48	40	37	52	33	35.375	16.25	1.59633	1.59633	0.0127005	NM_010897	219211	Nf1	neurofibromin
chr1	72302272	72305050	+	19	17	36	51	46	43	42	33	36	16	1.57143	1.57143	0.0127126	NM_023523	214050	Pecr	peroxisomal trans 2-enoyl CoA reductase,peroxisomal trans 2-enoyl CoA reductase,
chr9	43582524	43584426	+	27	24	25	21	13	17	9	8	18.25	-11.5	-1.92	1.92	0.0127455	NM_021424	214179	Pvrl1	poliovirus receptor-related 1
chr14	76928244	76930693	+	16	14	19	39	47	32	25	23	26.625	13.25	1.6625	1.6625	0.0127633	NM_001160326	186420	Serp2	n/a
chr17	48243183	48245188	+	39	21	12	23	7	10	8	16	17.25	-12	-2.06667	2.06667	0.0127797	NM_026625	155365	1700067P10Rik	hypothetical protein LOC68224
chr2	28574692	28577607	+	34	30	26	35	24	15	9	18	23.75	-13	-1.75362	1.75362	0.0127801	NM_001033874	216103	1190002A17Rik	hypothetical protein LOC68870
chr18	37992904	37994832	+	21	20	35	26	13	16	4	15	18.875	-11.25	-1.84906	1.84906	0.0128006	NM_033583	173911	Pcdhgc5	protocadherin gamma subfamily C, 5
chr9	26977191	26978826	+	14	12	16	19	40	22	23	13	19.875	10.75	1.74138	1.74138	0.0128068	NM_023277	214065	Jam3	junction adhesion molecule 3,junction adhesion molecule 3,
chr8	10231568	10235653	+	45	36	58	62	28	31	28	31	39.875	-15.25	-1.47287	1.47287	0.0128841	NM_001081397	215877	Myo16	myosin XVI,myosin XVI,
chr2	144604795	144608185	+	22	17	24	35	39	48	24	27	29.875	14.25	1.62637	1.62637	0.0128919	NM_025314	194724	Dtd1	D-tyrosyl-tRNA deacylase 1
chr3	8898782	8900615	+	11	8	13	9	27	13	19	14	14.625	9.75	2	2	0.0129073	NM_025434	194638	Mrps28	mitochondrial ribosomal protein S28
chr4	100904310	100905982	+	11	17	16	15	37	11	26	25	20.5	11.5	1.77966	1.77966	0.0129115	NM_146145	218063	Jak1	Janus kinase 1
chr17	11587106	11591903	+	54	45	57	86	48	34	32	35	48	-17	-1.43038	1.43038	0.0129158	NM_016694	196433	Park2	parkin,parkin,
chr16	70522877	70530668	+	96	53	90	119	61	43	52	71	72.25	-22	-1.35918	1.35918	0.0129239	NM_028803	192954	Gbe1	glucan (1,4-alpha-), branching enzyme 1
chr17	69734105	69737914	+	30	14	21	37	48	42	18	37	31	15	1.6383	1.6383	0.0129733	NM_009547	220826	Zfp161	zinc finger protein 161,zinc finger protein 161,
chr9	42421801	42426097	+	19	46	30	47	74	42	38	48	44.125	18.25	1.52143	1.52143	0.0129803	NM_175481	212123	Grik4	glutamate receptor KA1 precursor
chr14	75625281	75627781	+	44	16	24	38	20	10	16	15	22.25	-12	-1.73846	1.73846	0.012992	NM_008879	215416	Lcp1	lymphocyte cytosolic protein 1,lymphocyte cytosolic protein 1,lymphocyte cytosolic protein 1,lymphocyte cytosolic protein 1,
chr2	139935442	139937199	+	8	13	13	7	22	13	23	17	15.25	9.5	1.90476	1.90476	0.0129927	NM_001081090	201231	Esf1	ABT1-associated protein
chr15	10468181	10472180	+	61	40	42	66	30	35	34	24	41.375	-16.25	-1.48872	1.48872	0.0129941	NM_029430	211379	Ttc23l	n/a
chr5	148244304	148246347	+	54	25	31	32	14	14	30	13	26.75	-15	-1.77922	1.77922	0.0129971	NM_028291	177830	Pan3	PABP-dependent poly(A) nuclease 3,PABP-dependent poly(A) nuclease 3,PABP-dependent poly(A) nuclease 3,
chr11	90381609	90384082	+	28	16	25	30	36	25	42	35	30.25	14	1.60215	1.60215	0.0129985	NM_011505	197404	Stxbp4	syntaxin binding protein 4,syntaxin binding protein 4,syntaxin binding protein 4,
chr5	131427069	131428708	+	34	10	14	23	9	10	9	6	14	-10	-2.11111	2.11111	0.0130061	NM_145218	191116	Wbscr17	UDP-GalNAc:polypeptide,UDP-GalNAc:polypeptide,
chr18	79243769	79245946	+	27	15	26	36	9	19	11	10	18.75	-10.5	-1.77778	1.77778	0.0130219	NM_053099	192139	Setbp1	SET binding protein 1
chr1	10469984	10471476	+	3	9	12	15	13	22	21	14	14.25	10.5	2.16667	2.16667	0.0130229	NM_177834	208347	Cpa6	carboxypeptidase B
chr7	132937436	132938889	+	32	6	12	36	12	8	7	7	14	-10	-2.11111	2.11111	0.0130267	NM_001081022	201293	D430042O09Rik	hypothetical protein LOC233865,hypothetical protein LOC233865,hypothetical protein LOC233865,
chr17	32962931	32964412	+	2	6	13	12	14	15	15	18	12.25	9	2.16129	2.16129	0.0130456	NM_177359	217853	Zfp799	zinc finger protein
chr1	134791419	134795611	+	58	48	40	42	30	23	27	29	38	-17	-1.57627	1.57627	0.013097	NM_010732	209939	Lrrn2	leucine rich repeat protein 2, neuronal
chr14	75924807	75927239	+	14	9	16	25	44	20	10	30	20.75	12.5	1.86207	1.86207	0.0131033	NM_001128093	158919	Siah3	n/a
chr15	31511502	31516474	+	26	24	39	45	61	29	62	31	39.875	17.25	1.552	1.552	0.0131092	NM_181588	188553	Cmbl	carboxymethylenebutenolidase-like (Pseudomonas)
chr14	17267768	17271527	+	28	24	34	27	58	35	34	31	34.375	14.25	1.52294	1.52294	0.0131113	NM_011243	219115	Rarb	retinoic acid receptor, beta,retinoic acid receptor, beta,
chr9	110822121	110824016	+	3	13	11	18	28	24	14	14	16	10.5	1.97674	1.97674	0.0131231	NM_011562	197355	Tdgf1	teratocarcinoma-derived growth factor
chr19	29123155	29127261	+	41	28	42	41	54	53	49	40	44.5	16	1.43836	1.43836	0.0131358	NM_021299	214207	Ak3	adenylate kinase 3
chr6	127882941	127887002	+	19	35	37	42	65	46	39	33	40.125	15.75	1.48837	1.48837	0.0131413	NM_026743	213640	Tspan11	tetraspanin 11
chr6	140478763	140481753	+	17	29	30	39	43	37	40	37	34.75	14.5	1.52727	1.52727	0.0131487	NM_144920	162753	Plekha5	phosphoinositol 3-phosphate-binding protein-2,phosphoinositol 3-phosphate-binding protein-2,phosphoinositol 3-phosphate-binding protein-2,phosphoinositol 3-phosphate-binding protein-2,phosphoinositol 3-phosphate-binding protein-2,
chr1	152670394	152672124	+	47	17	21	30	17	5	14	18	21	-13	-1.89655	1.89655	0.0131626	NM_001024720	156899	Hmcn1	hemicentin 1
chr19	29379296	29382433	+	60	16	27	45	25	20	13	17	26.875	-14.25	-1.72152	1.72152	0.0131693	NM_008413	219799	Jak2	Janus kinase 2
chr14	18677107	18680299	+	10	19	31	32	34	31	33	34	28.625	14.25	1.66279	1.66279	0.0131726	NM_001113417	218011	Thrb	n/a
chr2	161604814	161606251	+	9	5	10	8	30	18	14	4	12.25	9.5	2.26667	2.26667	0.0131737	NM_021464	214168	Ptprt	protein tyrosine phosphatase, receptor type, T,protein tyrosine phosphatase, receptor type, T,protein tyrosine phosphatase, receptor type, T,protein tyrosine phosphatase, receptor type, T,protein tyrosine phosphatase, receptor type, T,protein tyrosine phosphatase, receptor type, T,
chr17	78739744	78741404	+	45	20	17	36	18	19	7	13	21.5	-13	-1.86667	1.86667	0.013182	NM_015800	209950	Crim1	cysteine rich transmembrane BMP regulator 1
chr1	183104489	183112999	+	73	65	84	112	126	98	93	69	90.375	23.75	1.30255	1.30255	0.0131842	NM_145514	190996	Wdr26	WD repeat domain 26
chr5	100804492	100806341	+	17	7	11	24	23	21	26	21	18.875	11.25	1.84906	1.84906	0.0132288	NM_026969	211394	Sec31a	n/a
chr3	153248986	153251416	+	17	18	24	22	35	35	28	21	25.75	12	1.60759	1.60759	0.0132537	NM_011372	197487	St6galnac3	ST6
chr8	24826406	24829780	+	37	39	55	62	37	19	30	27	37.875	-15.75	-1.525	1.525	0.0132804	NM_177086	217871	Zmat4	zinc finger, matrin type 4
chr17	85479712	85485077	+	23	31	31	53	57	41	44	39	40.25	16	1.49612	1.49612	0.0133157	NM_001163622	206195	Prepl	n/a
chr13	109820271	109826119	+	26	27	38	65	53	49	60	38	44.625	18.25	1.51408	1.51408	0.0133158	NM_011056	214908	Pde4d	phosphodiesterase 4D, cAMP specific,phosphodiesterase 4D, cAMP specific,phosphodiesterase 4D, cAMP specific,phosphodiesterase 4D, cAMP specific,phosphodiesterase 4D, cAMP specific,
chr14	30825037	30828294	+	28	19	36	31	44	39	36	35	34	14.5	1.54206	1.54206	0.0133392	NM_001136240	186966	Chdh	n/a
chr6	93643373	93645102	+	30	18	25	17	10	9	12	11	16.75	-10.5	-1.91304	1.91304	0.0133474	NM_001083321	220106	Magi1	membrane associated guanylate kinase, WW and PDZ
chr15	64579668	64582657	+	36	37	28	37	24	18	9	23	26.625	-14.25	-1.73077	1.73077	0.0133526	NM_009623	198371	Adcy8	adenylate cyclase 8,adenylate cyclase 8,
chr11	100045248	100049890	+	64	43	48	49	41	24	28	29	40.75	-17	-1.52713	1.52713	0.0133916	NM_201255	188379	Krt9	keratin complex 1, acidic, gene 9
chr6	54970954	54972312	+	13	3	7	10	19	11	20	12	12.125	8.75	2.12903	2.12903	0.0134157	NM_180678	188624	Gars	glycyl-tRNA synthetase
chr16	98132403	98134132	+	29	19	18	32	11	11	11	14	18	-10	-1.76923	1.76923	0.0134313	NM_174847	160967	C2cd2	hypothetical protein LOC207781,hypothetical protein LOC207781,
chr12	114224288	114228411	+	63	20	39	53	24	28	17	25	32.875	-15.25	-1.60396	1.60396	0.0134339	NM_028193	213401	Brf1	transcription initiation factor IIIB
chr1	94956062	94959142	+	14	27	29	38	35	39	41	35	33.125	15.25	1.59804	1.59804	0.0134447	NM_001110315	201902	Kif1a	n/a
chr8	23676564	23682371	+	46	41	47	72	91	89	50	36	59.125	21.75	1.45078	1.45078	0.0134498	NM_011394	205119	Slc20a2	solute carrier family 20, member 2
chr8	94866096	94867538	+	30	17	18	28	12	12	13	7	16.875	-10.25	-1.87234	1.87234	0.0134558	NM_018826	196109	Irx5	Iroquois related homeobox 5
chr8	95349201	95350502	+	20	20	13	22	11	8	10	4	13.5	-9.5	-2.08571	2.08571	0.0134839	NM_008610	219756	Mmp2	matrix metalloproteinase 2
chr3	81741636	81745954	+	27	34	47	50	54	64	40	47	46.25	18	1.48322	1.48322	0.0134932	NM_177662	160469	Ctso	cathepsin O
chr12	86259060	86262506	+	44	27	42	44	22	22	22	22	30.5	-13.5	-1.56842	1.56842	0.0134947	NM_178065	188959	1110018G07Rik	hypothetical protein LOC68497,hypothetical protein LOC68497,hypothetical protein LOC68497,hypothetical protein LOC68497,
chr15	93243335	93249433	+	29	31	50	68	73	42	49	61	50.5	19	1.46341	1.46341	0.0135074	NM_175363	189491	Pphln1	periphilin 1 isoform 2
chr10	68239838	68243575	+	34	45	49	58	26	18	32	30	36.625	-15.75	-1.54783	1.54783	0.0135095	NM_177794	178794	Tmem26	transmembrane protein 26
chr3	86306799	86308512	+	7	9	9	13	13	17	22	15	13.75	9.5	2.05556	2.05556	0.0135358	NM_001077687	220180	Lrba	LPS-responsive beige-like anchor isoform gamma,LPS-responsive beige-like anchor isoform gamma,
chr11	57562506	57574168	+	100	68	106	145	158	115	99	98	110.75	27	1.27763	1.27763	0.0135388	NM_134189	191506	Galnt10	UDP-N-acetyl-alpha-D-galactosamine:polypeptide
chr6	148344219	148346234	+	44	17	35	46	28	14	13	20	26.375	-12.75	-1.6375	1.6375	0.0135399	NM_198967	187970	Tmtc1	transmembrane and tetratricopeptide repeat
chr13	38704311	38709409	+	38	19	43	57	63	43	50	43	44.375	17.25	1.48252	1.48252	0.0135455	NM_139063	212766	Muted	muted
chr3	46245559	46247477	+	28	19	24	15	13	9	7	11	16	-10.5	-1.97674	1.97674	0.0135642	NM_001101479	168150	Pabpc4l	n/a
chr6	146265823	146267897	+	29	22	26	41	19	18	10	14	22	-11.5	-1.70769	1.70769	0.0135754	NM_010586	198425	Itpr2	inositol 1,4,5-triphosphate receptor 2 isoform
chr8	49489877	49492010	+	8	12	23	17	29	20	25	21	19.75	11	1.77193	1.77193	0.0136058	NM_001145937	186823	Odz3	n/a
chr10	10485717	10487486	+	10	6	16	12	26	17	18	14	15.125	9.25	1.88095	1.88095	0.0136139	NM_001114333	217580	Grm1	n/a
chr14	119499416	119501773	+	36	12	22	42	18	11	12	13	19.75	-11	-1.77193	1.77193	0.0136442	NM_001081252	168476	Uggt2	UDP-glucose:glycoprotein glucosyltransferase 2,UDP-glucose:glycoprotein glucosyltransferase 2,
chr9	99432088	99441799	+	57	47	79	103	106	87	65	76	77.5	22.5	1.33962	1.33962	0.013657	NM_001166138	185517	Armc8	n/a
chr1	176656027	176657453	+	27	16	17	14	11	6	5	10	13.375	-9.25	-2.05714	2.05714	0.0136753	NM_019445	195950	Fmn2	formin 2,formin 2,
chr7	119732643	119736185	+	26	18	37	41	60	31	37	36	35.75	15	1.53097	1.53097	0.0137094	NM_020606	195807	Parva	parvin, alpha,parvin, alpha,parvin, alpha,
chr12	4477583	4482346	+	24	27	35	54	57	46	35	44	40.375	16.25	1.50388	1.50388	0.0137122	NM_010881	219226	Ncoa1	nuclear receptor coactivator 1,nuclear receptor coactivator 1,nuclear receptor coactivator 1,nuclear receptor coactivator 1,
chr8	10172343	10176969	+	39	23	36	45	48	47	51	38	41.5	16.5	1.49624	1.49624	0.0137289	NM_001081397	215877	Myo16	myosin XVI,myosin XVI,
chr15	47563768	47567500	+	59	26	42	45	26	18	33	18	33.125	-15.25	-1.59804	1.59804	0.0137376	NM_001081391	201084	Csmd3	CUB and Sushi multiple domains 3,CUB and Sushi multiple domains 3,
chr9	36685356	36687482	+	36	23	21	36	18	6	17	17	21.5	-12	-1.77419	1.77419	0.0137388	NM_183171	188445	Fez1	fasciculation and elongation protein zeta 1,fasciculation and elongation protein zeta 1,
chr11	99677818	99680000	+	37	12	23	26	11	16	7	11	17.625	-10.75	-1.87755	1.87755	0.0137433	NM_001100614	159403	Gm11564	hypothetical protein LOC670496
chr13	77403854	77406948	+	43	22	41	53	36	19	20	13	29.75	-14	-1.61538	1.61538	0.0137469	NM_001145676	158630	2210408I21Rik	n/a
chr10	84609783	84611259	+	25	16	15	23	18	4	6	7	13.75	-10	-2.14286	2.14286	0.0137765	NM_007771	219962	Cry1	cryptochrome 1 (photolyase-like)
chr1	55505338	55507163	+	20	4	15	20	27	23	19	23	18.875	11.75	1.90385	1.90385	0.0137844	NM_001114663	211558	Plcl1	n/a
chr14	93698497	93699844	+	4	8	8	10	23	12	9	15	11.25	8	2.10345	2.10345	0.0137895	NM_001081377	220991	Pcdh9	protocadherin 9,protocadherin 9,protocadherin 9,protocadherin 9,
chr16	94729298	94731009	+	10	14	10	10	18	26	15	18	15.875	9.75	1.88636	1.88636	0.0137904	NM_007834	156396	Dscr3	Down syndrome critical region protein A
chr2	84784498	84789171	+	24	20	23	58	50	36	46	34	36.125	15.75	1.55752	1.55752	0.0138511	NM_021398	204700	Slc43a3	solute carrier family 43, member 3,solute carrier family 43, member 3,
chr1	184657353	184664358	+	59	89	90	132	75	53	65	45	75.5	-25	-1.39683	1.39683	0.0138775	NM_001033547	169109	4922505E12Rik	hypothetical protein LOC433386
chr10	50337293	50340309	+	18	35	26	51	18	13	16	19	24.625	-13.25	-1.73611	1.73611	0.013887	NM_198007	210565	Ascc3	n/a
chr10	7487801	7489571	+	19	22	19	32	9	5	13	15	16.875	-10.25	-1.87234	1.87234	0.0138916	NM_145418	162668	BC013529	hypothetical protein LOC215751,hypothetical protein LOC215751,
chr5	24466671	24470879	+	13	22	32	60	52	29	45	48	37.5	18	1.63158	1.63158	0.0139082	NM_145401	191082	Prkag2	AMP-activated protein kinase gamma2 subunit,AMP-activated protein kinase gamma2 subunit,
chr11	46982165	46985165	+	45	26	25	42	26	16	12	20	26.25	-13	-1.65823	1.65823	0.0139268	NM_011891	197089	Sgcd	sarcoglycan, delta (dystrophin-associated
chr1	121339900	121342303	+	20	5	9	21	32	16	15	27	18	11.5	1.93878	1.93878	0.0139361	NM_008381	215550	Inhbb	inhibin beta-B
chr13	57937059	57939173	+	18	16	22	31	14	14	7	5	15.375	-9.75	-1.92857	1.92857	0.0139513	NM_001166463	217141	Spock1	n/a
chr1	180882922	180886322	+	44	35	45	54	29	22	26	27	35.375	-14.25	-1.50442	1.50442	0.0139768	NM_027188	213536	Smyd3	SET and MYND domain containing 3,SET and MYND domain containing 3,
chr6	136031796	136033354	+	22	17	16	31	16	9	8	7	15.125	-9.75	-1.95122	1.95122	0.014029	NM_008171	219855	Grin2b	glutamate receptor, ionotropic, NMDA2B (epsilon
chr15	88414597	88417281	+	40	13	26	36	17	14	18	7	20.75	-12	-1.81356	1.81356	0.0140351	NM_027306	164772	Zdhhc25	zinc finger, DHHC domain containing 25
chr15	7082697	7085891	+	18	23	38	45	54	40	33	39	36.5	15.5	1.53913	1.53913	0.0140436	NM_001113386	191489	Lifr	n/a
chr2	18060525	18062179	+	6	10	13	25	19	26	23	18	17.75	11	1.89796	1.89796	0.0140897	NM_010804	219278	Mllt10	myeloid/lymphoid or mixed lineage-leukemia,myeloid/lymphoid or mixed lineage-leukemia,myeloid/lymphoid or mixed lineage-leukemia,myeloid/lymphoid or mixed lineage-leukemia,myeloid/lymphoid or mixed lineage-leukemia,
chr12	102022383	102025066	+	23	10	25	24	32	34	29	23	25.25	12.5	1.65789	1.65789	0.0141103	NM_145448	162648	9030617O03Rik	hypothetical protein LOC217830,hypothetical protein LOC217830,hypothetical protein LOC217830,hypothetical protein LOC217830,
chr14	40081488	40083057	+	7	15	13	22	15	38	23	18	19.5	12	1.88889	1.88889	0.0141226	NM_008734	215466	Nrg3	neuregulin 3,neuregulin 3,
chr1	191662100	191663946	+	6	15	16	22	23	20	26	24	19.5	11	1.78571	1.78571	0.0141536	NM_008976	199282	Ptpn14	protein tyrosine phosphatase, non-receptor type,protein tyrosine phosphatase, non-receptor type,protein tyrosine phosphatase, non-receptor type,protein tyrosine phosphatase, non-receptor type,
chr15	71700240	71701775	+	28	11	18	29	12	10	8	9	15.125	-9.25	-1.88095	1.88095	0.0141663	NM_027174	157885	Col22a1	n/a
chr3	108301893	108304336	+	31	23	22	25	16	11	7	16	18.875	-11.25	-1.84906	1.84906	0.0141681	NM_001033304	216866	5330417C22Rik	hypothetical protein LOC229722
chr1	22411484	22413414	+	30	13	19	44	15	15	9	11	18.625	-10.75	-1.81132	1.81132	0.0142046	NM_001012624	216239	Rims1	regulating synaptic membrane exocytosis 1
chr3	123335644	123339685	+	32	37	44	61	25	24	22	28	33.875	-14.25	-1.53271	1.53271	0.0142181	NM_031186	192353	Ndst3	N-deacetylase/N-sulfotransferase (heparan,N-deacetylase/N-sulfotransferase (heparan,
chr7	107650697	107655267	+	30	29	38	33	49	33	44	48	39.125	15.25	1.48413	1.48413	0.0142381	NM_153527	190395	Dnajb13	spermatogenesis apoptosis-related protein
chr8	85691392	85695422	+	60	38	38	59	26	35	25	27	38.5	-16	-1.52459	1.52459	0.0142625	NM_001111304	206288	Tbc1d9	n/a
chr5	123205377	123209585	+	14	31	32	33	35	48	38	35	34.625	15.25	1.56481	1.56481	0.0142631	NM_145358	203660	Camkk2	calcium/calmodulin-dependent protein kinase,calcium/calmodulin-dependent protein kinase,calcium/calmodulin-dependent protein kinase,calcium/calmodulin-dependent protein kinase,
chr11	95334123	95339204	+	62	37	63	88	58	32	24	38	48.75	-18	-1.45283	1.45283	0.0142736	NM_025287	194742	Spop	speckle-type POZ protein,speckle-type POZ protein,
chr8	120928522	120930664	+	19	20	23	39	15	3	14	15	18.125	-11.25	-1.9	1.9	0.0142784	NM_019707	214292	Cdh13	cadherin 13,cadherin 13,cadherin 13,
chr10	98550709	98554304	+	22	13	23	32	35	32	31	27	27.125	12.75	1.61446	1.61446	0.0142801	NM_027740	213474	Poc1b	WD repeat domain 51B,WD repeat domain 51B,
chr7	121122496	121124414	+	2	11	11	20	19	17	18	22	15.25	10.5	2.05	2.05	0.0142855	NM_145584	190951	Spon1	spondin 1, (f-spondin) extracellular matrix,spondin 1, (f-spondin) extracellular matrix,
chr10	53048645	53051099	+	59	15	28	31	14	10	17	22	24.125	-14.25	-1.83824	1.83824	0.0142931	NM_001141927	217457	Pln	n/a
chr7	128036458	128042630	+	44	40	35	57	61	76	41	48	51.375	18.75	1.44643	1.44643	0.0143174	NM_007908	215671	Eef2k	eukaryotic elongation factor-2 kinase,eukaryotic elongation factor-2 kinase,eukaryotic elongation factor-2 kinase,
chr1	93190983	93192546	+	11	9	20	16	30	19	23	17	18.375	10.25	1.77358	1.77358	0.0143186	NM_016717	196416	Scly	selenocysteine lyase,selenocysteine lyase,selenocysteine lyase,
chr9	102449633	102451427	+	9	9	9	16	15	22	17	18	14.875	9.25	1.90244	1.90244	0.0143433	NM_024291	213991	Ky	kyphoscoliosis
chr16	32650932	32654798	+	18	20	26	38	63	39	23	23	31.125	14.25	1.59375	1.59375	0.014376	NM_001110147	187881	Tnk2	n/a
chr7	6645743	6648746	+	52	17	34	31	14	18	23	12	24.875	-13.75	-1.76389	1.76389	0.0144021	NM_011769	174653	Zim1	zinc finger, imprinted 1
chr7	120365928	120369570	+	48	43	39	54	32	26	27	24	36.75	-15.5	-1.53448	1.53448	0.0144287	NM_007489	215779	Arntl	aryl hydrocarbon receptor nuclear,aryl hydrocarbon receptor nuclear,aryl hydrocarbon receptor nuclear,aryl hydrocarbon receptor nuclear,
chr2	150720927	150725539	+	55	57	71	89	50	31	48	42	55.25	-18.5	-1.40217	1.40217	0.0144322	NM_024465	194771	Abhd12	n/a
chr1	181246230	181253057	+	79	71	90	123	56	79	51	48	74.375	-22.25	-1.35178	1.35178	0.0144338	NM_027188	213536	Smyd3	SET and MYND domain containing 3,SET and MYND domain containing 3,
chr6	99082407	99086950	+	91	44	68	97	53	45	42	49	60.25	-19	-1.37438	1.37438	0.0144864	NM_053202	213030	Foxp1	forkhead box P1,forkhead box P1,forkhead box P1,forkhead box P1,forkhead box P1,forkhead box P1,forkhead box P1,
chr6	114093819	114096878	+	11	22	23	28	29	33	31	29	26.625	12.75	1.62963	1.62963	0.0144913	NM_172890	189843	Slc6a11	gamma-aminobutyric acid (GABA-A) transporter 4
chr10	69752063	69754898	+	9	12	30	21	36	27	30	18	23	12.5	1.74627	1.74627	0.0144951	NM_025807	194404	Slc16a9	solute carrier family 16 (monocarboxylic acid,solute carrier family 16 (monocarboxylic acid,
chr3	132404798	132408399	+	19	16	31	41	39	32	36	37	31.75	14.5	1.59184	1.59184	0.0145026	NM_173032	189800	Tbck	hypothetical protein LOC271981
chr15	81499323	81501289	+	46	14	20	14	10	13	8	10	17.125	-11.75	-2.04444	2.04444	0.0145196	NM_145993	190767	L3mbtl2	l(3)mbt-like 2,l(3)mbt-like 2,
chr14	12570025	12571452	+	31	19	18	28	8	11	17	9	17.5	-10.5	-1.85714	1.85714	0.0145402	NM_008981	207579	Ptprg	protein tyrosine phosphatase, receptor type, G,protein tyrosine phosphatase, receptor type, G,
chr9	34486687	34488312	+	19	15	21	24	12	10	5	9	14.25	-9	-1.92308	1.92308	0.0145854	NM_026324	194044	Kirrel3	membrane protein mKirre,membrane protein mKirre,membrane protein mKirre,membrane protein mKirre,
chr9	115930996	115933459	+	8	12	21	19	24	30	18	22	19.75	11	1.77193	1.77193	0.0146104	NM_028638	187048	Gadl1	n/a
chr1	194716257	194724393	+	90	93	100	147	87	73	67	65	89.875	-23.75	-1.30449	1.30449	0.0146128	NM_181546	211880	Syt14	synaptotagmin XIV
chr4	98067111	98069073	+	35	16	28	26	15	20	9	7	19	-11.5	-1.86792	1.86792	0.0146293	NM_001005784	202529	Inadl	InaD-like protein isoform 2,InaD-like protein isoform 2,
chr15	91071803	91075825	+	66	41	34	50	44	21	13	30	37.125	-17.75	-1.62832	1.62832	0.0146328	NM_001033633	201968	Slc2a13	solute carrier family 2 (facilitated glucose
chr5	3476568	3478828	+	17	12	19	28	36	33	19	23	23.5	12	1.68571	1.68571	0.0146568	NM_009873	214953	Cdk6	cyclin-dependent kinase 6,cyclin-dependent kinase 6,
chr11	94220894	94226457	+	26	28	39	46	53	37	44	46	40.375	15.25	1.46565	1.46565	0.0146671	NM_029600	218307	Abcc3	ATP-binding cassette, sub-family C (CFTR/MRP),,ATP-binding cassette, sub-family C (CFTR/MRP),,
chr13	55314527	55317776	+	37	32	49	47	21	27	15	29	32.125	-14.25	-1.57	1.57	0.0146908	NM_008739	199601	Nsd1	nuclear receptor-binding SET-domain protein 1,nuclear receptor-binding SET-domain protein 1,
chr10	21715456	21718299	+	10	18	29	36	32	39	33	28	28.625	14.25	1.66279	1.66279	0.0146975	NM_011361	219094	Sgk1	serum/glucocorticoid regulated kinase,serum/glucocorticoid regulated kinase,
chr9	9680775	9684066	+	47	32	30	53	25	28	22	16	31.25	-14	-1.57732	1.57732	0.0147021	NM_001033359	186865	Cntn5	n/a
chr6	147055589	147058696	+	16	15	29	41	48	22	32	39	30.25	14.5	1.63043	1.63043	0.0147142	NM_001081237	215917	Klhdc5	kelch domain containing 5
chr16	45656664	45658980	+	16	13	18	17	26	24	25	22	20.75	10.5	1.67742	1.67742	0.0147231	NM_172455	212349	Tmprss7	transmembrane serine protease 7
chr9	110953006	110957210	+	25	22	34	34	40	42	32	40	34.25	14	1.51376	1.51376	0.0147518	NM_017466	196201	Ccrl2	lipopolysaccharide inducible C-C chemokine,lipopolysaccharide inducible C-C chemokine,
chr10	58522927	58527271	+	18	14	36	47	51	48	35	24	33.875	15.75	1.60577	1.60577	0.0147603	NM_172788	189909	Sh3rf3	SH3 multiple domains 4
chr16	50289086	50291157	+	29	23	20	44	13	13	20	12	21.5	-11	-1.6875	1.6875	0.014771	NM_027444	218394	Bbx	HMG-BOX transcription factor BBX,HMG-BOX transcription factor BBX,HMG-BOX transcription factor BBX,HMG-BOX transcription factor BBX,HMG-BOX transcription factor BBX,HMG-BOX transcription factor BBX,HMG-BOX transcription factor BBX,HMG-BOX transcription factor BBX,
chr2	157618544	157621158	+	39	20	38	24	18	10	16	18	22.875	-12.75	-1.77273	1.77273	0.0147724	NM_025680	194471	Ctnnbl1	nuclear protein NAP
chr2	104067741	104071077	+	50	32	26	38	23	18	23	16	28.375	-14.25	-1.67059	1.67059	0.0147737	NM_001033347	184057	D430041D05Rik	hypothetical protein LOC241589,hypothetical protein LOC241589,hypothetical protein LOC241589,
chr7	103978433	103981438	+	54	20	47	44	31	27	16	17	31.25	-15	-1.63158	1.63158	0.0147876	NM_011858	197122	Odz4	odd Oz/ten-m homolog 4,odd Oz/ten-m homolog 4,odd Oz/ten-m homolog 4,
chr10	40005042	40007368	+	11	13	19	21	35	21	20	22	20.5	10.5	1.68852	1.68852	0.0148127	NM_009665	187305	Amd1	n/a
chr8	34941807	34946677	+	86	56	61	65	45	28	49	43	54.875	-20.75	-1.46629	1.46629	0.0148148	NM_001042675	216020	Rbpms	RNA binding protein gene with multiple splicing
chr11	30078951	30081443	+	69	38	32	53	36	19	30	25	37.625	-16.75	-1.57265	1.57265	0.0148167	NM_009260	198945	Spnb2	spectrin beta 2 isoform 2
chr18	74014587	74016910	+	15	11	16	32	45	19	20	27	22.875	12.25	1.73134	1.73134	0.0148361	NM_027741	193385	Mro	maestro
chr6	24809676	24811781	+	24	17	24	30	15	15	3	12	17.125	-10.75	-1.91489	1.91489	0.0148418	NM_028957	221057	Hyal5	hyaluronoglucosaminidase 5
chr17	28126667	28128381	+	16	3	23	10	16	23	27	22	18.25	12	1.97959	1.97959	0.0148437	NM_181413	211888	Anks1	ankyrin repeat and sterile alpha motif domain,ankyrin repeat and sterile alpha motif domain,ankyrin repeat and sterile alpha motif domain,ankyrin repeat and sterile alpha motif domain,ankyrin repeat and sterile alpha motif domain,
chr2	115547366	115551848	+	31	25	45	56	65	47	49	38	44.625	16.75	1.46207	1.46207	0.0148535	NM_001145898	158610	BC052040	n/a
chr9	121539744	121543785	+	9	21	27	33	43	26	42	22	28.375	13.75	1.63953	1.63953	0.0148726	NM_026915	213589	Lyzl4	lysozyme-like 4
chr11	106432533	106438485	+	62	46	37	75	73	60	61	75	62.25	20.5	1.39423	1.39423	0.0148798	NM_198292	188084	Tex2	testis expressed gene 2,testis expressed gene 2,testis expressed gene 2,
chr12	55094013	55097230	+	15	24	23	47	57	32	31	32	32.75	14.5	1.56863	1.56863	0.0149153	NM_013780	196670	Npas3	neuronal PAS domain protein 3,neuronal PAS domain protein 3,
chr16	87338396	87340634	+	29	12	30	28	18	3	11	14	17.5	-10.5	-1.85714	1.85714	0.0149237	NM_001159331	208169	N6amt1	n/a
chr17	87185549	87194121	+	91	49	84	121	122	107	79	85	92.125	25.25	1.31761	1.31761	0.0149263	NM_010137	219590	Epas1	endothelial PAS domain protein 1
chr18	42844789	42847438	+	12	23	19	30	31	31	35	25	26.625	12.75	1.62963	1.62963	0.0149536	NM_027531	206954	Ppp2r2b	protein phosphatase 2 (formerly 2A), regulatory
chr10	43097822	43100695	+	44	23	28	40	13	17	16	24	25.5	-12.5	-1.64935	1.64935	0.0149553	NM_027772	213471	Pdss2	prenyl diphosphate synthase, subunit 2
chr8	86550590	86551907	+	10	9	3	8	23	19	9	10	11.625	8.25	2.1	2.1	0.0149602	NM_028877	213308	4432412L15Rik	paralemmin 3
chr2	68770201	68774941	+	45	39	76	73	35	42	36	26	46.125	-17.25	-1.46	1.46	0.0149748	NM_172856	212259	Lass6	longevity assurance homolog 6
chr10	13233382	13236534	+	16	22	10	18	36	20	25	24	22	11	1.66667	1.66667	0.0149874	NM_025799	213844	Fuca2	fucosidase, alpha-L- 2, plasma,fucosidase, alpha-L- 2, plasma,
chr1	134424027	134429070	+	28	34	32	48	65	47	33	42	41.75	16	1.47407	1.47407	0.0150131	NM_177129	217869	Cntn2	contactin 2,contactin 2,
chr6	96330353	96332832	+	43	27	30	26	12	12	13	26	24.125	-13.25	-1.75714	1.75714	0.0150543	NM_182808	159996	Fam19a1	TAFA1 protein,TAFA1 protein,
chr19	47458133	47465114	+	44	42	60	80	76	74	65	55	62.625	19.25	1.36321	1.36321	0.0150581	NM_001164717	185531	Sh3pxd2a	n/a
chr13	29451534	29454048	+	24	15	25	26	41	25	35	26	27.5	12.5	1.58824	1.58824	0.015059	NM_144536	212730	Cdkal1	CDK5 regulatory subunit associated protein,CDK5 regulatory subunit associated protein,CDK5 regulatory subunit associated protein,
chr13	58938001	58941321	+	18	23	38	41	44	42	39	35	35.5	14.5	1.51327	1.51327	0.0150636	NM_008745	219712	Ntrk2	neurotrophic tyrosine kinase, receptor, type 2,neurotrophic tyrosine kinase, receptor, type 2,
chr4	15945167	15947123	+	10	9	23	23	24	28	21	25	20.75	11.5	1.76667	1.76667	0.0150682	NM_145950	162464	Osgin2	oxidative stress induced growth inhibitor family,oxidative stress induced growth inhibitor family,oxidative stress induced growth inhibitor family,
chr1	70549661	70552286	+	35	18	30	34	22	7	14	17	21.625	-11.75	-1.74603	1.74603	0.0150921	NM_025728	213865	Spag16	sperm associated antigen 16 isoform 2
chr11	8870902	8877466	+	90	56	77	85	59	59	35	45	63.125	-20.75	-1.39336	1.39336	0.0151046	NM_008316	199952	Hus1	Hus1 homolog,Hus1 homolog,
chr1	141366303	141367972	+	16	9	17	9	32	21	19	14	17.375	10.25	1.83673	1.83673	0.0151225	NM_009791	198087	Aspm	calmodulin binding protein 1,calmodulin binding protein 1,
chr1	186800561	186804147	+	46	41	44	56	39	28	24	21	37.125	-15.25	-1.51695	1.51695	0.0151311	NM_145515	190994	Mark1	MAP/microtubule affinity-regulating kinase 1
chr9	28360694	28362534	+	5	9	15	19	15	18	26	20	16.375	10.75	1.97727	1.97727	0.0151463	NM_177906	220739	Opcml	opioid binding protein/cell adhesion
chr12	72913322	72915168	+	4	4	19	16	20	14	15	26	15.125	10.75	2.10256	2.10256	0.015168	NM_172464	190135	Daam1	dishevelled associated activator of,dishevelled associated activator of,dishevelled associated activator of,dishevelled associated activator of,
chr5	150087021	150090752	+	11	20	34	46	62	42	28	27	33.5	16	1.62745	1.62745	0.015173	NM_009663	215048	Alox5ap	arachidonate 5-lipoxygenase activating protein
chr18	63869150	63871404	+	23	12	18	16	31	26	25	22	22	11	1.66667	1.66667	0.0151739	NM_001014981	186578	Wdr7	n/a
chr8	125494451	125497723	+	40	23	22	40	24	16	15	11	23.375	-12.25	-1.71014	1.71014	0.0151848	NM_001081379	209143	Ankrd11	ankyrin repeat domain 11,ankyrin repeat domain 11,
chr11	107850159	107852099	+	5	6	12	20	28	8	20	19	14.75	10.5	2.10526	2.10526	0.0151907	NM_011101	219148	Prkca	protein kinase C, alpha
chr6	64561190	64562754	+	31	4	17	28	9	2	9	10	12.875	-9.75	-2.21875	2.21875	0.0152094	NM_008167	215609	Grid2	glutamate receptor, ionotropic, delta 2,glutamate receptor, ionotropic, delta 2,
chr2	118683156	118684392	+	6	2	9	14	16	12	13	16	11.125	8.25	2.17857	2.17857	0.015218	NM_019826	214252	Ivd	isovaleryl coenzyme A dehydrogenase
chr15	67033049	67036151	+	6	19	27	23	29	34	27	25	24.75	13	1.71233	1.71233	0.0152221	NM_009177	199087	St3gal1	ST3 beta-galactoside alpha-2,3-sialyltransferase,ST3 beta-galactoside alpha-2,3-sialyltransferase,
chr8	3700455	3701711	+	17	7	22	18	8	3	6	8	10.75	-8.5	-2.30769	2.30769	0.0152454	NM_013517	218914	Fcer2a	Fc receptor, IgE, low affinity II, alpha,Fc receptor, IgE, low affinity II, alpha,Fc receptor, IgE, low affinity II, alpha,
chr7	75116689	75123377	+	47	36	59	85	82	58	71	59	62.25	20	1.38278	1.38278	0.0152524	NM_010513	219415	Igf1r	insulin-like growth factor I receptor,insulin-like growth factor I receptor,
chr8	124406779	124410854	+	22	18	16	57	61	41	25	32	33.25	16.5	1.66	1.66	0.0152537	NM_011404	197464	Slc7a5	solute carrier family 7 (cationic amino acid
chr2	58582723	58586497	+	20	29	29	44	48	46	34	35	36.125	14.75	1.51304	1.51304	0.0152789	NM_029692	192531	Upp2	uridine phosphorylase 2
chr7	62201949	62203394	+	8	9	7	15	27	13	21	9	13.875	9.25	2	2	0.0152877	NM_178705	208335	Luzp2	leucine zipper protein 2,leucine zipper protein 2,
chr6	90562169	90568695	+	34	47	54	65	59	67	77	48	57.875	20.25	1.42408	1.42408	0.0152968	NM_027868	204212	Slc41a3	solute carrier family 41, member 3 isoform 1
chr10	120812543	120814018	+	8	5	14	16	23	19	17	13	14.25	9	1.92308	1.92308	0.0153244	NM_029364	192684	Gns	glucosamine (N-acetyl)-6-sulfatase,glucosamine (N-acetyl)-6-sulfatase,
chr16	10549934	10552330	+	29	36	38	38	22	15	18	23	27.5	-13.5	-1.6506	1.6506	0.0153286	NM_177562	212043	Clec16a	C-type lectin domain family 16, member A,C-type lectin domain family 16, member A,C-type lectin domain family 16, member A,
chr7	132614515	132622180	+	56	54	73	84	82	75	86	70	74	21	1.33071	1.33071	0.0153324	NM_026330	194039	Nsmce1	non-SMC element 1 homolog
chr15	77787956	77790057	+	6	11	16	19	21	19	21	22	17.375	10.25	1.83673	1.83673	0.0153385	NM_018749	207256	Eif3d	eukaryotic translation initiation factor 3,
chr14	79882624	79885541	+	29	15	16	30	42	36	26	24	27.375	12.75	1.60714	1.60714	0.015342	NM_007920	215666	Elf1	E74-like factor 1,E74-like factor 1,E74-like factor 1,
chr13	91895039	91898702	+	30	13	29	44	44	45	35	30	33.75	15	1.57143	1.57143	0.0153476	NM_028790	213328	Acot12	acyl-CoA thioesterase 12
chr15	67987477	67991372	+	86	51	49	54	41	41	34	29	48.625	-19.75	-1.50968	1.50968	0.0153668	NM_198644	188035	Zfat	ZFAT zinc finger 1
chr1	184780896	184785956	+	31	37	45	57	59	63	48	44	48.75	17	1.42236	1.42236	0.015367	NM_144796	212720	Susd4	sushi domain containing 4
chr15	86286205	86288602	+	26	28	31	46	20	22	18	10	24.75	-12	-1.64	1.64	0.0153672	NM_145476	212631	Tbc1d22a	TBC1 domain family, member 22a
chr9	92229977	92232550	+	6	19	15	18	31	27	18	19	19.625	10.75	1.75439	1.75439	0.015374	NM_001033184	169257	1700057G04Rik	hypothetical protein LOC78459
chr19	58500384	58505063	+	45	50	41	70	29	29	36	28	41.25	-16.5	-1.5	1.5	0.0153748	NM_010279	215239	Gfra1	glial cell line derived neurotrophic factor,glial cell line derived neurotrophic factor,glial cell line derived neurotrophic factor,
chr9	27720233	27726715	+	36	45	43	55	78	70	39	45	52.125	17.75	1.4104	1.4104	0.0153821	NM_177906	220739	Opcml	opioid binding protein/cell adhesion
chr3	58954144	58958720	+	57	44	47	88	42	39	35	28	46.75	-16.5	-1.42857	1.42857	0.0153867	NM_177855	186244	Med12l	n/a
chr6	47851798	47854272	+	32	20	17	48	19	7	13	18	21.125	-11.75	-1.77049	1.77049	0.015404	NM_146175	218059	Zfp282	zinc finger protein 282
chr17	53047823	53049725	+	25	15	17	29	11	13	9	7	15.375	-9.25	-1.86047	1.86047	0.0154164	NM_001031811	202135	Kcnh8	potassium voltage-gated channel, subfamily H,potassium voltage-gated channel, subfamily H,
chr2	156774872	156780650	+	55	36	37	70	70	60	63	49	55.625	18.25	1.39247	1.39247	0.0154334	NM_013865	196610	Ndrg3	N-myc downstream regulated gene 3,N-myc downstream regulated gene 3,
chr5	24871703	24874482	+	11	18	25	30	28	30	38	25	26.5	13	1.65	1.65	0.0154706	NM_001081383	215882	Mll3	myeloid/lymphoid or mixed-lineage leukemia 3,myeloid/lymphoid or mixed-lineage leukemia 3,
chr8	3414045	3416726	+	17	28	54	48	22	19	18	18	27.5	-14.5	-1.71605	1.71605	0.0154761	NM_133962	191592	Arhgef18	rho/rac guanine nucleotide exchange factor (GEF)
chr14	93921571	93923598	+	31	12	27	38	6	11	13	19	19.125	-10.75	-1.78182	1.78182	0.0154774	NM_001081377	220991	Pcdh9	protocadherin 9,protocadherin 9,protocadherin 9,protocadherin 9,
chr1	160150679	160152655	+	4	11	21	17	18	23	20	26	18.25	11.5	1.92	1.92	0.015515	NM_207583	159684	Fam5b	BMP/retinoic acid-inducible neural-specific
chr3	146622958	146627364	+	45	22	29	37	60	52	37	30	39.375	15.75	1.5	1.5	0.0155221	NM_027594	186512	Ttll7	n/a
chr6	58620931	58623948	+	48	21	35	43	16	9	21	29	27.5	-14	-1.68293	1.68293	0.0155599	NM_011920	218948	Abcg2	ATP-binding cassette, sub-family G, member 2
chr9	101810742	101816701	+	72	48	78	81	45	47	48	37	56.875	-17.75	-1.36979	1.36979	0.0155603	NM_001168296	217112	Ephb1	n/a
chr5	96568167	96569603	+	31	23	17	16	15	6	10	10	16.25	-11	-2.02326	2.02326	0.0155624	NM_144910	203685	Cnot6l	CCR4-NOT transcription complex, subunit 6-like,CCR4-NOT transcription complex, subunit 6-like,
chr3	84306809	84309180	+	5	14	17	34	32	17	33	26	22.5	13	1.8125	1.8125	0.0155707	NM_001081093	220876	Arfip1	ADP-ribosylation factor interacting protein 1,ADP-ribosylation factor interacting protein 1,ADP-ribosylation factor interacting protein 1,
chr11	88829317	88830970	+	32	44	68	93	65	75	79	69	66.5	24	1.44037	1.44037	0.0155828	NM_016706	181774	Coil	coilin,coilin,
chr4	48285289	48290503	+	62	55	64	61	33	39	36	41	49.625	-17.75	-1.43558	1.43558	0.0155847	NM_029572	213206	Erp44	thioredoxin domain containing 4
chr5	136180500	136182147	+	15	8	10	18	32	14	16	21	16.75	10	1.85106	1.85106	0.0155935	NM_008898	219670	Por	cytochrome P450 reductase
chr7	150943956	150945443	+	24	14	15	16	5	9	7	8	12.25	-9	-2.16129	2.16129	0.0156142	NM_203492	211793	Mrgprg	MAS-related GPR, member G
chr17	15898601	15900401	+	40	20	24	29	20	12	10	16	21.25	-12	-1.78689	1.78689	0.0156335	NM_007690	200491	Chd1	chromodomain helicase DNA binding protein 1,chromodomain helicase DNA binding protein 1,chromodomain helicase DNA binding protein 1,
chr5	114854339	114856493	+	8	11	16	20	27	31	11	20	18.375	11.25	1.88235	1.88235	0.0156463	NM_054093	192017	Ube3b	ubiquitin protein ligase E3B
chr12	77368052	77371253	+	53	23	29	61	25	23	21	22	31.25	-13.5	-1.55102	1.55102	0.0156488	NM_138745	191409	Mthfd1	methylenetetrahydrofolate dehydrogenase 1
chr8	63894639	63898634	+	33	16	41	39	39	54	40	37	37.875	16.25	1.54622	1.54622	0.0156673	NM_021506	195360	Sh3rf1	SH3 multiple domains 2,SH3 multiple domains 2,
chr1	39747026	39755471	+	55	55	67	83	89	72	70	74	71.75	20	1.32389	1.32389	0.0157114	NM_001145660	177244	Rfx8	n/a
chr10	98458149	98460500	+	34	24	44	38	20	19	20	18	27	-12.5	-1.60241	1.60241	0.0157453	NM_026482	208669	Atp2b1	plasma membrane calcium ATPase 1
chr4	114129190	114132057	+	33	18	35	54	26	15	18	16	25.75	-12	-1.60759	1.60759	0.0157775	NM_001085549	138253	Gm12824	hypothetical protein LOC666048
chr2	16465076	16466658	+	6	10	10	14	12	21	20	16	14.25	9.5	2	2	0.0157851	NM_026162	213759	Plxdc2	plexin domain containing 2 precursor
chr5	108270729	108273163	+	25	10	14	22	41	18	28	21	22.375	11.75	1.71212	1.71212	0.0157882	NM_007964	219898	Evi5	ecotropic viral integration site 5,ecotropic viral integration site 5,ecotropic viral integration site 5,
chr2	120209688	120212405	+	4	9	22	27	31	26	28	14	20	12.5	1.90909	1.90909	0.0157886	NM_001110497	159363	Tmem87a	n/a
chr16	34884829	34886563	+	29	11	13	26	17	7	4	6	13.5	-9.5	-2.08571	2.08571	0.0158116	NM_139300	218132	Mylk	myosin, light polypeptide kinase,myosin, light polypeptide kinase,
chr7	4063406	4064770	+	17	5	9	12	23	19	16	15	14.75	9	1.87805	1.87805	0.0158185	NM_001001454	202670	Ttyh1	tweety 1 isoform 1
chr6	4887201	4893500	+	67	41	51	85	66	80	91	56	67.75	22.5	1.39823	1.39823	0.0158271	NM_181595	220735	Ppp1r9a	protein phosphatase 1, regulatory (inhibitor),protein phosphatase 1, regulatory (inhibitor),protein phosphatase 1, regulatory (inhibitor),protein phosphatase 1, regulatory (inhibitor),
chr2	11080176	11082247	+	40	18	25	29	17	17	14	9	21	-11.5	-1.7541	1.7541	0.0158279	NM_008859	219688	Prkcq	protein kinase C, theta,protein kinase C, theta,protein kinase C, theta,
chr19	34664288	34666037	+	19	4	19	25	29	32	22	18	21	12	1.8	1.8	0.015889	NM_010501	198555	Ifit3	interferon-induced protein with
chr9	15686561	15688151	+	16	18	25	22	17	1	10	8	14.375	-10.75	-2.19444	2.19444	0.0159258	NM_145712	218083	Mtnr1b	melatonin receptor 1B
chr14	94194008	94195399	+	9	9	6	12	8	27	21	11	13.625	9.75	2.11429	2.11429	0.0159364	NM_001081377	220991	Pcdh9	protocadherin 9,protocadherin 9,protocadherin 9,protocadherin 9,
chr15	60734864	60738054	+	48	20	30	32	16	19	19	14	24.75	-12.5	-1.67568	1.67568	0.0159596	NM_001081067	201248	A1bg	alpha-1-B glycoprotein
chr6	148393622	148396323	+	23	15	28	46	17	14	8	16	19.875	-10.25	-1.69492	1.69492	0.0159627	NM_198967	187970	Tmtc1	transmembrane and tetratricopeptide repeat
chr7	82712539	82718586	+	74	52	73	122	68	61	39	36	63.75	-20	-1.37209	1.37209	0.0159692	NM_029332	208218	Akap13	n/a
chr4	138941775	138944761	+	14	15	20	37	34	43	23	23	26.25	13	1.65823	1.65823	0.0159873	NM_001160319	186421	Ubr4	n/a
chr14	22338864	22342989	+	65	32	39	77	32	37	14	36	40.625	-17.25	-1.53906	1.53906	0.0159881	NM_017479	218755	Myst4	MYST histone acetyltransferase monocytic,MYST histone acetyltransferase monocytic,
chr4	136344119	136346623	+	15	13	17	29	28	17	32	31	23.25	12	1.69565	1.69565	0.0160012	NM_010142	215312	Ephb2	Eph receptor B2,Eph receptor B2,Eph receptor B2,
chr7	108535493	108538394	+	11	14	20	25	39	30	17	20	22.25	11.5	1.69697	1.69697	0.016029	NM_027180	193596	Arap1	centaurin, delta 2 isoform 1
chr11	105794213	105799669	+	21	30	52	48	79	29	51	47	44.75	18.5	1.52113	1.52113	0.0160595	NM_007805	215703	Cyb561	cytochrome b-561,cytochrome b-561,
chr8	32275993	32278683	+	58	17	30	35	18	17	18	19	26.25	-13.5	-1.69231	1.69231	0.0160595	NM_026453	193966	Mak16	RNA binding motif protein 13
chr13	94874888	94879188	+	72	55	48	71	42	33	51	24	49.5	-19	-1.475	1.475	0.0160823	NM_172589	212316	Lhfpl2	lipoma HMGIC fusion partner-like 2,lipoma HMGIC fusion partner-like 2,
chr8	80266508	80268344	+	7	8	8	20	25	15	22	11	14.5	9.5	1.97436	1.97436	0.0160927	NM_010332	219496	Ednra	endothelin receptor type A,endothelin receptor type A,
chr9	80152965	80161018	+	71	47	71	88	112	58	78	78	75.625	21.25	1.32692	1.32692	0.0160998	NM_001039546	220249	Myo6	myosin VI,myosin VI,
chr14	120757320	120761083	+	9	25	22	43	36	39	26	41	31	15.5	1.66667	1.66667	0.0161224	NM_175341	217902	Mbnl2	muscleblind-like 2 isoform 1,muscleblind-like 2 isoform 1,muscleblind-like 2 isoform 1,
chr8	49348559	49350850	+	53	23	25	39	23	10	16	24	26.25	-14	-1.72727	1.72727	0.0161285	NM_001145937	186823	Odz3	n/a
chr6	83471949	83474414	+	14	14	12	30	34	29	19	22	21.875	11.25	1.69231	1.69231	0.0161452	NM_009610	198387	Actg2	actin, gamma 2, smooth muscle, enteric,actin, gamma 2, smooth muscle, enteric,
chr13	63473177	63476150	+	14	15	20	27	39	19	27	26	23.625	11.75	1.66197	1.66197	0.0161478	NM_007985	215636	Fancc	Fanconi anemia, complementation group C,Fanconi anemia, complementation group C,
chr2	125018958	125022888	+	65	56	52	65	51	43	34	19	48.25	-19	-1.49032	1.49032	0.016163	NM_183354	203104	Slc12a1	solute carrier family 12, member 1 isoform A,solute carrier family 12, member 1 isoform A,solute carrier family 12, member 1 isoform A,
chr15	12408008	12419394	+	93	78	80	103	119	98	92	96	96.75	23	1.26979	1.26979	0.0161662	NM_001081064	220880	Pdzd2	PDZ domain containing 2
chr10	116007608	116009127	+	20	13	19	21	17	7	5	3	12.75	-9	-2.09091	2.09091	0.0161761	NM_001037848	220284	Cnot2	CCR4-NOT transcription complex, subunit 2
chr9	86535050	86543151	+	104	72	90	115	73	61	63	60	79.625	-21.25	-1.30797	1.30797	0.0161907	NM_008615	205568	Me1	malic enzyme, supernatant,malic enzyme, supernatant,malic enzyme, supernatant,
chr16	33883200	33886888	+	17	27	29	38	48	38	34	31	33.25	14	1.53333	1.53333	0.0162203	NM_010580	219379	Itgb5	integrin beta 5
chr11	64996079	64997704	+	11	2	12	18	20	18	25	10	14.5	10	2.05263	2.05263	0.0162306	NM_145136	191137	Myocd	myocardin isoform A
chr10	84338975	84341115	+	56	14	18	30	17	15	12	12	21.5	-13	-1.86667	1.86667	0.0162316	NM_027689	193398	Rfx4	regulatory factor X, 4 isoform 2
chr12	105927844	105929637	+	21	8	12	14	33	13	18	26	18.25	11	1.86275	1.86275	0.0162357	NM_148948	218045	Dicer1	dicer1
chr14	102008775	102012942	+	52	33	43	62	31	35	25	21	37.25	-15	-1.5042	1.5042	0.0162375	NM_001081278	205871	Tbc1d4	TBC1 domain family, member 4,TBC1 domain family, member 4,TBC1 domain family, member 4,TBC1 domain family, member 4,TBC1 domain family, member 4,TBC1 domain family, member 4,TBC1 domain family, member 4,TBC1 domain family, member 4,
chr15	7790858	7793560	+	39	18	32	22	16	10	17	13	20.75	-12	-1.81356	1.81356	0.0162376	NM_010275	215241	Gdnf	glial cell line derived neurotrophic factor,glial cell line derived neurotrophic factor,
chr5	44310613	44313235	+	19	14	13	23	27	24	30	21	22	11	1.66667	1.66667	0.0162418	NM_007646	200530	Cd38	CD38 antigen
chr1	171605218	171607775	+	54	24	21	33	17	17	20	14	25.25	-13.5	-1.72973	1.72973	0.0162756	NM_009063	219632	Rgs5	regulator of G-protein signaling 5
chr1	68895539	68897302	+	27	10	19	29	15	4	12	7	14.625	-9.75	-2	2	0.0162782	NM_010154	215306	Erbb4	v-erb-a erythroblastic leukemia viral oncogene
chr4	9239552	9242373	+	48	28	25	34	17	11	28	14	26	-14	-1.73684	1.73684	0.0162785	NM_028940	213295	Clvs1	retinaldehyde binding protein 1-like 1,retinaldehyde binding protein 1-like 1,
chr14	70937652	70941549	+	24	17	26	29	56	28	32	21	29.125	12.75	1.56044	1.56044	0.016297	NM_145219	218102	Lgi3	leucine-rich repeat LGI family, member 3,leucine-rich repeat LGI family, member 3,
chr14	36003104	36008542	+	84	58	59	81	52	44	43	42	58	-19	-1.39175	1.39175	0.0163352	NM_008166	200078	Grid1	glutamate receptor, ionotropic, delta 1
chr19	9148380	9151812	+	36	22	57	61	33	22	19	25	33.375	-13.75	-1.51887	1.51887	0.0163377	NM_001039959	209208	Ahnak	AHNAK nucleoprotein isoform 3
chr9	117522730	117525543	+	27	26	30	60	23	25	16	12	26.25	-12.5	-1.625	1.625	0.0163419	NM_001172121	185098	Rbms3	n/a
chr17	28497655	28499058	+	34	11	16	17	7	9	6	11	13.75	-9.5	-2.05556	2.05556	0.0163573	NM_021478	214164	Tulp1	tubby like protein 1,tubby like protein 1,tubby like protein 1,
chr8	126963856	126967387	+	57	20	31	39	28	16	15	20	27.875	-13.75	-1.65476	1.65476	0.0163576	NM_171824	161458	Pgbd5	piggyBac transposable element derived 5
chr18	46623166	46625278	+	23	15	32	29	7	20	9	10	17.75	-10.5	-1.84	1.84	0.0163599	NM_028086	157928	Mospd4	n/a
chr9	86682418	86687068	+	26	31	39	57	60	52	61	27	44.375	17.25	1.48252	1.48252	0.0163742	NM_013669	214600	Snap91	synaptosomal-associated protein 91,synaptosomal-associated protein 91,
chr17	3179073	3180931	+	36	12	29	10	7	11	11	8	15.5	-11	-2.1	2.1	0.0163749	NM_134123	220979	Rbm16	n/a
chr9	118936758	118939138	+	10	15	12	40	50	21	16	33	24.125	13.75	1.7971	1.7971	0.0164132	NM_133710	191773	Ctdspl	CTD (carboxy-terminal domain, RNA polymerase II,,CTD (carboxy-terminal domain, RNA polymerase II,,
chr14	78461037	78463122	+	11	7	16	19	26	29	19	11	17.375	10.25	1.83673	1.83673	0.0164446	NM_177629	160484	AU021034	hypothetical protein LOC219170
chr10	93475573	93478732	+	16	17	31	43	49	32	32	32	31.375	13.75	1.56122	1.56122	0.0164646	NM_172538	212327	Vezt	transmembrane protein vezatin,transmembrane protein vezatin,
chr1	179060826	179064161	+	42	19	41	45	30	9	17	23	27.375	-13.25	-1.63855	1.63855	0.0164681	NM_011785	197187	Akt3	thymoma viral proto-oncogene 3
chr5	67649612	67651082	+	8	10	11	12	19	21	12	18	14.375	8.75	1.875	1.875	0.0164802	NM_030108	164071	Tmem33	transmembrane protein 33 isoform 2,transmembrane protein 33 isoform 2,
chr14	121977874	121981273	+	36	33	50	70	39	26	25	21	36.5	-14.5	-1.49573	1.49573	0.0164843	NM_001081039	201275	Dock9	dedicator of cytokinesis 9,dedicator of cytokinesis 9,dedicator of cytokinesis 9,dedicator of cytokinesis 9,
chr15	71314144	71318269	+	42	31	44	70	29	28	29	23	36.375	-14.25	-1.48718	1.48718	0.0164994	NM_177819	211480	Fam135b	n/a
chr16	11904054	11908816	+	67	40	48	82	52	33	29	32	46.75	-16.5	-1.42857	1.42857	0.0165088	NM_146067	212557	Cpped1	hypothetical protein LOC223978,hypothetical protein LOC223978,
chr19	28738099	28739885	+	12	13	11	23	31	18	23	19	19	10	1.71429	1.71429	0.0165227	NM_175459	212128	Glis3	GLIS family zinc finger 3,GLIS family zinc finger 3,
chr17	50220056	50222181	+	26	19	36	41	18	19	20	5	22.375	-11.75	-1.71212	1.71212	0.0165235	NM_181397	202884	Rftn1	raft-linking protein
chr5	64349767	64351964	+	18	21	21	31	40	28	32	27	27.625	11.75	1.54023	1.54023	0.016538	NM_145923	212578	Rell1	RELT-like 1
chr5	76708877	76710492	+	35	19	17	23	20	7	6	12	17.25	-11	-1.93617	1.93617	0.0165601	NM_007715	215724	Clock	circadian locomoter output cycles kaput,circadian locomoter output cycles kaput,circadian locomoter output cycles kaput,
chr5	104051909	104054677	+	31	23	34	26	12	17	17	13	21.75	-11.5	-1.71875	1.71875	0.0165921	NM_029415	192668	Slc10a6	sodium-dependent organic anion transporter
chr14	14935372	14948480	+	112	86	125	165	166	124	133	111	128	28	1.24561	1.24561	0.0165992	NM_139227	218133	Atxn7	ataxin 7
chr6	8928684	8930963	+	19	22	21	41	14	12	14	11	18.875	-10.75	-1.7963	1.7963	0.0166009	NM_008751	215460	Nxph1	neurexophilin 1,neurexophilin 1,
chr16	96422104	96423518	+	6	7	11	16	30	16	8	17	13.875	9.25	2	2	0.0166107	NM_015825	196472	Sh3bgr	SH3-binding domain glutamic acid-rich protein
chr2	77321279	77322728	+	4	6	7	15	17	9	20	13	11.625	8.25	2.1	2.1	0.0166151	NM_001113400	190291	Zfp385b	n/a
chr7	73979710	73983973	+	59	43	39	63	28	36	26	31	40.875	-15.75	-1.47727	1.47727	0.016624	NM_001033877	220307	Adamts17	ADAM metallopeptidase with thrombospondin type 1,ADAM metallopeptidase with thrombospondin type 1,
chr16	49692314	49695219	+	39	23	39	31	16	20	20	15	25.375	-12.25	-1.63636	1.63636	0.0166241	NM_028680	204131	Ift57	huntingtin-interacting protein-1 protein
chr16	52214172	52216421	+	31	17	40	29	18	6	12	22	21.75	-12	-1.7619	1.7619	0.0166745	NM_001033238	220317	Cblb	Casitas B-lineage lymphoma b,Casitas B-lineage lymphoma b,Casitas B-lineage lymphoma b,Casitas B-lineage lymphoma b,
chr13	19671440	19675839	+	39	31	41	55	62	47	52	45	47.125	15.75	1.40127	1.40127	0.0166842	NM_134065	191589	Epdr1	ependymin 2
chr13	81926443	81932555	+	111	51	82	105	54	68	47	53	70.75	-21.5	-1.35833	1.35833	0.0167004	NM_007684	215734	Cetn3	centrin 3
chr1	68094277	68095730	+	21	20	20	10	11	4	10	6	13	-10	-2.25	2.25	0.0167074	NM_010154	215306	Erbb4	v-erb-a erythroblastic leukemia viral oncogene
chr8	55628293	55630767	+	30	17	25	26	16	8	12	13	18.25	-10.5	-1.80769	1.80769	0.0167191	NM_029569	213208	Asb5	ankyrin repeat and SOCs box-containing protein
chr3	9699887	9703041	+	15	19	29	29	59	38	13	30	29	14.5	1.66667	1.66667	0.0167336	NM_053182	213034	Pag1	phosphoprotein associated with glycosphingolipid,phosphoprotein associated with glycosphingolipid,phosphoprotein associated with glycosphingolipid,
chr12	87256442	87259948	+	11	22	19	35	28	35	25	37	27.25	13.5	1.65854	1.65854	0.0167729	NM_001081423	215873	Ttll5	tubulin tyrosine ligase-like family, member 5,tubulin tyrosine ligase-like family, member 5,tubulin tyrosine ligase-like family, member 5,
chr12	37900568	37905884	+	49	34	58	91	32	33	33	39	45.125	-15.75	-1.42282	1.42282	0.0167762	NM_008584	215502	Meox2	mesenchyme homeobox 2
chr5	44188784	44191178	+	19	11	23	18	26	33	14	35	23.125	12.25	1.72059	1.72059	0.0167773	NM_178729	188723	Fbxl5	F-box and leucine-rich repeat protein 5,F-box and leucine-rich repeat protein 5,F-box and leucine-rich repeat protein 5,
chr11	36124826	36128356	+	24	15	31	42	42	38	38	30	32.375	14.25	1.56436	1.56436	0.01678	NM_011856	197123	Odz2	odd Oz/ten-m homolog 2 isoform 1,odd Oz/ten-m homolog 2 isoform 1,
chr4	97755973	97758525	+	10	18	17	31	40	20	22	31	23.75	12	1.67606	1.67606	0.016783	NM_010905	219214	Nfia	nuclear factor I/A,nuclear factor I/A,nuclear factor I/A,nuclear factor I/A,nuclear factor I/A,nuclear factor I/A,
chr2	162431414	162433593	+	26	35	29	41	22	19	23	5	24.875	-13.75	-1.76389	1.76389	0.0167996	NM_021464	214168	Ptprt	protein tyrosine phosphatase, receptor type, T,protein tyrosine phosphatase, receptor type, T,protein tyrosine phosphatase, receptor type, T,protein tyrosine phosphatase, receptor type, T,protein tyrosine phosphatase, receptor type, T,protein tyrosine phosphatase, receptor type, T,
chr17	89158222	89166790	+	39	70	70	111	96	109	70	78	81.5	26.5	1.38828	1.38828	0.0168135	NM_013582	214619	Lhcgr	luteinizing hormone/choriogonadotropin receptor
chr6	17714667	17716524	+	15	5	11	21	26	19	12	26	16.875	10.75	1.93478	1.93478	0.0168155	NM_001083315	200985	St7	low density lipoprotein-related protein 12,low density lipoprotein-related protein 12,low density lipoprotein-related protein 12,low density lipoprotein-related protein 12,
chr6	34142628	34145051	+	11	14	15	16	20	20	29	19	18.875	10.25	1.74545	1.74545	0.0168194	NM_021435	214176	Slc35b4	solute carrier family 35, member B4,solute carrier family 35, member B4,
chr4	6804491	6806613	+	8	8	17	18	24	15	21	21	16.75	10	1.85106	1.85106	0.0168203	NM_145711	218084	Tox	thymocyte selection-associated HMG box,thymocyte selection-associated HMG box,
chr1	55039153	55045262	+	31	39	61	60	96	50	52	47	54.625	18.75	1.41436	1.41436	0.0168728	NM_031179	203992	Sf3b1	splicing factor 3b, subunit 1
chr1	120889259	120891080	+	36	12	22	17	12	10	9	9	15.75	-10	-1.93023	1.93023	0.0168838	NM_001081125	220142	Gli2	GLI-Kruppel family member GLI2
chr6	8015134	8020083	+	44	40	46	62	38	21	34	22	38	-15	-1.4918	1.4918	0.0168931	NM_001037865	216077	Col28a1	collagen, type XXVIII, alpha 1
chr1	164121975	164124334	+	46	24	32	57	35	11	26	15	29.75	-14	-1.61538	1.61538	0.0169075	NM_172646	187147	Dnm3	n/a
chr1	51937126	51940678	+	41	28	41	74	25	26	19	33	35	-14	-1.5	1.5	0.0169122	NM_010863	219239	Myo1b	myosin IB,myosin IB,myosin IB,
chr7	70247504	70249429	+	9	3	21	22	17	28	21	21	18	11.5	1.93878	1.93878	0.0169141	NM_007390	220060	Chrna7	cholinergic receptor, nicotinic, alpha 7
chr8	39320911	39322733	+	3	10	13	21	21	22	21	14	16	10.5	1.97674	1.97674	0.0169253	NM_145841	190888	Sgcz	sarcoglycan zeta,sarcoglycan zeta,
chr10	41696255	41699288	+	10	22	27	23	31	39	23	29	26.5	12.5	1.61728	1.61728	0.016955	NM_001034858	220302	Armc2	armadillo repeat containing 2,armadillo repeat containing 2,
chr4	95689421	95693848	+	27	19	43	38	46	44	46	31	37.125	15.25	1.51695	1.51695	0.016963	NM_030014	192891	Hook1	hook homolog 1,hook homolog 1,
chr8	105156601	105161740	+	69	57	65	94	51	48	46	39	58.25	-18	-1.36548	1.36548	0.0169998	NM_009866	209483	Cdh11	cadherin 11,cadherin 11,
chr9	120392334	120395567	+	16	26	35	43	38	41	44	37	35.875	15.25	1.53982	1.53982	0.0170029	NM_026892	221067	Eif1b	eukaryotic translation initiation factor 1B
chr5	115371975	115373027	+	44	28	43	78	36	64	67	75	55.625	23.25	1.52841	1.52841	0.0170139	NM_145209	221035	Oasl1	2'-5' oligoadenylate synthetase-like 1,2'-5' oligoadenylate synthetase-like 1,2'-5' oligoadenylate synthetase-like 1,
chr5	130165415	130169283	+	51	27	29	52	47	72	41	46	46.5	18.5	1.49664	1.49664	0.0170648	NM_172462	212348	Zfp11	zinc finger protein 11
chr4	88150882	88152616	+	11	9	7	15	31	11	15	16	14.375	8.75	1.875	1.875	0.0170953	NM_010510	219418	Ifnb1	interferon beta 1, fibroblast
chr6	92739741	92744728	+	74	30	49	58	36	29	29	31	41.5	-16	-1.47761	1.47761	0.0171064	NM_175314	208384	Adamts9	n/a
chr3	19149606	19152744	+	20	22	31	37	55	26	33	36	32.75	14	1.54369	1.54369	0.0171122	NM_008802	199560	Pde7a	phosphodiesterase 7A,phosphodiesterase 7A,
chr8	121974530	121977793	+	23	17	19	26	42	32	30	18	26.125	11.75	1.58025	1.58025	0.0171253	NM_054095	212995	Necab2	neuronal calcium-binding protein 2
chr15	93106882	93110989	+	33	19	50	41	47	55	53	32	41.75	17	1.51128	1.51128	0.0171302	NM_001033275	202067	Gxylt1	glycosyltransferase 8 domain containing 3
chr14	69126565	69128380	+	34	21	23	17	8	17	10	10	17.875	-11.25	-1.91837	1.91837	0.0171369	NM_007402	220059	Adam7	a disintegrin and metalloprotease domain 7
chr7	146424757	146427210	+	19	13	11	15	24	16	26	25	19.5	10.5	1.73684	1.73684	0.0171382	NM_027164	193600	Lrrc27	leucine rich repeat containing 27
chr13	104980432	104981940	+	45	17	13	16	14	9	10	8	16.5	-12	-2.14286	2.14286	0.0171384	NM_030731	213173	Trim23	tripartite motif protein 23,tripartite motif protein 23,
chr7	109102859	109106066	+	20	14	14	35	37	31	34	17	25.25	13	1.69333	1.69333	0.017145	NM_133947	180869	Numa1	nuclear mitotic apparatus protein 1,nuclear mitotic apparatus protein 1,nuclear mitotic apparatus protein 1,nuclear mitotic apparatus protein 1,
chr19	29977493	29979560	+	8	9	18	31	30	27	25	17	20.375	11.75	1.81034	1.81034	0.0171501	NM_133775	218180	Il33	interleukin 33,interleukin 33,
chr6	22964747	22966533	+	22	19	24	34	10	19	14	4	18	-10.5	-1.82353	1.82353	0.0171824	NM_001081306	221349	Ptprz1	protein tyrosine phosphatase, receptor type Z,,protein tyrosine phosphatase, receptor type Z,,
chr14	24456371	24459102	+	13	11	21	36	44	21	23	29	24.375	12.25	1.67123	1.67123	0.0171853	NM_010610	219370	Kcnma1	large conductance calcium-activated potassium,large conductance calcium-activated potassium,large conductance calcium-activated potassium,large conductance calcium-activated potassium,large conductance calcium-activated potassium,
chr3	108805517	108808891	+	33	33	38	57	33	16	12	29	30.75	-14	-1.58947	1.58947	0.0171916	NM_001163567	153088	Fam102b	n/a
chr13	91647805	91650989	+	44	22	30	35	23	13	16	19	25	-12	-1.63158	1.63158	0.0172133	NM_024186	194877	Ssbp2	single-stranded DNA binding protein 2 isoform 1,single-stranded DNA binding protein 2 isoform 1,
chr11	20747726	20752725	+	30	30	42	56	40	69	51	42	45.875	18.25	1.4966	1.4966	0.0172432	NM_173752	189685	1110067D22Rik	hypothetical protein LOC216551
chr1	181104639	181110141	+	59	42	74	94	53	32	35	48	53.75	-17.5	-1.38889	1.38889	0.0172621	NM_027188	213536	Smyd3	SET and MYND domain containing 3,SET and MYND domain containing 3,
chr1	127611942	127614721	+	38	31	34	40	23	19	22	17	28	-13	-1.60465	1.60465	0.0172801	NM_027677	186511	Gpr39	n/a
chr5	13482836	13484627	+	11	13	8	6	26	16	11	18	14.375	8.75	1.875	1.875	0.0173394	NM_009152	219580	Sema3a	semaphorin 3A,semaphorin 3A,
chr2	113394107	113397957	+	39	32	45	45	17	25	25	24	31.625	-13.75	-1.55556	1.55556	0.017344	NM_001043322	205942	Fmn1	formin 1 isoform 2,formin 1 isoform 2,
chr6	119223718	119225356	+	10	5	11	17	24	27	7	16	14.5	10	2.05263	2.05263	0.0173498	NM_001033382	202017	Cacna2d4	calcium channel, voltage-dependent, alpha,calcium channel, voltage-dependent, alpha,
chr1	169356759	169358494	+	25	12	24	20	12	5	13	7	14.5	-9	-1.9	1.9	0.0173518	NM_001013382	216231	Lrrc52	leucine rich repeat containing 52
chr11	60323659	60325592	+	13	7	8	21	30	22	12	16	16.25	10	1.88889	1.88889	0.0173667	NM_182698	217784	Myo15	myosin XV isoform 2a
chr6	87115560	87117627	+	14	15	14	15	30	25	27	11	19.5	10.5	1.73684	1.73684	0.0173708	NM_054041	208546	Antxr1	anthrax toxin receptor 1,anthrax toxin receptor 1,anthrax toxin receptor 1,
chr6	90579124	90582057	+	15	19	19	31	18	32	38	33	26.625	13.75	1.6962	1.6962	0.0173945	NM_001037493	207820	Slc41a3	solute carrier family 41, member 3 isoform 2
chr15	72426968	72430243	+	49	30	22	41	29	18	17	14	27.375	-13.75	-1.67073	1.67073	0.0174109	NM_029640	218302	Trappc9	NIK and IKK(beta) binding protein isoform 1
chr7	36198582	36201508	+	21	7	17	35	45	23	23	25	24	13	1.74286	1.74286	0.0174173	NM_028120	213408	Ccdc123	coiled-coil domain containing 123
chr10	23599486	23602021	+	27	24	25	34	14	11	14	18	20.875	-11.25	-1.7377	1.7377	0.0174221	NM_011979	196962	Vnn3	vanin 3
chr1	154652269	154656240	+	25	21	36	51	51	54	43	26	38.375	15.75	1.51639	1.51639	0.0174247	NM_010877	214952	Ncf2	neutrophil cytosolic factor 2
chr8	46704579	46708792	+	61	52	38	74	51	31	29	27	44.875	-17.25	-1.47586	1.47586	0.0174308	NM_172752	189934	Sorbs2	sorbin and SH3 domain containing 2,sorbin and SH3 domain containing 2,sorbin and SH3 domain containing 2,sorbin and SH3 domain containing 2,sorbin and SH3 domain containing 2,sorbin and SH3 domain containing 2,
chr6	21299958	21303505	+	31	17	54	49	25	24	17	15	28	-13	-1.60465	1.60465	0.0174338	NM_019697	214291	Kcnd2	potassium voltage-gated channel, Shal-related
chr3	53294016	53296305	+	27	19	33	15	11	3	15	14	17.375	-11.25	-1.95745	1.95745	0.0174488	NM_153156	190471	Stoml3	stomatin (Epb7.2)-like 3
chr16	32000545	32002577	+	10	6	13	18	33	12	17	16	15.375	9.25	1.86047	1.86047	0.0174563	NM_177103	206465	Senp5	SUMO/sentrin specific peptidase 5,SUMO/sentrin specific peptidase 5,SUMO/sentrin specific peptidase 5,
chr2	44118317	44122259	+	13	18	24	38	26	32	33	38	28.5	14	1.65116	1.65116	0.0174635	NM_153820	190308	Arhgap15	Rho GTPase activating protein 15 isoform 1,Rho GTPase activating protein 15 isoform 1,Rho GTPase activating protein 15 isoform 1,
chr9	59752779	59756052	+	52	27	38	57	25	23	27	25	33.875	-13.25	-1.48624	1.48624	0.0174694	NM_173018	217302	Myo9a	n/a
chr10	85941992	85946312	+	39	33	41	41	78	36	43	45	45	15.5	1.41611	1.41611	0.0174755	NM_001164495	185678	Syn3	n/a
chr3	51544425	51549183	+	36	45	39	49	69	59	40	49	49.25	16.5	1.40244	1.40244	0.0174841	NM_001004176	210626	Maml3	mastermind-like 3,mastermind-like 3,
chr2	162034315	162037115	+	21	23	28	33	45	32	34	31	31.375	13.25	1.53535	1.53535	0.0174895	NM_021464	214168	Ptprt	protein tyrosine phosphatase, receptor type, T,protein tyrosine phosphatase, receptor type, T,protein tyrosine phosphatase, receptor type, T,protein tyrosine phosphatase, receptor type, T,protein tyrosine phosphatase, receptor type, T,protein tyrosine phosphatase, receptor type, T,
chr5	148251606	148260773	+	75	54	85	103	99	79	107	77	85.625	23.25	1.31419	1.31419	0.0175107	NM_028291	177830	Pan3	PABP-dependent poly(A) nuclease 3,PABP-dependent poly(A) nuclease 3,PABP-dependent poly(A) nuclease 3,
chr3	146630865	146638990	+	94	59	99	118	60	77	49	56	75.875	-21.25	-1.32567	1.32567	0.0175139	NM_027594	186512	Ttll7	n/a
chr2	49395075	49403989	+	115	77	112	141	88	70	73	75	93.25	-22.5	-1.27439	1.27439	0.017558	NM_172663	189999	Epc2	enhancer of polycomb homolog 2,enhancer of polycomb homolog 2,
chr6	137993849	137998526	+	31	22	37	32	43	35	45	38	36.125	14.25	1.49138	1.49138	0.0175762	NM_177787	211597	Slc15a5	hypothetical protein LOC277898
chr11	51589679	51597501	+	47	47	55	74	99	61	61	50	61.875	18.25	1.34597	1.34597	0.017581	NM_025535	194569	Sar1b	SAR1a gene homolog 2
chr17	81755103	81759640	+	22	22	16	58	51	38	33	37	34.375	15.75	1.59434	1.59434	0.0175955	NM_011406	216591	Slc8a1	solute carrier family 8 (sodium/calcium,solute carrier family 8 (sodium/calcium,solute carrier family 8 (sodium/calcium,solute carrier family 8 (sodium/calcium,
chr8	111458006	111461403	+	11	22	33	37	49	21	43	34	31.5	14.5	1.59794	1.59794	0.0176147	NM_007496	220037	Zfhx3	AT motif binding factor 1
chr14	77795282	77798738	+	65	26	45	53	28	16	42	18	36.125	-16.25	-1.58036	1.58036	0.0176276	NM_172813	189896	Enox1	ecto-NOX disulfide-thiol exchanger 1,ecto-NOX disulfide-thiol exchanger 1,ecto-NOX disulfide-thiol exchanger 1,
chr19	43882619	43885536	+	54	26	25	31	28	17	17	11	26	-14	-1.73684	1.73684	0.0176481	NM_013806	218859	Abcc2	ATP-binding cassette, sub-family C, member 2
chr7	125830796	125836847	+	34	35	56	67	67	55	63	49	53.625	17.75	1.39665	1.39665	0.0176625	NM_019580	214323	Gde1	membrane interacting protein of RGS16
chr1	176734764	176737796	+	28	13	13	33	44	25	35	21	26.5	13	1.65	1.65	0.0176744	NM_019445	195950	Fmn2	formin 2,formin 2,
chr18	67679827	67682534	+	21	31	28	39	25	9	13	16	22.5	-12	-1.72727	1.72727	0.0176753	NM_176832	189342	Spire1	Spir-1 protein isoform 2
chr8	128438502	128445336	+	58	36	49	55	74	62	54	52	55.875	17.25	1.36508	1.36508	0.0176836	NM_145608	190940	BC021891	cDNA sequence BC021891
chr7	81129414	81131800	+	46	22	31	26	12	11	25	15	23.75	-13	-1.75362	1.75362	0.0176986	NM_009181	199083	St8sia2	ST8 alpha-N-acetyl-neuraminide
chr14	32993398	33000447	+	30	39	63	88	77	66	60	63	61	20.5	1.40394	1.40394	0.0177115	NM_016897	196287	Timm23	translocase of inner mitochondrial membrane 23
chr15	79398573	79399863	+	8	3	6	15	9	15	10	25	11.875	9.25	2.27586	2.27586	0.0177132	NM_010059	199326	Dmc1	disrupted meiotic cDNA 1 homolog,disrupted meiotic cDNA 1 homolog,
chr11	3985683	3988624	+	16	6	30	26	35	25	26	27	24	12.5	1.70423	1.70423	0.017717	NM_026443	193973	1700020C11Rik	mitochondrial protein 18 kDa
chr6	36905145	36906829	+	9	8	16	15	20	22	15	20	16.125	9.75	1.86667	1.86667	0.0177279	NM_001081206	220867	Dgki	diacylglycerol kinase, iota
chr6	22256898	22262698	+	27	54	55	79	91	68	53	59	61.375	20.75	1.40686	1.40686	0.0177315	NM_138587	218153	Fam3c	D6Wsu176e protein,D6Wsu176e protein,
chr14	73110870	73112652	+	35	22	28	27	16	16	8	18	21.125	-11.25	-1.72581	1.72581	0.0177348	NM_207636	188197	Fndc3a	fibronectin type III domain containing 3a,fibronectin type III domain containing 3a,
chr6	137553725	137556011	+	34	17	22	38	17	14	12	14	20.625	-10.25	-1.66129	1.66129	0.017792	NM_007945	215651	Eps8	epidermal growth factor receptor pathway,epidermal growth factor receptor pathway,epidermal growth factor receptor pathway,epidermal growth factor receptor pathway,epidermal growth factor receptor pathway,epidermal growth factor receptor pathway,
chr13	68740510	68743195	+	22	12	19	25	41	20	30	22	23.75	11.5	1.63889	1.63889	0.0177968	NM_027035	158800	1700001L19Rik	n/a
chr15	81933394	81937773	+	24	30	39	49	58	44	47	34	40.75	15	1.45113	1.45113	0.0178116	NM_028897	185612	Mei1	n/a
chr7	37572813	37577413	+	41	20	40	65	56	41	61	48	46.625	17.75	1.4702	1.4702	0.0178187	NM_172298	212365	Tshz3	teashirt zinc finger family member 3
chr6	25620981	25625443	+	74	40	49	47	29	38	29	28	42.125	-17.25	-1.51493	1.51493	0.0178229	NM_010338	198811	Gpr37	G protein-coupled receptor 37
chr15	65897698	65903163	+	58	57	52	73	56	26	28	40	48.75	-18.5	-1.46835	1.46835	0.017832	NM_152923	190539	Kcnq3	potassium voltage-gated channel, subfamily Q,
chr1	51904625	51907246	+	41	31	26	46	14	24	19	21	28	-13	-1.60465	1.60465	0.0178331	NM_010863	219239	Myo1b	myosin IB,myosin IB,myosin IB,
chr9	48298022	48300654	+	11	11	34	32	24	45	35	24	27.375	14.75	1.7375	1.7375	0.0178408	NM_144948	212680	Rbm7	RNA binding motif protein 7,RNA binding motif protein 7,
chr3	156764406	156766561	+	44	18	31	28	17	20	13	13	22.75	-12	-1.71642	1.71642	0.0178532	NM_177274	189215	Negr1	neuronal growth regulator 1 isoform b
chr7	130324934	130327662	+	61	33	45	78	38	44	24	22	42	-16	-1.47059	1.47059	0.0178568	NM_144925	218111	Tnrc6a	trinucleotide repeat containing 6A,trinucleotide repeat containing 6A,trinucleotide repeat containing 6A,trinucleotide repeat containing 6A,
chr12	53819988	53822502	+	42	25	34	51	31	18	23	14	29	-13	-1.57778	1.57778	0.0178778	NM_198111	208282	Akap6	A kinase (PRKA) anchor protein 6
chr18	50087051	50089441	+	39	8	30	44	12	20	13	12	21.25	-11.5	-1.74194	1.74194	0.0178885	NM_001081371	215885	Dmxl1	Dmx-like 1,Dmx-like 1,
chr7	56844529	56846344	+	15	11	18	20	24	20	19	33	20.5	11	1.73333	1.73333	0.0178913	NM_175272	180522	Nav2	hypothetical protein LOC78286
chr15	27551859	27558153	+	39	43	59	92	91	70	52	66	63.875	20.25	1.37674	1.37674	0.017892	NM_001013792	169478	Fam105b	hypothetical protein LOC432940
chr5	36491535	36494753	+	37	26	37	36	23	8	22	21	26.125	-12.75	-1.64557	1.64557	0.0178952	NM_030889	192413	Sorcs2	VPS10 domain receptor protein SORCS 2,VPS10 domain receptor protein SORCS 2,
chr6	52842325	52850400	+	107	83	99	144	81	70	68	77	90.75	-22.5	-1.28302	1.28302	0.0179145	NM_001168277	217113	Jazf1	n/a
chr10	60940194	60943207	+	31	28	26	48	23	17	15	18	25.375	-12.25	-1.63636	1.63636	0.0179487	NM_153542	212429	Lrrc20	leucine rich repeat containing 20
chr2	13137697	13141302	+	41	23	39	50	65	47	40	41	43.375	15.75	1.44366	1.44366	0.0179659	NM_009105	199222	Rsu1	Ras suppressor protein 1,Ras suppressor protein 1,
chr18	75848788	75850323	+	21	11	16	32	12	9	3	11	13.625	-8.75	-1.94595	1.94595	0.0179682	NM_201354	178295	Gm672	hypothetical protein LOC269037,hypothetical protein LOC269037,
chr4	36290362	36292142	+	40	13	15	20	16	9	10	5	15.625	-10.75	-2.04878	2.04878	0.0179845	NM_001166000	185537	Lingo2	n/a
chr4	100834147	100842607	+	116	72	97	107	78	57	65	65	82.25	-22.5	-1.3169	1.3169	0.0179895	NM_146145	218063	Jak1	Janus kinase 1
chr16	85151865	85155694	+	50	37	55	49	81	49	44	66	54.75	18	1.39344	1.39344	0.0180253	NM_007471	220043	App	amyloid beta (A4) precursor protein,amyloid beta (A4) precursor protein,amyloid beta (A4) precursor protein,amyloid beta (A4) precursor protein,amyloid beta (A4) precursor protein,
chr11	3050158	3051779	+	100	52	46	77	116	78	59	91	78.375	25.75	1.39313	1.39313	0.018028	NM_030207	192760	Sfi1	Sfi1 homolog, spindle assembly associated,Sfi1 homolog, spindle assembly associated,
chr17	42505826	42509206	+	56	24	39	58	17	21	36	22	33.75	-15	-1.57143	1.57143	0.0180325	NM_028474	185614	3110082D06Rik	n/a
chr14	9329194	9331096	+	41	10	17	21	13	4	11	11	15.75	-10.5	-2	2	0.0180328	NM_028934	164148	4930452B06Rik	hypothetical protein LOC74430,hypothetical protein LOC74430,
chr2	35112572	35114681	+	31	14	27	50	21	11	13	17	22	-11	-1.66667	1.66667	0.0180466	NM_146120	218067	Gsn	gelsolin,gelsolin,gelsolin,gelsolin,
chr13	76313976	76318996	+	35	45	47	69	26	31	34	24	38.75	-15	-1.48	1.48	0.0180484	NM_001081352	221102	Ttc37	hypothetical protein LOC218343,hypothetical protein LOC218343,
chr15	64689308	64691660	+	33	16	23	33	14	5	20	12	19.125	-10.75	-1.78182	1.78182	0.0180676	NM_009623	198371	Adcy8	adenylate cyclase 8,adenylate cyclase 8,
chr2	30891203	30892942	+	7	14	15	21	29	18	15	28	18.75	10.5	1.77778	1.77778	0.018082	NM_001177650	210743	Fnbp1	n/a
chr6	59357014	59359050	+	45	14	15	28	17	17	6	7	18.125	-11.75	-1.95918	1.95918	0.0180866	NM_183183	211833	Gprin3	GPRIN family member 3
chr7	144435438	144437790	+	17	10	10	21	22	32	22	14	18.875	10.75	1.7963	1.7963	0.0180913	NM_010096	219607	Ebf3	early B-cell factor 3,early B-cell factor 3,
chr1	174543313	174547684	+	22	22	38	74	49	56	42	51	44	19	1.55072	1.55072	0.018094	NM_001164725	216654	Fcrl6	n/a
chr19	29358001	29365566	+	84	74	112	125	81	70	57	60	82.375	-21.75	-1.3042	1.3042	0.0181023	NM_008413	219799	Jak2	Janus kinase 2
chr18	13078999	13081507	+	27	16	20	27	33	32	42	20	27.625	13.25	1.63095	1.63095	0.0181045	NM_207530	211744	Osbpl1a	oxysterol binding protein-like 1,oxysterol binding protein-like 1,oxysterol binding protein-like 1,oxysterol binding protein-like 1,oxysterol binding protein-like 1,oxysterol binding protein-like 1,oxysterol binding protein-like 1,oxysterol binding protein-like 1,oxysterol binding protein-like 1,oxysterol binding protein-like 1,
chr10	42644028	42646017	+	11	8	11	22	18	27	18	18	16.75	10	1.85106	1.85106	0.018109	NM_172938	189793	Scml4	sex comb on midleg-like 4,sex comb on midleg-like 4,sex comb on midleg-like 4,sex comb on midleg-like 4,
chr11	71821676	71825161	+	44	25	53	54	29	34	21	17	34	-14	-1.51852	1.51852	0.0181156	NM_053245	218232	Aipl1	aryl hydrocarbon receptor-interacting
chr11	34093899	34095769	+	63	23	29	35	26	9	17	26	28.125	-14.75	-1.71084	1.71084	0.01812	NM_023907	194899	Foxi1	forkhead box I1
chr1	33545327	33547707	+	34	30	35	44	22	21	21	17	27.75	-12.5	-1.5814	1.5814	0.0181296	NM_008922	215391	Prim2	DNA primase, p58 subunit
chr18	64668202	64670678	+	17	10	20	23	29	30	29	15	22.125	11.25	1.68182	1.68182	0.0181409	NM_027350	193515	Nars	asparaginyl-tRNA synthetase,asparaginyl-tRNA synthetase,
chr7	74438445	74441909	+	44	19	43	54	33	18	21	18	30.125	-13.25	-1.56383	1.56383	0.0181467	NM_001033713	216104	Mef2a	myocyte enhancer factor 2A,myocyte enhancer factor 2A,myocyte enhancer factor 2A,myocyte enhancer factor 2A,
chr4	138956374	138960752	+	24	28	35	45	40	34	58	41	39	16	1.51613	1.51613	0.0181809	NM_001160319	186421	Ubr4	n/a
chr7	83014090	83016837	+	9	14	21	22	27	23	19	30	21.375	11.25	1.71429	1.71429	0.018191	NM_001122780	187282	Klhl25	n/a
chr12	110165396	110168381	+	13	13	38	28	63	28	19	30	28.875	14.75	1.68605	1.68605	0.0181962	NM_177602	158502	Wdr25	n/a
chr16	74240840	74242638	+	22	13	21	41	7	9	17	11	17	-10	-1.83333	1.83333	0.0182171	NM_175549	208370	Robo2	roundabout homolog 2,roundabout homolog 2,roundabout homolog 2,roundabout homolog 2,
chr8	88041635	88049041	+	55	44	54	94	77	65	79	67	67.375	20.25	1.35371	1.35371	0.0182235	NM_173866	189657	Gpt2	glutamic pyruvate transaminase (alanine,glutamic pyruvate transaminase (alanine,glutamic pyruvate transaminase (alanine,
chr6	145404765	145406695	+	15	7	16	25	22	23	21	27	19.75	11	1.77193	1.77193	0.0182279	NM_028742	213341	Ifltd1	RIKEN cDNA 4933403M22,RIKEN cDNA 4933403M22,
chr9	96992697	96994392	+	7	10	20	22	18	36	24	15	19.5	11.5	1.83636	1.83636	0.0182316	NM_138756	212771	Slc25a36	solute carrier family 25, member 36
chr15	53311672	53314870	+	8	13	21	41	43	25	32	21	25.25	13	1.69333	1.69333	0.0182605	NM_177225	211464	Samd12	sterile alpha motif domain containing 12
chr8	121547904	121552935	+	74	36	62	84	47	40	36	37	51.25	-16.5	-1.38372	1.38372	0.018268	NM_019707	214292	Cdh13	cadherin 13,cadherin 13,cadherin 13,
chr1	61730310	61732212	+	31	9	17	33	12	12	9	8	15.5	-9.5	-1.88372	1.88372	0.0182694	NM_001081050	201263	Pard3b	par-3 partitioning defective 3 homolog B,par-3 partitioning defective 3 homolog B,par-3 partitioning defective 3 homolog B,
chr15	91370181	91373606	+	25	17	32	45	37	42	44	32	34.5	15	1.55556	1.55556	0.0182727	NM_001033633	201968	Slc2a13	solute carrier family 2 (facilitated glucose
chr4	86803274	86805366	+	37	21	23	54	28	16	7	19	24.75	-12.5	-1.67568	1.67568	0.0182849	NM_001110240	208263	Slc24a2	n/a
chr8	46807286	46810885	+	38	31	43	41	30	23	23	12	30.125	-13.75	-1.5914	1.5914	0.0182911	NM_172752	189934	Sorbs2	sorbin and SH3 domain containing 2,sorbin and SH3 domain containing 2,sorbin and SH3 domain containing 2,sorbin and SH3 domain containing 2,sorbin and SH3 domain containing 2,sorbin and SH3 domain containing 2,
chr7	86719266	86722094	+	42	22	34	34	24	23	17	7	25	-13	-1.7027	1.7027	0.0183093	NM_019799	195648	Rhcg	Rhesus blood group-associated C glycoprotein
chr2	38734358	38737423	+	44	16	27	33	19	20	12	11	22.375	-11.75	-1.71212	1.71212	0.0183224	NM_010264	219525	Nr6a1	nuclear receptor subfamily 6, group A, member 1
chr4	57085893	57087882	+	28	19	28	40	25	12	16	7	20.875	-11.25	-1.7377	1.7377	0.0183313	NM_019427	195965	Epb4.1l4b	n/a
chr3	28021857	28024150	+	21	14	13	26	43	21	18	28	22.875	11.25	1.65217	1.65217	0.0183446	NM_008875	219681	Pld1	phospholipase D1,phospholipase D1,phospholipase D1,
chr11	46160828	46163657	+	15	13	14	22	21	26	32	17	20.625	10.75	1.70492	1.70492	0.0183552	NM_010583	219377	Itk	IL2-inducible T-cell kinase,IL2-inducible T-cell kinase,
chr7	107884122	107887330	+	18	20	36	47	50	32	52	28	35.5	15	1.53571	1.53571	0.0183598	NM_178764	160151	Fam168a	hypothetical protein LOC319604,hypothetical protein LOC319604,hypothetical protein LOC319604,
chr17	50957711	50960245	+	14	12	14	29	31	20	20	30	21.375	11.25	1.71429	1.71429	0.0183606	NM_028162	204167	Tbc1d5	TBC1 domain family, member 5,TBC1 domain family, member 5,TBC1 domain family, member 5,TBC1 domain family, member 5,
chr4	98937459	98944180	+	91	65	93	102	73	70	39	51	72.625	-21.75	-1.35223	1.35223	0.0183793	NM_001145967	217433	Atg4c	n/a
chr1	178857874	178862893	+	33	30	48	61	77	40	48	50	48.25	17	1.42767	1.42767	0.0183802	NM_029756	192476	Sdccag8	centrosomal colon cancer autoantigen,centrosomal colon cancer autoantigen,
chr1	121806534	121809453	+	17	12	19	29	33	28	22	26	23.375	11.25	1.6338	1.6338	0.0184029	NM_175106	154143	Tmem177	hypothetical protein LOC66343
chr5	45885389	45890668	+	50	31	50	44	61	69	44	47	50.625	17.25	1.41071	1.41071	0.0184037	NM_024434	213989	Lap3	leucine aminopeptidase 3
chr2	128892909	128897610	+	36	25	36	51	70	59	39	26	42.625	16.25	1.47101	1.47101	0.0184071	NM_027192	204266	Ttl	tubulin tyrosine ligase
chr6	61724197	61726362	+	26	27	29	31	21	9	12	18	21.5	-11	-1.6875	1.6875	0.0184181	NM_183310	176654	Fam190a	n/a
chr13	113909401	113915894	+	79	44	59	89	50	39	40	43	54.625	-17.25	-1.375	1.375	0.0184539	NM_010370	219483	Gzma	granzyme A
chr12	104307888	104309729	+	47	24	28	31	16	27	8	16	24.625	-13.25	-1.73611	1.73611	0.0184638	NM_001081017	221362	Unc79	hypothetical protein LOC217843,hypothetical protein LOC217843,
chr2	114437353	114439644	+	13	13	14	32	38	23	28	17	22.25	11.5	1.69697	1.69697	0.0184782	NM_025675	213879	Atpbd4	ATP binding domain 4,ATP binding domain 4,
chr11	113792858	113795712	+	31	20	38	45	12	6	27	21	24.75	-12.5	-1.67568	1.67568	0.0184852	NM_172800	217956	Sdk2	sidekick 2,sidekick 2,
chr7	141400049	141405604	+	84	57	79	85	49	63	43	42	62.875	-19.75	-1.37264	1.37264	0.0185165	NM_007400	220061	Adam12	a disintegrin and metalloprotease domain 12,a disintegrin and metalloprotease domain 12,
chr8	126327289	126329427	+	42	23	37	30	25	11	16	20	25.375	-12.75	-1.67105	1.67105	0.0185411	NM_009003	199467	Rab4a	RAB4A, member RAS oncogene family
chr5	96404925	96408816	+	43	22	39	40	18	27	16	18	27.625	-12.75	-1.6	1.6	0.018547	NM_018866	218736	Cxcl13	chemokine (C-X-C motif) ligand 13
chr9	58069224	58070851	+	44	18	15	23	17	8	10	13	18.375	-11.75	-1.94	1.94	0.0185767	NM_178087	217828	Pml	promyelocytic leukemia isoform 2,promyelocytic leukemia isoform 2,
chr8	28141999	28144488	+	10	17	17	26	22	42	21	21	22.75	12	1.71642	1.71642	0.018583	NM_153592	211527	Erlin2	ER lipid raft associated 2
chr6	113085553	113087648	+	45	6	16	27	17	8	6	9	16	-11	-2.04762	2.04762	0.018595	NM_028385	193097	Setd5	SET domain containing 5,SET domain containing 5,SET domain containing 5,
chr2	65496147	65500959	+	59	30	53	63	35	27	26	35	40.375	-14.75	-1.44697	1.44697	0.0185994	NM_001099298	209111	Scn2a1	sodium channel, voltage-gated, type II, alpha 1
chr11	105914005	105920636	+	47	45	51	97	85	60	76	62	65.25	20	1.36199	1.36199	0.0186092	NM_027946	193271	Dcaf7	WD-repeat protein
chr1	157255739	157260269	+	34	25	39	57	63	48	31	54	44	16.5	1.46154	1.46154	0.0186114	NM_011273	205144	Xpr1	xenotropic and polytropic retrovirus receptor 1,xenotropic and polytropic retrovirus receptor 1,xenotropic and polytropic retrovirus receptor 1,
chr11	44269012	44273781	+	48	33	78	52	41	30	25	30	41.875	-16.75	-1.5	1.5	0.0186195	NM_024475	194764	Ublcp1	ubiquitin-like domain containing CTD phosphatase,ubiquitin-like domain containing CTD phosphatase,ubiquitin-like domain containing CTD phosphatase,
chr3	55627369	55629167	+	12	11	9	22	29	17	28	12	17.75	10	1.78431	1.78431	0.0186261	NM_030595	218306	Nbea	n/a
chr7	35486710	35490518	+	38	24	47	47	28	22	16	23	30.125	-12.75	-1.53684	1.53684	0.0186353	NM_175140	189582	Chst8	carbohydrate (N-acetylgalactosamine 4-0),carbohydrate (N-acetylgalactosamine 4-0),
chr1	134319287	134326949	+	61	86	74	91	104	92	86	88	87.75	23	1.30164	1.30164	0.0186529	NM_172516	190102	Dstyk	receptor interacting protein kinase 5
chr13	113536086	113540127	+	67	27	24	51	25	20	26	21	32.25	-15	-1.60606	1.60606	0.018677	NM_178746	216736	Slc38a9	hypothetical protein LOC268706
chr6	100182572	100184790	+	17	5	24	22	40	22	23	18	21.125	11.25	1.72581	1.72581	0.0186786	NM_019743	214276	Rybp	RING1 and YY1 binding protein
chr10	87808822	87810607	+	30	15	23	21	9	11	7	15	16.375	-9.75	-1.84783	1.84783	0.0186985	NM_027878	213461	Dram1	damage-regulated autophagy modulator
chr6	141190145	141195124	+	46	31	53	61	76	50	56	50	53.125	16.75	1.3743	1.3743	0.0187011	NM_018779	211565	Pde3a	phosphodiesterase 3A, cGMP inhibited,phosphodiesterase 3A, cGMP inhibited,
chr7	31506543	31508398	+	6	8	7	16	25	16	12	12	12.875	8.25	1.94286	1.94286	0.0187062	NM_018731	214425	Atp4a	ATPase, H+/K+ exchanging, gastric, alpha,ATPase, H+/K+ exchanging, gastric, alpha,ATPase, H+/K+ exchanging, gastric, alpha,
chr17	12722944	12725458	+	41	25	18	34	24	16	11	11	22.375	-12.25	-1.75385	1.75385	0.018728	NM_011395	197462	Slc22a3	solute carrier family 22 (organic cation
chr4	129396325	129402848	+	78	51	80	77	43	49	45	46	58.875	-18.75	-1.37879	1.37879	0.0187289	NM_011317	214825	Khdrbs1	KH domain containing, RNA binding, signal,KH domain containing, RNA binding, signal,KH domain containing, RNA binding, signal,
chr2	28438738	28440714	+	31	15	16	29	15	9	9	11	16.375	-9.75	-1.84783	1.84783	0.0187416	NM_148928	212492	Gtf3c5	general transcription factor III polypeptide 5
chr3	135172534	135175335	+	41	28	42	44	25	20	18	26	30.375	-13.25	-1.55789	1.55789	0.018745	NM_027288	193545	Manba	mannosidase, beta A, lysosomal,mannosidase, beta A, lysosomal,mannosidase, beta A, lysosomal,
chr12	87710422	87713958	+	57	39	22	36	33	21	13	18	30.125	-16.25	-1.73864	1.73864	0.0187542	NM_001159500	217374	Esrrb	n/a
chr6	145199328	145205104	+	64	48	70	81	49	40	33	46	53.375	-16.75	-1.37222	1.37222	0.0187588	NM_021284	218632	Kras	c-K-ras2 protein
chr5	142015445	142017790	+	6	12	20	20	21	22	28	19	19.125	11.25	1.83333	1.83333	0.0187608	NM_177879	188993	Sdk1	sidekick 1
chr1	153284792	153287032	+	38	16	34	40	21	24	9	13	23.625	-11.75	-1.66197	1.66197	0.0187831	NM_026876	193730	1190005F20Rik	N2,N2-dimethylguanosine tRNA,N2,N2-dimethylguanosine tRNA,N2,N2-dimethylguanosine tRNA,
chr3	117396421	117400134	+	40	30	58	51	32	25	19	29	35.125	-14.25	-1.50893	1.50893	0.0187939	NM_029425	192664	4833424O15Rik	phosphatidic acid phosphatase type 2d,phosphatidic acid phosphatase type 2d,
chr19	31135329	31137693	+	8	14	16	32	41	17	21	27	21.875	11.75	1.73438	1.73438	0.0188216	NM_011160	219133	Prkg1	protein kinase, cGMP-dependent, type I beta
chr1	59644920	59646208	+	11	5	6	12	17	21	6	18	12.25	8.5	2.0625	2.0625	0.0188535	NM_001013771	156936	Gm973	hypothetical protein LOC381260
chr2	10084610	10090130	+	35	32	62	53	56	64	58	48	52.125	18.25	1.42442	1.42442	0.0188582	NM_172471	190129	Itih5	inter-alpha (globulin) inhibitor H5
chr7	56157974	56159671	+	32	15	20	23	13	7	8	15	16.625	-9.75	-1.82979	1.82979	0.0189073	NM_001013368	202388	E2f8	E2F transcription factor 8,E2F transcription factor 8,
chr11	100456382	100461637	+	28	39	59	69	68	56	59	56	54.875	18.25	1.39891	1.39891	0.0189498	NM_019795	214260	Dnajc7	DnaJ (Hsp40) homolog, subfamily C, member 7
chr13	114828626	114830189	+	24	15	26	26	14	9	10	12	16.625	-9.75	-1.82979	1.82979	0.0189501	NM_172595	190040	Arl15	ADP-ribosylation factor-like 15
chr18	74898952	74905149	+	41	38	45	59	64	59	58	43	51.875	16.25	1.37143	1.37143	0.0189641	NM_201600	188346	Myo5b	myosin Vb
chr2	157246994	157249102	+	14	12	12	29	24	20	29	25	20.875	11.25	1.7377	1.7377	0.0189866	NM_001025395	220344	Src	Rous sarcoma oncogene isoform 2
chr11	86103750	86105766	+	28	25	35	32	12	25	9	16	22.875	-11.75	-1.69118	1.69118	0.0189867	NM_001080931	215972	Med13	mediator complex subunit 13
chr2	83681255	83682710	+	22	12	19	28	5	12	8	11	14.125	-8.75	-1.89744	1.89744	0.0190058	NM_175514	160730	Fam171b	hypothetical protein LOC241520
chr1	169504841	169507243	+	13	11	26	21	33	23	25	23	22.125	10.75	1.64179	1.64179	0.0190575	NM_009107	199217	Rxrg	retinoid X receptor gamma,retinoid X receptor gamma,
chr18	15861405	15863387	+	16	7	12	19	25	21	19	18	17.25	9.5	1.76	1.76	0.0190739	NM_199055	187980	Chst9	carbohydrate (N-acetylgalactosamine 4-0)
chr19	10177136	10179769	+	11	17	22	15	39	23	23	17	21.5	10.5	1.64615	1.64615	0.0190775	NM_019699	218665	Fads2	fatty acid desaturase 2,fatty acid desaturase 2,
chr12	53606691	53609138	+	24	13	30	42	13	17	11	13	19.625	-9.75	-1.66102	1.66102	0.0190907	NM_009706	198247	Arhgap5	Rho GTPase activating protein 5,Rho GTPase activating protein 5,
chr15	32592803	32597187	+	74	40	39	63	45	31	34	20	42.875	-16.75	-1.48551	1.48551	0.0191037	NM_009154	219579	Sema5a	semaphorin 5A,semaphorin 5A,semaphorin 5A,semaphorin 5A,semaphorin 5A,
chr15	64542571	64546488	+	29	49	36	50	25	28	23	18	32.625	-15.25	-1.61	1.61	0.0191328	NM_009623	198371	Adcy8	adenylate cyclase 8,adenylate cyclase 8,
chr13	42980846	42983398	+	15	16	39	32	49	31	26	36	30.75	14	1.58947	1.58947	0.0191605	NM_001005740	169761	Phactr1	phosphatase and actin regulator 1 isoform 2,phosphatase and actin regulator 1 isoform 2,phosphatase and actin regulator 1 isoform 2,
chr7	53064713	53067849	+	12	21	32	28	60	26	24	28	28.875	13.25	1.59551	1.59551	0.0191615	NM_001112701	187668	Cyth2	n/a
chr6	108211426	108215352	+	32	14	27	48	46	55	42	20	35.5	16	1.58182	1.58182	0.0191814	NM_010585	209416	Itpr1	inositol 1,4,5-triphosphate receptor 1,inositol 1,4,5-triphosphate receptor 1,
chr2	76973710	76978676	+	65	38	56	62	38	19	34	42	44.25	-16.5	-1.45833	1.45833	0.0191882	NM_001025576	207853	Ccdc141	hypothetical protein LOC545428,hypothetical protein LOC545428,
chr1	33826786	33831908	+	34	36	54	59	100	43	54	40	52.25	18	1.41618	1.41618	0.0192048	NM_133817	218177	Zfp451	zinc finger protein 451
chr16	43741686	43743888	+	11	3	12	26	30	22	12	19	16.75	11	1.97778	1.97778	0.0192353	NM_007877	216716	Drd3	dopamine receptor 3
chr4	109624745	109627794	+	15	25	32	19	47	29	30	28	29	12.5	1.54945	1.54945	0.0192406	NM_007983	220660	Faf1	Fas-associated factor 1
chr8	49598493	49605571	+	73	51	82	97	64	47	37	50	61.75	-18	-1.34123	1.34123	0.0192535	NM_001145937	186823	Odz3	n/a
chr16	55267754	55270358	+	44	17	17	34	15	9	13	18	20.625	-11.75	-1.79661	1.79661	0.0192772	NM_178720	211931	Zpld1	zona pellucida like domain containing 1
chr8	121700126	121704404	+	28	31	30	40	41	52	43	33	38.25	14.5	1.46774	1.46774	0.0192813	NM_019707	214292	Cdh13	cadherin 13,cadherin 13,cadherin 13,
chr1	194134731	194137287	+	8	14	17	31	38	29	21	17	21.75	11.5	1.71875	1.71875	0.0193459	NM_010600	207490	Kcnh1	potassium voltage-gated channel, subfamily H,
chr1	23390451	23392959	+	37	27	36	44	29	14	26	12	27.75	-12.5	-1.5814	1.5814	0.019348	NM_001081079	215956	Ogfrl1	opioid growth factor receptor-like 1
chr18	61561985	61565126	+	57	18	37	54	28	19	26	19	31.5	-13.5	-1.54545	1.54545	0.0193712	NM_133249	212929	Ppargc1b	peroxisome proliferative activated receptor,
chr6	50295247	50299096	+	51	33	53	55	28	27	33	27	38.375	-14.25	-1.456	1.456	0.0194144	NM_027881	193340	Osbpl3	oxysterol-binding protein-like protein 3,oxysterol-binding protein-like protein 3,
chr7	74139133	74141717	+	25	22	29	37	24	11	16	9	21	-11	-1.70968	1.70968	0.0194323	NM_001033877	220307	Adamts17	ADAM metallopeptidase with thrombospondin type 1,ADAM metallopeptidase with thrombospondin type 1,
chr1	33947305	33951562	+	18	26	29	64	51	39	38	50	39.375	16.75	1.54032	1.54032	0.0194346	NM_177235	212079	Bend6	hypothetical protein LOC320705,hypothetical protein LOC320705,hypothetical protein LOC320705,
chr11	54662392	54664534	+	25	19	31	37	16	19	8	15	20.75	-10.5	-1.67742	1.67742	0.0194438	NM_029327	192697	Lyrm7	LYR motif containing 7
chr5	35308088	35311561	+	5	25	26	26	31	28	38	28	26.875	13.25	1.65432	1.65432	0.0194501	NM_173402	208398	Rgs12	regulator of G-protein signalling 12,regulator of G-protein signalling 12,regulator of G-protein signalling 12,
chr19	24727659	24732818	+	30	26	51	74	63	57	63	40	50.25	19	1.46626	1.46626	0.0194509	NM_183160	188450	E030010A14Rik	RIKEN cDNA E030010A14
chr14	33236150	33238366	+	40	20	37	24	15	13	22	13	23.125	-12.25	-1.72059	1.72059	0.0195007	NM_009891	214950	Chat	choline acetyltransferase,choline acetyltransferase,
chr1	89171749	89176597	+	41	31	49	54	35	28	19	22	34.375	-13.75	-1.5	1.5	0.0195273	NM_028889	213307	Efhd1	EF hand domain containing 1
chr9	111327866	111332971	+	81	38	56	77	31	46	35	40	50.25	-18	-1.43636	1.43636	0.0195362	NM_172928	189804	Dclk3	doublecortin-like kinase 3
chr15	85720500	85722685	+	3	8	23	23	44	25	11	18	19.125	12.25	1.94231	1.94231	0.0195411	NM_028063	213424	Trmu	tRNA 5-methylaminomethyl-2-thiouridylate,tRNA 5-methylaminomethyl-2-thiouridylate,
chr5	106193155	106196451	+	8	23	17	32	47	21	24	29	25.25	12.5	1.65789	1.65789	0.0195552	NM_178701	188751	Lrrc8d	leucine rich repeat containing 8D,leucine rich repeat containing 8D,
chr9	49561170	49563063	+	31	28	38	36	15	28	14	15	25.75	-12.5	-1.64103	1.64103	0.0195703	NM_010875	219233	Ncam1	neural cell adhesion molecule 1 isoform 2
chr6	17483528	17485695	+	17	26	28	32	17	11	10	15	19.375	-10.75	-1.76786	1.76786	0.0195948	NM_008591	215497	Met	met proto-oncogene,met proto-oncogene,
chr2	161671504	161673480	+	25	20	30	16	15	13	7	10	17.25	-10.5	-1.875	1.875	0.0196007	NM_021464	214168	Ptprt	protein tyrosine phosphatase, receptor type, T,protein tyrosine phosphatase, receptor type, T,protein tyrosine phosphatase, receptor type, T,protein tyrosine phosphatase, receptor type, T,protein tyrosine phosphatase, receptor type, T,protein tyrosine phosphatase, receptor type, T,
chr14	117894064	117900235	+	57	61	75	88	55	38	40	49	57.875	-18.75	-1.3866	1.3866	0.0196037	NM_011821	197155	Gpc6	glypican 6 isoform 2,glypican 6 isoform 2,
chr7	28276769	28278365	+	29	18	21	26	23	8	8	8	17.125	-10.75	-1.91489	1.91489	0.0196056	NM_018820	214406	Sertad1	SERTA domain containing 1
chr9	67351025	67354132	+	51	34	33	50	22	24	24	27	33.125	-13.75	-1.52381	1.52381	0.019614	NM_001081242	201152	Tln2	talin 2,talin 2,
chr5	65884760	65886780	+	8	8	15	33	17	36	19	25	20.375	12.75	1.91071	1.91071	0.0196148	NM_133697	163254	1110003E01Rik	hypothetical protein LOC68552
chr4	9324232	9327864	+	60	26	43	41	31	19	24	24	33.125	-14.75	-1.57282	1.57282	0.0196239	NM_028940	213295	Clvs1	retinaldehyde binding protein 1-like 1,retinaldehyde binding protein 1-like 1,
chr19	9019018	9021712	+	14	13	26	26	26	25	42	21	24.875	12.25	1.65333	1.65333	0.0196281	NM_011842	214708	Mta2	metastasis-associated gene family, member 2
chr4	131912246	131916280	+	51	37	43	41	33	20	21	28	34.5	-15	-1.55556	1.55556	0.0196356	NM_175306	180519	Phactr4	phosphatase and actin regulator 4,phosphatase and actin regulator 4,
chr4	109915843	109919466	+	67	24	44	46	30	25	26	23	35.375	-14.75	-1.52679	1.52679	0.0196635	NM_010488	219429	Elavl4	ELAV-like 4 isoform a,ELAV-like 4 isoform a,
chr18	38554405	38557865	+	57	35	46	34	20	28	24	26	34.5	-15.5	-1.57944	1.57944	0.0196757	NM_022996	214091	Ndfip1	Nedd4 family interacting protein 1,Nedd4 family interacting protein 1,
chr2	27814616	27816447	+	22	14	30	31	12	14	13	9	17.75	-9	-1.67925	1.67925	0.0196899	NM_015734	218834	Col5a1	procollagen, type V, alpha 1
chr1	183270880	183274503	+	41	43	53	66	30	24	39	29	40.625	-15.25	-1.46212	1.46212	0.0196923	NM_028408	193089	Cnih3	cornichon homolog 3
chr14	103373867	103378623	+	26	35	42	52	56	60	35	47	45.125	16.25	1.43919	1.43919	0.0197068	NM_177715	189056	Kctd12	potassium channel tetramerization domain
chr4	61508417	61509974	+	22	18	14	15	10	10	6	5	12.625	-8.75	-2.06061	2.06061	0.0197216	NM_008649	199674	Mup5	major urinary protein 5
chr2	93316632	93318495	+	33	14	18	18	13	10	10	6	15.125	-9.75	-1.95122	1.95122	0.0197221	NM_001136055	217474	Cd82	n/a
chr5	115175320	115179057	+	22	11	21	32	31	33	21	34	25.75	12.5	1.64103	1.64103	0.0197291	NM_019834	214249	Git2	G protein-coupled receptor kinase-interactor 2
chr4	148214927	148220170	+	61	42	48	58	44	21	27	36	42	-16	-1.47059	1.47059	0.019735	NM_027195	193581	Casz1	castor homolog 1, zinc finger
chr8	70057249	70060828	+	34	16	20	35	39	40	29	33	31.125	13.75	1.56701	1.56701	0.0197507	NM_008674	199656	Nat3	N-acetyltransferase 3
chr9	31257512	31260683	+	35	30	34	48	23	21	23	17	28.5	-12.5	-1.5618	1.5618	0.0197556	NM_144936	220560	Tmem45b	transmembrane protein 45b
chr2	146348499	146350324	+	23	15	23	30	13	10	11	11	16.75	-9	-1.73469	1.73469	0.0197675	NM_001033348	216131	Ralgapa2	hypothetical protein LOC241694
chr11	116526351	116528252	+	8	10	12	8	18	18	10	21	13.75	8.5	1.89474	1.89474	0.0197762	NM_001163318	202776	Gm11744	n/a
chr15	38249183	38254695	+	32	38	40	65	61	48	55	51	49.5	16.5	1.4	1.4	0.0197794	NM_013692	220638	Klf10	Kruppel-like factor 10
chr19	55658799	55663106	+	64	44	57	75	45	38	39	30	48.5	-16	-1.39506	1.39506	0.0197868	NM_016862	196327	Vti1a	vesicle transport through interaction with,vesicle transport through interaction with,vesicle transport through interaction with,vesicle transport through interaction with,
chr14	34808865	34812171	+	17	17	17	34	35	28	31	24	25.625	11.25	1.5625	1.5625	0.0197901	NM_001013777	202355	Zfp488	zinc finger protein 488
chr4	153590807	153592408	+	6	12	8	8	17	14	14	17	12.75	8	1.91429	1.91429	0.0198076	NM_001162977	186209	Megf6	n/a
chr8	81891736	81899623	+	115	88	121	157	100	86	72	78	101.25	-23	-1.25627	1.25627	0.0198297	NM_008539	215513	Smad1	MAD homolog 1,MAD homolog 1,
chr1	61736289	61740314	+	57	32	48	40	32	18	34	19	35.125	-15.25	-1.55455	1.55455	0.0198382	NM_001081050	201263	Pard3b	par-3 partitioning defective 3 homolog B,par-3 partitioning defective 3 homolog B,par-3 partitioning defective 3 homolog B,
chr9	97805477	97807461	+	33	17	24	25	20	6	12	12	18.5	-10.5	-1.79245	1.79245	0.0198923	NM_022319	214110	Clstn2	calsyntenin 2,calsyntenin 2,
chr9	28269839	28274587	+	23	24	47	42	55	38	42	41	39.375	15.25	1.48031	1.48031	0.0198972	NM_177906	220739	Opcml	opioid binding protein/cell adhesion
chr2	10444948	10450449	+	29	33	44	57	64	61	40	40	46.25	16	1.4183	1.4183	0.0199051	NM_177386	212054	Sfmbt2	Scm-like with four mbt domains 2,Scm-like with four mbt domains 2,Scm-like with four mbt domains 2,Scm-like with four mbt domains 2,
chr2	141542643	141544456	+	13	4	16	11	20	13	23	17	15	9.5	1.92683	1.92683	0.0199057	NM_001013802	216224	Macrod2	MACRO domain containing 2 isoform 1,MACRO domain containing 2 isoform 1,
chr12	110856697	110860530	+	21	20	28	28	37	43	22	32	29.5	13	1.56522	1.56522	0.0199126	NM_184109	211811	Rtl1	retrotransposon-like 1
chr3	50260157	50261575	+	6	6	7	15	16	13	15	15	12	8	2	2	0.0199208	NM_011990	196954	Slc7a11	solute carrier family 7 (cationic amino acid,solute carrier family 7 (cationic amino acid,
chr9	68938786	68943384	+	46	50	67	76	30	42	29	44	48.25	-17	-1.42767	1.42767	0.0199324	NM_013646	214604	Rora	RAR-related orphan receptor alpha,RAR-related orphan receptor alpha,RAR-related orphan receptor alpha,
chr4	96453676	96455225	+	35	13	6	24	9	9	10	4	13.5	-10	-2.17647	2.17647	0.0199418	NM_001081284	168457	Gm12695	hypothetical LOC620779
chr7	106125238	106131277	+	43	39	41	70	72	54	63	45	53.875	16.75	1.36813	1.36813	0.0199425	NM_178635	208337	Uvrag	UV radiation resistance associated,UV radiation resistance associated,UV radiation resistance associated,
chr10	39801744	39807801	+	52	33	52	60	70	53	67	48	54.875	17.25	1.37297	1.37297	0.0199427	NM_028247	193149	Slc16a10	solute carrier family 16 (monocarboxylic acid
chr10	40559805	40564991	+	42	32	59	70	73	59	70	43	56.375	18.25	1.38624	1.38624	0.0199728	NM_027879	187051	Cdc40	n/a
chr11	3097277	3098950	+	181	118	182	236	211	188	158	211	187	39.5	1.23617	1.23617	0.0199795	NM_001166548	185439	Eif4enif1	n/a
chr1	58149069	58155085	+	22	26	44	61	57	42	42	52	43.5	17	1.48571	1.48571	0.0199798	NM_009676	198291	Aox1	aldehyde oxidase 1
chr15	55328117	55330463	+	36	24	31	28	15	18	18	13	22.875	-11.75	-1.69118	1.69118	0.0200061	NM_181277	188611	Col14a1	procollagen, type XIV, alpha 1,procollagen, type XIV, alpha 1,procollagen, type XIV, alpha 1,
chr12	32320581	32323604	+	10	20	24	20	25	38	23	25	24.125	11.75	1.64384	1.64384	0.0200114	NM_001164090	185812	Bcap29	n/a
chr10	57538500	57540915	+	30	24	20	29	13	18	11	11	19.75	-10.5	-1.72414	1.72414	0.020012	NM_020561	174309	Smpdl3a	acid sphingomyelinase-like phosphodiesterase 3a
chr5	89443855	89446143	+	13	18	26	30	29	27	40	26	26.875	12.25	1.59036	1.59036	0.0200318	NM_001136260	216534	Slc4a4	n/a
chr2	25858697	25860536	+	5	10	13	12	24	19	13	13	13.875	8.25	1.84615	1.84615	0.0200572	NM_133835	191690	Ubac1	ubiquitin associated domain containing 1
chr1	84467546	84470249	+	47	25	36	36	25	24	10	21	27.875	-13.25	-1.62353	1.62353	0.0200674	NM_152915	212479	Dner	delta/notch-like EGF-related receptor,delta/notch-like EGF-related receptor,
chr5	115577877	115583583	+	21	32	59	63	71	52	59	41	49.875	18.75	1.46296	1.46296	0.0200715	NM_175352	189497	Unc119b	unc-119 homolog B
chr5	111147180	111149577	+	16	19	24	25	33	24	38	24	26	11.5	1.5679	1.5679	0.0200735	NM_029337	206864	Ep400	E1A binding protein p400,E1A binding protein p400,E1A binding protein p400,
chr12	93018282	93020036	+	37	16	22	36	15	13	14	15	20.625	-10.25	-1.66129	1.66129	0.0200873	NM_175367	189489	Ston2	stonin 2
chr2	60809641	60811907	+	30	16	34	34	17	17	12	14	21.375	-10.25	-1.63077	1.63077	0.0200927	NM_020296	196001	Rbms1	RNA binding motif, single stranded interacting,RNA binding motif, single stranded interacting,RNA binding motif, single stranded interacting,RNA binding motif, single stranded interacting,RNA binding motif, single stranded interacting,
chr4	146610187	146611346	+	23	14	25	17	10	9	7	11	14.5	-9	-1.9	1.9	0.0201078	NM_001039209	183978	Gm13152	hypothetical protein LOC195531
chr9	86450998	86452794	+	21	9	26	45	14	13	8	12	17.25	-9.5	-1.76	1.76	0.0201176	NM_028352	193108	Pgm3	phosphoglucomutase 3,phosphoglucomutase 3,phosphoglucomutase 3,
chr10	61031411	61034183	+	13	17	26	30	38	42	22	21	26.625	12.25	1.59756	1.59756	0.0201227	NM_153542	212429	Lrrc20	leucine rich repeat containing 20
chr4	133420820	133422657	+	31	16	11	27	15	5	7	12	15	-9.5	-1.92683	1.92683	0.0201508	NM_009097	199218	Rps6ka1	ribosomal protein S6 kinase polypeptide 1,ribosomal protein S6 kinase polypeptide 1,ribosomal protein S6 kinase polypeptide 1,ribosomal protein S6 kinase polypeptide 1,
chr6	112770607	112773659	+	52	34	42	48	37	16	21	30	35	-14.5	-1.52252	1.52252	0.0201523	NM_080448	191989	Srgap3	SLIT-ROBO Rho GTPase activating protein 3,SLIT-ROBO Rho GTPase activating protein 3,SLIT-ROBO Rho GTPase activating protein 3,
chr19	44437878	44439705	+	39	15	19	18	12	14	7	10	16.875	-10.25	-1.87234	1.87234	0.0201593	NM_183216	208319	Scd4	stearoyl-CoA desaturase 4
chr5	82049552	82051598	+	46	22	39	48	24	26	21	17	29.875	-12.75	-1.54255	1.54255	0.0201783	NM_198702	211686	Lphn3	latrophilin 3,latrophilin 3,latrophilin 3,latrophilin 3,latrophilin 3,
chr19	31439434	31442546	+	15	17	25	29	42	31	21	27	26.25	11.5	1.56098	1.56098	0.0201793	NM_011160	219133	Prkg1	protein kinase, cGMP-dependent, type I beta
chr10	90554787	90560034	+	71	40	52	70	33	27	53	26	46.25	-17.5	-1.46667	1.46667	0.0201798	NM_026166	221316	Ikbip	IKK interacting protein isoform 1
chr13	25272916	25274852	+	16	12	8	19	22	10	28	28	18.5	10.5	1.79245	1.79245	0.0201863	NM_177577	189117	Dcdc2a	doublecortin domain containing 2
chr3	121254419	121256662	+	11	14	24	29	43	21	25	24	23.75	11	1.60274	1.60274	0.020208	NM_145394	206656	Slc44a3	solute carrier family 44, member 3
chr15	56498790	56502293	+	53	38	35	44	40	18	14	27	33.625	-15.75	-1.61165	1.61165	0.020234	NM_008216	200041	Has2	hyaluronan synthase 2
chr5	139233078	139240728	+	39	42	67	90	93	59	66	64	64.875	19.75	1.35909	1.35909	0.0202579	NM_030565	213210	Fam20c	cDNA sequence BC004044
chr1	55122683	55125266	+	15	15	18	23	27	24	26	25	22.375	10.75	1.63235	1.63235	0.0203069	NM_026424	193981	Coq10b	coenzyme Q10 homolog B isoform 2
chr12	101352433	101355814	+	24	24	44	47	20	23	15	18	26.5	-12	-1.58537	1.58537	0.0203152	NM_008947	199356	Psmc1	protease (prosome, macropain) 26S subunit,,protease (prosome, macropain) 26S subunit,,
chr1	123199732	123205427	+	27	44	28	57	61	54	45	42	45.5	16.5	1.44295	1.44295	0.02032	NM_133748	212900	Insig2	INSIG-2 membrane protein
chr7	108300650	108303724	+	19	19	17	30	22	45	28	26	26.625	12.75	1.62963	1.62963	0.0203399	NM_199012	188001	Fchsd2	FCH and double SH3 domains 2,FCH and double SH3 domains 2,
chr12	104371146	104376819	+	29	26	56	57	58	64	43	45	47.5	17.5	1.45161	1.45161	0.0203447	NM_001081017	221362	Unc79	hypothetical protein LOC217843,hypothetical protein LOC217843,
chr15	72736975	72740254	+	19	16	26	46	33	26	47	37	31.5	14.5	1.59794	1.59794	0.0203458	NM_001164642	217165	Trappc9	n/a
chr18	50208794	50212183	+	26	26	42	40	46	39	52	36	39.25	15	1.47244	1.47244	0.0203608	NM_001177760	216747	Tnfaip8	n/a
chr16	10499867	10501583	+	44	14	20	26	18	8	15	10	19.125	-11.25	-1.83333	1.83333	0.0203633	NM_007575	215757	Ciita	class II transactivator,class II transactivator,class II transactivator,class II transactivator,class II transactivator,
chr19	28855135	28858335	+	20	30	41	54	19	14	25	20	27.5	-12.5	-1.58824	1.58824	0.0203798	NM_001177391	209986	Gm6788	n/a
chr16	25380653	25384169	+	39	23	36	53	29	17	21	19	28.875	-11.75	-1.51087	1.51087	0.0203863	NM_175165	211522	Tprg	hypothetical protein LOC71338
chr1	85231439	85233142	+	35	20	14	31	12	10	17	10	18.5	-10.5	-1.79245	1.79245	0.0204169	NM_175219	121312	C130026I21Rik	SP140 nuclear body protein family member isoform
chr11	62859371	62863701	+	23	26	27	65	53	48	40	39	40	16	1.5	1.5	0.0204552	NM_027660	213480	Tekt3	tektin 3
chr4	119607248	119610450	+	36	29	50	54	30	28	24	17	32.875	-13.25	-1.50476	1.50476	0.0204595	NM_010657	219352	Hivep3	human immunodeficiency virus type I enhancer
chr7	142816110	142821873	+	100	52	65	75	63	34	45	45	59.5	-20	-1.40404	1.40404	0.0204615	NM_011212	219119	Ptpre	protein tyrosine phosphatase, receptor type, E,protein tyrosine phosphatase, receptor type, E,protein tyrosine phosphatase, receptor type, E,protein tyrosine phosphatase, receptor type, E,
chr4	155191961	155195118	+	53	44	34	46	28	24	29	24	35.75	-15	-1.53097	1.53097	0.0204727	NM_207678	188179	Ccnl2	cyclin L2,cyclin L2,
chr8	12651974	12653227	+	2	7	9	16	16	20	15	10	12.125	8.25	2.03125	2.03125	0.0204754	NM_198031	211728	Tubgcp3	tubulin, gamma complex associated protein 3
chr3	25998087	26001285	+	10	18	18	28	31	22	29	25	23.125	11.25	1.64286	1.64286	0.0204996	NM_001163387	217269	Nlgn1	n/a
chr19	41163091	41166362	+	9	18	25	36	54	18	32	26	27.125	13.25	1.64634	1.64634	0.0205043	NM_011904	214692	Tll2	tolloid-like 2
chr16	42035776	42037824	+	28	11	21	26	14	6	15	5	15.25	-9.5	-1.90476	1.90476	0.020509	NM_175548	208371	Lsamp	limbic system-associated membrane protein,limbic system-associated membrane protein,
chr2	166817492	166820262	+	12	14	16	34	33	32	18	26	23.25	11.5	1.65714	1.65714	0.0205198	NM_011490	197411	Stau1	staufen (RNA binding protein) homolog 1,staufen (RNA binding protein) homolog 1,staufen (RNA binding protein) homolog 1,staufen (RNA binding protein) homolog 1,
chr6	54785423	54787470	+	9	5	19	24	32	30	14	14	18.125	11.25	1.9	1.9	0.0205227	NM_199143	211669	Znrf2	zinc and ring finger 2
chr4	46879323	46885838	+	40	55	57	75	91	75	48	63	64	19.5	1.35945	1.35945	0.0205283	NM_001081141	201208	Gabbr2	gamma-aminobutyric acid (GABA) B receptor 2
chr3	58703244	58704923	+	19	16	18	20	13	5	9	7	13.25	-8.5	-1.94444	1.94444	0.020541	NM_153385	190450	Clrn1	Usher syndrome 3A homolog isoform 2
chr3	137607407	137615090	+	67	56	48	75	89	65	72	66	68.5	19	1.32203	1.32203	0.0205525	NM_011932	197029	Dapp1	dual adaptor for phosphotyrosine and,dual adaptor for phosphotyrosine and,
chr13	13847018	13850603	+	27	23	36	39	53	29	44	37	36.25	14	1.47863	1.47863	0.0205605	NM_010748	219304	Lyst	lysosomal trafficking regulator,lysosomal trafficking regulator,
chr4	134153605	134166882	+	81	93	113	145	155	111	98	120	115.5	26	1.25366	1.25366	0.0205773	NM_207237	209964	Man1c1	mannosidase, alpha, class 1C, member 1,mannosidase, alpha, class 1C, member 1,
chr11	87402276	87404286	+	44	18	32	37	31	16	12	12	24.5	-12.5	-1.68493	1.68493	0.0205937	NM_011129	214875	2023-09-04	septin 4,septin 4,septin 4,septin 4,
chr1	121821605	121825848	+	24	33	31	40	50	31	50	38	38	14.5	1.47154	1.47154	0.0205957	NM_001115074	208224	Gm101	n/a
chr1	153278453	153280093	+	15	9	11	24	21	18	24	25	18.625	10.75	1.81132	1.81132	0.0205962	NM_026876	193730	1190005F20Rik	N2,N2-dimethylguanosine tRNA,N2,N2-dimethylguanosine tRNA,N2,N2-dimethylguanosine tRNA,
chr2	155145054	155147160	+	9	10	25	35	31	25	35	22	24	12.5	1.70423	1.70423	0.0206184	NM_001004721	206111	Pigu	cell division cycle 91-like 1
chr11	18905227	18907081	+	25	14	18	23	7	8	13	9	14.625	-8.75	-1.85366	1.85366	0.0206324	NM_010789	214984	Meis1	myeloid ecotropic viral integration site 1,myeloid ecotropic viral integration site 1,
chr1	130026561	130030087	+	58	30	27	57	25	35	14	21	33	-15	-1.58824	1.58824	0.0206453	NM_181750	160019	R3hdm1	R3H domain (binds single-stranded nucleic,R3H domain (binds single-stranded nucleic,R3H domain (binds single-stranded nucleic,
chr11	83856861	83858586	+	8	14	13	10	35	12	24	10	16	9.5	1.84444	1.84444	0.0206556	NM_194341	206339	Synrg	AP1 gamma subunit binding protein 1,AP1 gamma subunit binding protein 1,
chr1	191625193	191628527	+	20	28	22	43	49	34	42	27	33.5	13.5	1.50467	1.50467	0.020688	NM_008976	199282	Ptpn14	protein tyrosine phosphatase, non-receptor type,protein tyrosine phosphatase, non-receptor type,protein tyrosine phosphatase, non-receptor type,protein tyrosine phosphatase, non-receptor type,
chr2	170243006	170244252	+	30	10	13	26	9	7	10	9	13.875	-8.75	-1.92105	1.92105	0.0206934	NM_001164369	185702	Bcas1	n/a
chr16	95079653	95082014	+	9	10	17	19	24	23	18	19	17.75	9.5	1.73077	1.73077	0.0206944	NM_001025585	216183	Kcnj6	potassium inwardly-rectifying channel J6 isoform
chr18	57446887	57452997	+	29	48	35	51	49	66	45	52	48.625	17.75	1.44654	1.44654	0.0207087	NM_001001979	202645	Megf10	MEGF10 protein,MEGF10 protein,
chr17	78670680	78675156	+	69	53	77	84	47	38	50	48	58.375	-17.75	-1.35859	1.35859	0.02073	NM_015800	209950	Crim1	cysteine rich transmembrane BMP regulator 1
chr5	104248798	104251798	+	30	17	31	31	57	31	38	23	32.25	13.5	1.52941	1.52941	0.0207448	NM_001080798	207789	Aff1	myeloid/lymphoid or mixed-lineage leukemia
chr10	123027750	123031567	+	23	26	29	31	61	29	34	27	32.625	13.25	1.50962	1.50962	0.020763	NM_182807	153743	Fam19a2	TAFA2 protein,TAFA2 protein,
chr4	120230625	120233245	+	43	19	31	31	19	7	14	24	23.25	-12	-1.69565	1.69565	0.0207701	NM_016748	207283	Ctps	cytidine 5'-triphosphate synthase,cytidine 5'-triphosphate synthase,
chr6	38706919	38711998	+	74	31	70	89	53	27	47	35	51.625	-17.75	-1.4152	1.4152	0.0207814	NM_001136065	187009	Hipk2	n/a
chr9	103616304	103618024	+	9	17	18	15	34	21	25	14	19.625	9.75	1.66102	1.66102	0.0207929	NM_178638	184401	Tmem108	hypothetical protein LOC81907,hypothetical protein LOC81907,hypothetical protein LOC81907,
chr18	12861039	12862861	+	43	8	21	25	11	12	14	7	17.125	-10.75	-1.91489	1.91489	0.0208195	NM_028341	193113	Ttc39c	hypothetical protein LOC72747
chr6	118023415	118026459	+	43	23	55	36	21	21	25	21	30.5	-13.5	-1.56842	1.56842	0.020842	NM_027526	158238	Rasgef1a	n/a
chr19	22392567	22396230	+	16	24	33	44	45	26	45	40	34.625	14.25	1.51818	1.51818	0.0208603	NM_001035240	220300	Trpm3	transient receptor potential cation channel,
chr12	41497215	41501588	+	59	47	54	76	50	23	43	32	47.625	-16.75	-1.42675	1.42675	0.0208679	NM_172803	217955	Dock4	dedicator of cytokinesis 4,dedicator of cytokinesis 4,dedicator of cytokinesis 4,
chr8	64542659	64545163	+	47	9	14	39	15	5	15	13	18.625	-11.75	-1.92157	1.92157	0.020872	NM_001136089	186987	Anxa10	n/a
chr11	72866183	72871414	+	70	71	63	69	58	29	34	53	56.75	-21	-1.45405	1.45405	0.0208827	NM_025818	194392	1200014J11Rik	ELG protein,ELG protein,
chr4	83995261	83998118	+	41	28	37	53	32	20	22	19	30.875	-12.75	-1.52041	1.52041	0.0208919	NM_172870	217948	Bnc2	basonuclin 2,basonuclin 2,basonuclin 2,
chr16	35513107	35514731	+	22	24	13	26	7	14	10	9	15.875	-9.75	-1.88636	1.88636	0.02091	NM_028295	213390	Pdia5	protein disulfide isomerase associated 5
chr5	4788629	4790712	+	19	26	28	27	18	10	10	14	19	-10.5	-1.76364	1.76364	0.0209258	NM_011074	219158	Cdk14	PFTAIRE protein kinase 1,PFTAIRE protein kinase 1,PFTAIRE protein kinase 1,
chr6	52611377	52613543	+	24	20	27	33	17	8	13	16	19.625	-10.25	-1.7069	1.7069	0.0209373	NM_145567	212612	Hibadh	3-hydroxyisobutyrate dehydrogenase precursor
chr5	113684167	113686781	+	13	19	24	15	28	20	31	28	23.25	11	1.61972	1.61972	0.0209375	NM_172718	189956	Sgsm1	small G protein signaling modulator 1,small G protein signaling modulator 1,small G protein signaling modulator 1,
chr9	48566755	48568762	+	5	16	22	28	47	18	30	17	22.75	12.5	1.75758	1.75758	0.020952	NM_001033324	220900	Zbtb16	zinc finger and BTB domain containing 16,zinc finger and BTB domain containing 16,zinc finger and BTB domain containing 16,
chr15	41284412	41287291	+	29	24	49	59	25	16	24	25	30.625	-12.75	-1.52577	1.52577	0.0209575	NM_001130166	187128	Oxr1	n/a
chr11	67456007	67459138	+	12	19	21	23	39	28	20	23	23.625	10.75	1.58904	1.58904	0.020961	NM_001109657	187870	Gas7	n/a
chr4	104077543	104080805	+	37	44	40	62	29	23	27	30	36.75	-14	-1.47059	1.47059	0.0209716	NM_010014	219666	Dab1	disabled homolog 1 isoform 1,disabled homolog 1 isoform 1,
chr4	119840248	119842105	+	8	10	7	15	16	15	14	22	14	8.5	1.87179	1.87179	0.020984	NM_007902	219934	Edn2	endothelin 2
chr2	162464540	162472277	+	67	54	67	93	79	91	80	72	76.5	21	1.31818	1.31818	0.0210188	NM_021464	214168	Ptprt	protein tyrosine phosphatase, receptor type, T,protein tyrosine phosphatase, receptor type, T,protein tyrosine phosphatase, receptor type, T,protein tyrosine phosphatase, receptor type, T,protein tyrosine phosphatase, receptor type, T,protein tyrosine phosphatase, receptor type, T,
chr8	9696586	9699433	+	38	29	31	53	31	21	18	17	28.875	-12.75	-1.56667	1.56667	0.0210234	NM_173446	212209	Fam155a	transmembrane protein 28
chr19	29995012	29997520	+	39	21	37	29	25	14	12	18	24.25	-12	-1.65753	1.65753	0.0210785	NM_133775	218180	Il33	interleukin 33,interleukin 33,
chr18	75347775	75350861	+	50	36	49	49	35	28	18	30	36.75	-14.5	-1.49153	1.49153	0.0210835	NM_027727	174026	Dym	dymeclin
chr10	43092000	43095238	+	9	14	38	42	48	35	34	27	30.75	15	1.64516	1.64516	0.0211123	NM_027772	213471	Pdss2	prenyl diphosphate synthase, subunit 2
chr15	25624667	25627786	+	15	20	25	31	32	31	36	26	27.75	12	1.55172	1.55172	0.0211304	NM_019472	208779	Myo10	myosin X,myosin X,myosin X,
chr11	80841209	80844134	+	15	18	30	26	39	26	30	29	27.125	11.75	1.55294	1.55294	0.0211406	NM_007384	220063	Accn1	amiloride-sensitive cation channel 1, neuronal
chr2	79226555	79230321	+	63	32	31	42	21	18	21	33	32.875	-14.75	-1.57843	1.57843	0.0211844	NM_001048176	209192	Cerkl	ceramide kinase-like
chr7	133056797	133060480	+	57	46	30	39	26	27	30	16	34.625	-16.25	-1.61321	1.61321	0.021189	NM_001101488	168147	Gsg1l	n/a
chr5	72119538	72121453	+	6	12	12	16	28	16	23	10	15.625	9.25	1.84091	1.84091	0.0212124	NM_008069	200192	Gabrb1	gamma-aminobutyric acid (GABA-A) receptor,
chr2	28830493	28832664	+	28	21	19	24	20	5	13	8	17.125	-10.25	-1.85417	1.85417	0.0212227	NM_001166705	171985	1700101E01Rik	n/a
chr5	100597602	100599338	+	37	13	12	27	17	13	8	1	15.375	-10.75	-2.075	2.075	0.0212283	NM_182841	159994	Tmem150c	hypothetical protein LOC231503
chr11	101665784	101667388	+	4	10	12	8	26	9	13	16	12.625	8.25	1.97059	1.97059	0.0212458	NM_008815	219701	Etv4	ets variant gene 4 (E1A enhancer binding,ets variant gene 4 (E1A enhancer binding,ets variant gene 4 (E1A enhancer binding,
chr13	30058705	30066025	+	88	90	103	142	91	78	53	68	88.625	-22.75	-1.2945	1.2945	0.021249	NM_010093	219609	E2f3	E2F transcription factor 3,E2F transcription factor 3,
chr1	134219145	134222458	+	19	12	25	46	39	33	38	26	29.625	13.75	1.6044	1.6044	0.0212564	NM_028778	213330	Nuak2	NUAK family, SNF1-like kinase, 2,NUAK family, SNF1-like kinase, 2,
chr2	31661100	31663670	+	12	16	12	27	30	28	17	24	20.875	10.75	1.69355	1.69355	0.0212651	NM_183424	188390	Qrfp	P518 precursor
chr4	134121747	134125175	+	24	23	16	20	43	24	20	36	26.5	12.5	1.61728	1.61728	0.0212957	NM_207237	209964	Man1c1	mannosidase, alpha, class 1C, member 1,mannosidase, alpha, class 1C, member 1,
chr11	5000738	5002997	+	15	12	11	24	30	22	19	21	19.5	10.5	1.73684	1.73684	0.0213284	NM_177370	212059	Rhbdd3	rhomboid domain containing 3,rhomboid domain containing 3,rhomboid domain containing 3,
chr12	96946729	96948226	+	37	20	15	20	16	7	11	11	17.25	-10.5	-1.875	1.875	0.0213711	NM_201518	208259	Flrt2	fibronectin leucine rich transmembrane protein
chr15	76946752	76950568	+	10	22	24	43	37	38	31	30	29.75	13.5	1.58696	1.58696	0.0213748	NM_001110828	206292	Rbm9	n/a
chr12	88289210	88292888	+	37	35	60	45	35	19	29	22	35.125	-14.75	-1.53153	1.53153	0.0213757	NM_173735	211153	2310044G17Rik	RIKEN cDNA 2310044G17,RIKEN cDNA 2310044G17,
chr4	97479142	97483144	+	29	35	49	54	64	48	55	41	47.625	16.25	1.41139	1.41139	0.0213769	NM_010905	219214	Nfia	nuclear factor I/A,nuclear factor I/A,nuclear factor I/A,nuclear factor I/A,nuclear factor I/A,nuclear factor I/A,
chr6	137487503	137490784	+	61	40	52	66	30	29	37	38	44.125	-15.25	-1.41781	1.41781	0.0213835	NM_007945	215651	Eps8	epidermal growth factor receptor pathway,epidermal growth factor receptor pathway,epidermal growth factor receptor pathway,epidermal growth factor receptor pathway,epidermal growth factor receptor pathway,epidermal growth factor receptor pathway,
chr9	9093951	9095938	+	29	15	29	37	19	8	16	14	20.25	-10	-1.65574	1.65574	0.0213902	NM_027823	158796	9030420J04Rik	n/a
chr17	11151150	11153342	+	31	28	23	29	20	15	15	10	21.625	-11.25	-1.70312	1.70312	0.0213998	NM_016694	196433	Park2	parkin,parkin,
chr4	116844006	116845922	+	5	11	16	18	33	13	20	16	16.625	9.75	1.82979	1.82979	0.0214037	NM_134471	191494	Kif2c	kinesin family member 2C,kinesin family member 2C,
chr10	24874489	24879684	+	48	41	51	79	47	27	31	31	43.5	-15	-1.41667	1.41667	0.0214159	NM_018747	218752	Akap7	A-kinase anchor protein 7
chr2	10053272	10056090	+	48	17	27	39	17	18	13	21	24.75	-12	-1.64	1.64	0.0214221	NM_010582	198430	Itih2	inter-alpha trypsin inhibitor, heavy chain 2
chr5	118519263	118523109	+	37	28	24	26	65	37	25	36	35.5	14	1.49123	1.49123	0.0214576	NM_172721	217966	Fbxw8	F-box protein FBX29,F-box protein FBX29,
chr5	27334291	27338558	+	42	33	49	53	28	26	25	27	35.125	-13.25	-1.46491	1.46491	0.021473	NM_010075	215347	Dpp6	dipeptidylpeptidase 6,dipeptidylpeptidase 6,dipeptidylpeptidase 6,dipeptidylpeptidase 6,dipeptidylpeptidase 6,
chr9	42758250	42760540	+	14	12	22	14	30	23	22	19	20.125	10.25	1.68333	1.68333	0.0214821	NM_175481	212123	Grik4	glutamate receptor KA1 precursor
chr10	6373636	6376182	+	20	21	24	22	38	28	27	29	26.875	11.25	1.52941	1.52941	0.0214828	NM_172308	190191	Mthfd1l	methylenetetrahydrofolate dehydrogenase (NADP+,methylenetetrahydrofolate dehydrogenase (NADP+,
chr4	81085136	81087856	+	29	33	36	55	29	25	18	16	29.625	-12.75	-1.54839	1.54839	0.0214854	NM_010820	219264	Mpdz	multiple PDZ domain protein,multiple PDZ domain protein,
chr7	64337717	64338971	+	38	11	14	27	8	9	8	15	15.875	-9.75	-1.88636	1.88636	0.0214889	NM_008074	200185	Gabrg3	gamma-aminobutyric acid (GABA-A) receptor,
chr12	32385388	32387763	+	33	15	22	35	19	6	16	12	19.125	-10.25	-1.73214	1.73214	0.0214966	NM_001163126	186175	Cog5	n/a
chr11	85880599	85884121	+	13	27	26	49	43	35	62	22	35.125	16.75	1.62617	1.62617	0.0215052	NM_178309	216390	Brip1	BRCA1 interacting protein C-terminal helicase 1
chr18	61926997	61928910	+	11	13	20	25	27	34	17	23	21.625	10.75	1.66154	1.66154	0.0215144	NM_178928	211908	Afap1l1	actin filament associated protein 1-like 1
chr4	85911696	85913549	+	24	15	17	27	12	8	12	8	15	-8.5	-1.7907	1.7907	0.0215378	NM_029967	213131	Adamtsl1	n/a
chr11	80423350	80425616	+	9	14	12	27	35	20	21	18	19.375	10.25	1.7193	1.7193	0.0215473	NM_177390	189155	Myo1d	myosin ID,myosin ID,
chr13	9884842	9888087	+	30	13	23	22	25	34	32	32	27.25	12.5	1.59524	1.59524	0.0215689	NM_033269	218255	Chrm3	cholinergic receptor, muscarinic 3, cardiac
chr13	110068597	110071241	+	8	19	32	34	46	24	35	28	28.5	13.5	1.62069	1.62069	0.0215711	NM_011056	214908	Pde4d	phosphodiesterase 4D, cAMP specific,phosphodiesterase 4D, cAMP specific,phosphodiesterase 4D, cAMP specific,phosphodiesterase 4D, cAMP specific,phosphodiesterase 4D, cAMP specific,
chr10	99947815	99949491	+	5	8	16	9	18	16	13	19	13.5	9	2	2	0.0215879	NM_001033332	202038	Tmtc3	transmembrane and tetratricopeptide repeat
chr8	86102053	86104793	+	11	21	16	21	41	15	21	30	22.625	11.25	1.66176	1.66176	0.0215935	NM_134118	191533	Tecr	glycoprotein, synaptic 2,glycoprotein, synaptic 2,
chr19	37093482	37094808	+	29	10	17	18	5	11	9	7	13	-9	-2.05882	2.05882	0.0215958	NM_198300	211708	Cpeb3	cytoplasmic polyadenylation element binding,cytoplasmic polyadenylation element binding,cytoplasmic polyadenylation element binding,cytoplasmic polyadenylation element binding,cytoplasmic polyadenylation element binding,
chr5	111298587	111302774	+	45	28	43	38	77	44	47	33	44.625	15.25	1.41216	1.41216	0.0216109	NM_016681	196443	Chek2	CHK2 checkpoint homolog
chr1	181343295	181346376	+	14	17	16	27	21	33	27	25	23.375	11.75	1.67143	1.67143	0.0216111	NM_027188	213536	Smyd3	SET and MYND domain containing 3,SET and MYND domain containing 3,
chr17	63422292	63425519	+	56	38	36	67	33	30	28	28	39.25	-14.5	-1.45312	1.45312	0.0216179	NM_015794	185847	Fbxl17	n/a
chr12	78324811	78327566	+	22	16	23	31	27	22	33	45	28.125	13.75	1.64706	1.64706	0.0216622	NM_016893	214466	Fut8	fucosyltransferase 8,fucosyltransferase 8,fucosyltransferase 8,fucosyltransferase 8,
chr14	64585238	64588874	+	50	46	49	58	36	28	29	33	41.375	-15.25	-1.45185	1.45185	0.0216772	NM_026359	165154	4930578I06Rik	hypothetical protein LOC67750
chr8	67546375	67547673	+	6	17	16	29	8	6	6	8	11.75	-8.5	-2.13333	2.13333	0.0216925	NM_001177551	210507	Trim61	n/a
chr9	95032204	95036899	+	40	25	48	55	59	51	60	37	47.125	16.25	1.41667	1.41667	0.0216983	NM_177909	216543	Slc9a9	solute carrier family 9 (sodium/hydrogen
chr6	17451550	17452865	+	21	12	18	19	6	6	10	9	12.5	-8	-1.94118	1.94118	0.021699	NM_008591	215497	Met	met proto-oncogene,met proto-oncogene,
chr9	98411547	98414245	+	18	15	17	41	38	26	27	33	27	12.5	1.60241	1.60241	0.0217048	NM_009034	199386	Rbp2	retinol binding protein 2, cellular
chr11	17170439	17174541	+	19	16	33	48	48	46	23	37	33.625	14.75	1.5619	1.5619	0.0217091	NM_020558	214331	C1d	nuclear DNA binding protein
chr4	150272929	150274588	+	3	7	13	12	18	11	13	20	12.5	8.5	2.0303	2.0303	0.0217132	NM_020569	218687	Park7	DJ-1 protein
chr7	129768920	129772436	+	18	23	25	44	38	33	33	41	32.625	13.75	1.53398	1.53398	0.021721	NM_008855	219692	Prkcb	protein kinase C, beta 1,protein kinase C, beta 1,
chr12	53229742	53231759	+	34	19	14	43	11	13	17	13	20	-10.5	-1.71186	1.71186	0.0217426	NM_029760	187391	Nubpl	nucleotide binding protein-like
chr8	117237839	117241177	+	19	21	27	41	46	30	30	37	31.875	12.75	1.5	1.5	0.0217474	NM_019573	214325	Wwox	WW-domain oxidoreductase
chr17	67274635	67276621	+	18	9	11	16	23	20	17	23	17.375	9.25	1.72549	1.72549	0.021758	NM_008984	199261	Ptprm	protein tyrosine phosphatase, receptor type, M,protein tyrosine phosphatase, receptor type, M,
chr17	71334269	71338062	+	35	27	38	46	49	55	34	46	41.75	15	1.43796	1.43796	0.0217609	NM_023402	214054	Myl12b	myosin light chain, regulatory B
chr16	74051519	74054501	+	47	25	36	28	17	23	13	21	26.625	-12.75	-1.62963	1.62963	0.0217716	NM_175549	208370	Robo2	roundabout homolog 2,roundabout homolog 2,roundabout homolog 2,roundabout homolog 2,
chr5	143728159	143732748	+	16	28	20	44	52	24	37	36	32.625	13.75	1.53398	1.53398	0.0217732	NM_007984	207676	Fscn1	fascin homolog 1, actin bundling protein
chr12	97010770	97013837	+	50	18	37	50	26	20	23	18	29.375	-12.75	-1.55435	1.55435	0.0217763	NM_201518	208259	Flrt2	fibronectin leucine rich transmembrane protein
chr5	33123402	33125185	+	40	9	16	19	9	11	10	7	14.75	-10	-2.02564	2.02564	0.0217776	NM_177298	189202	Pisd	phosphatidylserine decarboxylase
chr14	61239429	61241745	+	44	16	16	31	17	9	16	11	19.5	-11	-1.78571	1.78571	0.0218044	NM_001033272	217297	Spata13	n/a
chr15	92260124	92262628	+	40	16	23	50	19	24	9	14	23.5	-11.5	-1.64789	1.64789	0.0218081	NM_001164593	157634	Pdzrn4	n/a
chr10	19804027	19808031	+	32	21	25	32	31	34	43	38	33	13.5	1.51429	1.51429	0.0218094	NM_008580	219761	Map3k5	mitogen activated protein kinase kinase kinase
chr3	82853959	82859109	+	50	46	64	73	59	30	26	32	46.875	-16.75	-1.43506	1.43506	0.0218399	NM_181849	208321	Fgb	fibrinogen, B beta polypeptide
chr8	63944732	63948367	+	34	28	38	56	30	28	12	19	30	-12.5	-1.52632	1.52632	0.0218449	NM_145595	190943	Cbr4	carbonic reductase 4,carbonic reductase 4,carbonic reductase 4,
chr4	63115033	63117167	+	23	18	24	27	11	13	15	7	17.125	-9.25	-1.74	1.74	0.0218998	NM_028640	218358	Whrn	whirlin isoform 1
chr13	43291351	43295280	+	59	33	45	50	41	20	28	24	37.125	-15.25	-1.51695	1.51695	0.0219141	NM_001033399	216127	Gfod1	glucose-fructose oxidoreductase domain
chr2	59344347	59345778	+	5	2	13	14	12	11	15	22	12	9	2.2	2.2	0.0219205	NM_029723	213175	Dapl1	death associated protein-like 1
chr8	49540594	49544407	+	24	34	30	75	65	42	64	38	46.375	18.75	1.50676	1.50676	0.0219254	NM_001145937	186823	Odz3	n/a
chr8	12553622	12559103	+	14	28	41	57	56	37	54	37	40.75	16.5	1.50769	1.50769	0.021928	NM_024279	194807	1700094C09Rik	hypothetical protein LOC78634
chr15	100194047	100196840	+	42	13	28	39	21	13	15	15	22.625	-10.75	-1.62319	1.62319	0.0219393	NM_001024672	207862	Mettl7a2-Higd1c	UbiE-YGHL1 fusion protein
chr3	104006673	104008965	+	35	18	23	29	13	14	7	19	19.875	-10.25	-1.69492	1.69492	0.0219547	NM_133853	191682	Magi3	membrane associated guanylate kinase, WW and PDZ,membrane associated guanylate kinase, WW and PDZ,
chr5	75390653	75400293	+	57	59	80	122	93	92	92	82	85.25	23	1.31186	1.31186	0.0219896	NM_028850	213312	Chic2	cysteine-rich hydrophobic domain 2
chr1	24046983	24049804	+	47	19	19	34	25	11	15	11	22.125	-12.25	-1.76562	1.76562	0.0220015	NM_026604	165018	Fam135a	hypothetical protein LOC68187,hypothetical protein LOC68187,hypothetical protein LOC68187,
chr10	93059091	93065543	+	72	54	52	75	44	41	38	39	52	-17	-1.3908	1.3908	0.0220061	NM_027246	186125	Snrpf	n/a
chr12	120465497	120468851	+	46	33	47	55	34	19	18	36	35.625	-14.25	-1.5	1.5	0.0220083	NM_177290	221268	Itgb8	integrin beta 8,integrin beta 8,
chr1	156550476	156556511	+	33	38	54	72	53	57	69	59	55.375	18.75	1.40761	1.40761	0.0220084	NM_009782	219286	Cacna1e	calcium channel, voltage-dependent, R type,
chr3	55071832	55077267	+	79	42	70	62	45	36	43	36	51.75	-17.5	-1.40698	1.40698	0.022032	NM_001111053	217694	Dclk1	n/a
chr9	45883717	45888703	+	26	37	33	44	49	49	42	40	41	14.5	1.42963	1.42963	0.0220444	NM_027498	193449	Sik3	hypothetical protein LOC70661,hypothetical protein LOC70661,
chr6	30395958	30402602	+	73	48	59	81	73	64	92	76	72.25	21.5	1.34959	1.34959	0.0220663	NM_029742	213168	Klhdc10	hypothetical protein LOC76788,hypothetical protein LOC76788,
chr10	62694333	62696213	+	26	18	19	28	7	19	6	11	16.625	-9.75	-1.82979	1.82979	0.0220666	NM_026101	213781	Herc4	hect domain and RLD 4,hect domain and RLD 4,
chr5	30701077	30702405	+	7	5	12	13	15	16	16	15	12.5	8.5	2.0303	2.0303	0.0220711	NM_031875	192291	Otof	otoferlin isoform 2
chr14	118127462	118130121	+	5	17	28	21	29	21	43	19	23.625	13.25	1.77941	1.77941	0.0220869	NM_011821	197155	Gpc6	glypican 6 isoform 2,glypican 6 isoform 2,
chr19	31590974	31593129	+	8	9	22	23	22	20	35	17	19.75	11	1.77193	1.77193	0.0220938	NM_011160	219133	Prkg1	protein kinase, cGMP-dependent, type I beta
chr6	125518024	125519785	+	33	11	28	34	17	18	8	10	19.125	-10.25	-1.73214	1.73214	0.0220977	NM_011708	218998	Vwf	von Willebrand factor,von Willebrand factor,
chr5	67092667	67095403	+	37	20	35	61	26	15	16	27	28.625	-12.25	-1.54444	1.54444	0.0221079	NM_011670	219007	Uchl1	ubiquitin carboxy-terminal hydrolase L1,ubiquitin carboxy-terminal hydrolase L1,
chr5	37457939	37461741	+	70	35	34	66	49	28	24	21	39.875	-16.75	-1.53175	1.53175	0.0221104	NM_178394	188852	Jakmip1	janus kinase and microtubule interacting protein,janus kinase and microtubule interacting protein,
chr19	42194998	42197876	+	14	15	30	35	45	29	25	30	27.75	12.5	1.5814	1.5814	0.022145	NM_145501	191014	Pi4k2a	phosphatidylinositol 4-kinase type 2 alpha,phosphatidylinositol 4-kinase type 2 alpha,
chr4	104006579	104015460	+	41	52	81	115	94	104	70	71	78.625	24.25	1.36466	1.36466	0.022206	NM_010014	219666	Dab1	disabled homolog 1 isoform 1,disabled homolog 1 isoform 1,
chr3	118857976	118861228	+	55	31	37	57	25	31	25	25	35.625	-13.75	-1.47826	1.47826	0.0222123	NM_170778	190261	Dpyd	dihydropyrimidine dehydrogenase
chr9	29526148	29532222	+	40	37	47	69	75	53	48	56	53.25	16.5	1.36667	1.36667	0.0222187	NM_172290	220754	Ntm	neurotrimin,neurotrimin,neurotrimin,
chr10	82953291	82956439	+	17	19	22	38	45	36	24	26	28.375	12.25	1.55056	1.55056	0.0222198	NM_153543	190384	Aldh1l2	aldehyde dehydrogenase 1 family, member L2,aldehyde dehydrogenase 1 family, member L2,
chr3	52081573	52085419	+	82	29	44	64	46	34	17	31	42.5	-17.5	-1.51852	1.51852	0.0222468	NM_019739	218660	Foxo1	forkhead box O1
chr9	36701640	36705129	+	50	32	29	53	28	17	27	23	32.125	-13.25	-1.51961	1.51961	0.0222593	NM_001029838	202162	Pknox2	Pbx/knotted 1 homeobox 2
chr1	179681811	179684603	+	44	19	16	45	22	8	16	17	22.5	-12	-1.72727	1.72727	0.0222857	NM_027077	164889	1700016C15Rik	hypothetical protein LOC69428
chr13	12012320	12019467	+	103	43	56	77	58	41	31	44	56	-20	-1.43478	1.43478	0.022299	NM_023868	218516	Ryr2	ryanodine receptor 2, cardiac
chr2	121647108	121649000	+	33	21	24	42	20	15	21	8	22.5	-11	-1.64706	1.64706	0.0223057	NM_172673	189992	Frmd5	FERM domain containing 5,FERM domain containing 5,FERM domain containing 5,FERM domain containing 5,
chr14	50409768	50412052	+	13	9	22	20	29	23	21	21	20	10.5	1.71186	1.71186	0.0223111	NM_026142	208680	3632451O06Rik	hypothetical protein LOC67419,hypothetical protein LOC67419,
chr6	24462518	24465179	+	52	20	16	31	11	8	20	18	22.125	-12.75	-1.80952	1.80952	0.02232	NM_172535	220459	Iqub	IQ motif and ubiquitin domain containing
chr19	16517161	16519866	+	40	28	27	32	17	19	21	13	24.875	-12.25	-1.65333	1.65333	0.0223442	NM_008137	200105	Gna14	guanine nucleotide binding protein, alpha 14
chr6	120025212	120027820	+	42	28	22	41	19	21	21	12	25.75	-12.5	-1.64103	1.64103	0.0223541	NM_016718	196415	Ninj2	ninjurin 2
chr16	94824053	94828126	+	15	28	61	39	58	46	49	41	43	17.5	1.51095	1.51095	0.0224009	NM_001113389	211599	Dyrk1a	n/a
chr17	70949110	70951129	+	46	23	31	44	17	24	21	18	27.75	-12	-1.55172	1.55172	0.0224089	NM_001128181	202869	Dlgap1	n/a
chr3	152460282	152463316	+	10	17	23	33	32	24	30	30	25.375	11.75	1.60256	1.60256	0.022421	NM_025662	194486	Pigk	phosphatidylinositol glycan anchor biosynthesis,,phosphatidylinositol glycan anchor biosynthesis,,
chr1	176303861	176305117	+	26	20	10	12	11	2	6	10	12.5	-9.5	-2.22581	2.22581	0.0224223	NM_207137	153657	Olfr417	olfactory receptor 417
chr3	83751219	83756362	+	45	31	48	52	69	40	47	61	49.75	16	1.38323	1.38323	0.0224446	NM_172681	189986	D930015E06Rik	hypothetical protein LOC229473,hypothetical protein LOC229473,hypothetical protein LOC229473,hypothetical protein LOC229473,hypothetical protein LOC229473,
chr3	41384372	41386088	+	6	7	15	22	15	22	24	17	16.25	10	1.88889	1.88889	0.0224513	NM_001130186	217501	Phf17	n/a
chr13	95190900	95195441	+	75	29	56	73	50	30	34	29	45.875	-16.25	-1.43046	1.43046	0.0224578	NM_009680	215041	Ap3b1	adaptor-related protein complex 3, beta 1
chr10	122622022	122629793	+	71	66	103	122	118	90	107	89	96.375	23.75	1.28107	1.28107	0.0224625	NM_027604	213487	Usp15	ubiquitin specific peptidase 15,ubiquitin specific peptidase 15,ubiquitin specific peptidase 15,ubiquitin specific peptidase 15,ubiquitin specific peptidase 15,ubiquitin specific peptidase 15,
chr5	86541287	86543608	+	25	15	29	27	12	8	17	11	17.625	-9.25	-1.71154	1.71154	0.0224701	NM_172712	220545	Uba6	ubiquitin-activating enzyme E1-like 2,ubiquitin-activating enzyme E1-like 2,
chr1	164768305	164770586	+	5	7	25	16	23	21	25	16	17.5	10	1.8	1.8	0.0224742	NM_010231	215269	Fmo1	flavin containing monooxygenase 1,flavin containing monooxygenase 1,
chr2	52486380	52492662	+	76	65	79	80	54	51	50	44	63	-19	-1.35514	1.35514	0.0224877	NM_001037099	220292	Cacnb4	calcium channel, voltage-dependent, beta 4,calcium channel, voltage-dependent, beta 4,
chr8	97052031	97055183	+	39	17	33	41	17	13	21	19	24.75	-11	-1.57143	1.57143	0.0225055	NM_001033207	157903	Nlrc5	hypothetical protein LOC102084
chr12	103758457	103760430	+	10	14	12	21	14	23	25	25	18.75	10.5	1.77778	1.77778	0.0225197	NM_013747	220637	Golga5	golgi autoantigen, golgin subfamily a, 5,golgi autoantigen, golgin subfamily a, 5,
chr11	68007151	68009343	+	21	28	35	46	17	19	18	17	24.75	-11.5	-1.60526	1.60526	0.0225249	NM_018768	214418	Stx8	syntaxin 8
chr2	101958237	101961650	+	21	12	42	33	57	26	30	36	32	14.5	1.58586	1.58586	0.0225583	NM_178886	188658	Ldlrad3	low density lipoprotein receptor class A domain
chr15	8636633	8640628	+	45	17	41	52	61	41	44	47	43.625	15.75	1.44056	1.44056	0.0225646	NM_148938	218046	Slc1a3	solute carrier family 1 (glial high affinity,solute carrier family 1 (glial high affinity,
chr18	6048390	6051068	+	13	22	18	24	26	37	21	28	24.5	11.5	1.61333	1.61333	0.0225822	NM_001039692	201618	Arhgap12	Rho GTPase activating protein 12 isoform 1,Rho GTPase activating protein 12 isoform 1,
chr14	48829879	48834275	+	43	29	36	61	73	45	38	53	47.25	16	1.40764	1.40764	0.0226416	NM_033602	192205	Peli2	pellino 2
chr11	88296075	88301218	+	32	40	41	79	98	50	50	44	53.75	18.5	1.41573	1.41573	0.0226515	NM_054043	192047	Msi2	Musashi homolog 2,Musashi homolog 2,Musashi homolog 2,Musashi homolog 2,
chr4	147810467	147815512	+	38	15	42	42	57	43	38	37	39	15	1.47619	1.47619	0.0226547	NM_027873	213462	Ubiad1	UbiA prenyltransferase domain containing 1
chr12	75114284	75117918	+	15	24	20	38	42	27	37	27	29.125	12.25	1.53261	1.53261	0.0226581	NM_172804	202876	Syt16	synaptotagmin XVI
chr17	63442143	63446559	+	77	50	56	77	61	23	40	41	52.75	-18.5	-1.42529	1.42529	0.0226612	NM_015794	185847	Fbxl17	n/a
chr15	85296739	85301225	+	32	29	42	43	46	57	47	35	42.25	15	1.43165	1.43165	0.0226709	NM_016843	214479	Atxn10	ataxin 10
chr18	61065310	61067333	+	5	11	13	19	23	12	21	21	15.875	9.25	1.82222	1.82222	0.022693	NM_001038499	201834	Arsi	arylsulfatase I
chr9	121611705	121613874	+	13	23	26	36	14	13	9	13	18.125	-10.25	-1.78846	1.78846	0.0227018	NM_178677	188765	Sec22c	SEC22 vesicle trafficking protein-like 3,SEC22 vesicle trafficking protein-like 3,
chr7	116991142	116992769	+	31	14	24	12	12	8	8	10	15.125	-9.75	-1.95122	1.95122	0.0227177	NM_020052	196029	Scube2	Cegp1 protein,Cegp1 protein,
chr5	53953829	53956072	+	3	10	24	18	18	21	26	23	18.5	11	1.84615	1.84615	0.0227274	NM_001080928	220151	Rbpj	recombining binding protein suppressor of,recombining binding protein suppressor of,
chr5	76032507	76035504	+	24	22	44	51	27	19	14	18	26.5	-12	-1.58537	1.58537	0.0227382	NM_021099	214218	Kit	c-kit,c-kit,
chr5	64218958	64222809	+	37	53	56	80	48	23	38	30	45.375	-16.75	-1.4527	1.4527	0.0227582	NM_029554	163903	0610040J01Rik	hypothetical protein LOC76261
chr14	121441919	121448080	+	100	57	60	77	64	45	45	37	60.625	-20.25	-1.40099	1.40099	0.0227711	NM_134082	154773	Farp1	FERMRhoGEF (Arhgef) and pleckstrin domain
chr1	120190972	120194103	+	30	36	25	47	24	21	18	15	26.875	-12.75	-1.62195	1.62195	0.0227753	NM_011650	182065	Tsn	translin
chr5	117593567	117596327	+	38	21	38	34	25	11	13	23	25.125	-12.25	-1.64474	1.64474	0.0227763	NM_001081308	215899	Taok3	TAO kinase 3,TAO kinase 3,TAO kinase 3,TAO kinase 3,
chr13	47013685	47015533	+	34	7	27	29	18	8	8	12	17.125	-10.25	-1.85417	1.85417	0.0228447	NM_010617	198375	Kif13a	kinesin family member 13A,kinesin family member 13A,
chr19	37258633	37261186	+	31	25	18	32	23	11	9	13	19.875	-11.25	-1.78947	1.78947	0.0228584	NM_198300	211708	Cpeb3	cytoplasmic polyadenylation element binding,cytoplasmic polyadenylation element binding,cytoplasmic polyadenylation element binding,cytoplasmic polyadenylation element binding,cytoplasmic polyadenylation element binding,
chr13	108568111	108571935	+	69	37	37	68	40	22	30	35	41.625	-15.75	-1.46667	1.46667	0.0228625	NM_145456	211463	Zswim6	n/a
chr7	140145781	140150293	+	23	27	66	57	72	47	47	54	49.125	18.75	1.4717	1.4717	0.0228649	NM_207302	211746	Zranb1	zinc finger, RAN-binding domain containing 1,zinc finger, RAN-binding domain containing 1,
chr3	123099392	123101827	+	32	19	33	27	16	22	13	7	20.875	-10.75	-1.69355	1.69355	0.0228909	NM_201638	188338	Mettl14	hypothetical protein LOC210529,hypothetical protein LOC210529,
chr15	65619633	65622984	+	79	45	52	64	30	42	46	28	48.5	-17.5	-1.44025	1.44025	0.0229012	NM_133766	191733	Efr3a	RIKEN cDNA C920006C10
chr15	36916824	36923431	+	36	52	70	103	71	82	85	70	72	23.5	1.39004	1.39004	0.0229123	NM_026521	193928	Zfp706	zinc finger protein 706
chr7	135524840	135528956	+	44	30	41	45	34	18	23	20	31.5	-13	-1.52	1.52	0.0229231	NM_026418	213696	Rgs10	regulator of G-protein signalling 10,regulator of G-protein signalling 10,
chr3	30935089	30941734	+	35	38	56	74	78	59	53	53	55.875	17.25	1.36508	1.36508	0.0229327	NM_008857	219691	Prkci	protein kinase C, iota
chr18	43004556	43006900	+	24	9	20	16	33	27	23	19	21.625	10.75	1.66154	1.66154	0.0229349	NM_027531	206954	Ppp2r2b	protein phosphatase 2 (formerly 2A), regulatory
chr11	121395914	121397930	+	59	12	18	37	22	9	15	15	22.625	-13.25	-1.82812	1.82812	0.0229615	NM_029878	192419	Tbcd	tubulin-specific chaperone d
chr5	125996383	126001327	+	13	25	26	63	53	43	42	31	36.875	16.25	1.56522	1.56522	0.0229947	NM_030210	208603	Aacs	acetoacetyl-CoA synthetase
chr16	4860788	4863877	+	51	24	25	30	27	13	18	13	25.125	-13.25	-1.71622	1.71622	0.0230193	NM_030192	116710	4930562C15Rik	n/a
chr7	71409731	71411644	+	50	16	19	36	11	15	18	16	22.375	-11.75	-1.71212	1.71212	0.0230193	NM_001039104	210833	Trpm1	transient receptor potential cation channel,
chr5	93626878	93629049	+	37	21	28	56	22	20	11	24	26.375	-11.75	-1.57317	1.57317	0.0230315	NM_017367	196236	Ccni	cyclin I
chr1	56889320	56891787	+	43	20	26	38	9	12	27	16	23.875	-12.25	-1.69014	1.69014	0.0230415	NM_139146	218134	Satb2	special AT-rich sequence binding protein 2
chr3	103555574	103564008	+	76	65	77	120	141	78	81	85	90.25	22	1.2776	1.2776	0.0230626	NM_010432	198664	Hipk1	homeodomain interacting protein kinase 1,homeodomain interacting protein kinase 1,homeodomain interacting protein kinase 1,
chr4	46642989	46646623	+	42	31	40	61	28	18	34	22	34.125	-13.25	-1.48182	1.48182	0.0230648	NM_198664	153581	Tbc1d2	TBC1 domain family, member 2
chr4	59423288	59425111	+	10	20	11	27	41	23	22	18	21.625	10.75	1.66154	1.66154	0.0230704	NM_001163288	177703	Susd1	n/a
chr7	124564185	124567608	+	46	34	35	64	30	25	17	33	35	-13.5	-1.47788	1.47788	0.0231087	NM_175645	189387	Xylt1	xylosyltransferase 1,xylosyltransferase 1,
chr7	104672142	104678985	+	75	30	49	77	77	67	59	70	63.25	20	1.37559	1.37559	0.0231301	NM_027256	193560	Ints4	integrator complex subunit 4,integrator complex subunit 4,
chr14	14846711	14848849	+	3	12	22	24	24	25	26	19	19.75	11.5	1.82143	1.82143	0.023158	NM_139227	218133	Atxn7	ataxin 7
chr11	75820481	75822826	+	18	13	15	17	42	25	14	17	20.25	10	1.65574	1.65574	0.0232071	NM_198637	159539	1700016K19Rik	hypothetical protein LOC74230
chr11	46058026	46062653	+	33	32	43	55	81	45	31	51	46.375	15.75	1.40909	1.40909	0.0232182	NM_133769	191730	Cyfip2	cytoplasmic FMR1 interacting protein 2,cytoplasmic FMR1 interacting protein 2,cytoplasmic FMR1 interacting protein 2,
chr13	59051996	59054535	+	27	27	32	59	23	18	20	20	27.5	-11.5	-1.52874	1.52874	0.023222	NM_001025074	220357	Ntrk2	neurotrophic tyrosine kinase, receptor, type 2,neurotrophic tyrosine kinase, receptor, type 2,
chr19	36964865	36971664	+	95	58	71	103	64	46	61	46	67.375	-19.25	-1.33333	1.33333	0.0232466	NM_001163635	208111	Tnks2	n/a
chr18	81201915	81204425	+	26	23	28	26	17	13	15	10	19.75	-10	-1.67797	1.67797	0.0232473	NM_178280	217819	Sall3	sal-like protein 3,sal-like protein 3,sal-like protein 3,
chr9	97487539	97489341	+	31	16	14	15	11	12	6	6	13.875	-9.25	-2	2	0.0232637	NM_022319	214110	Clstn2	calsyntenin 2,calsyntenin 2,
chr13	34426696	34432435	+	38	29	56	69	54	64	51	61	53.375	18.25	1.41243	1.41243	0.0232673	NM_001033167	216160	Slc22a23	hypothetical protein LOC73102,hypothetical protein LOC73102,
chr10	6256024	6257619	+	45	16	14	21	11	18	5	10	17.5	-11	-1.91667	1.91667	0.0233038	NM_001170786	185172	Mthfd1l	n/a
chr19	30720583	30722010	+	28	10	27	11	7	6	9	11	13.75	-9.5	-2.05556	2.05556	0.0233178	NM_011160	219133	Prkg1	protein kinase, cGMP-dependent, type I beta
chr10	53802062	53803351	+	6	5	6	12	15	18	12	8	10.375	7.25	2.07407	2.07407	0.0233263	NM_008548	215509	Man1a	mannosidase, alpha, class 1A, member 1,mannosidase, alpha, class 1A, member 1,mannosidase, alpha, class 1A, member 1,
chr15	85685560	85688841	+	36	28	33	52	21	17	17	29	28.875	-12.25	-1.53846	1.53846	0.0233333	NM_001033337	202035	Ttc38	hypothetical protein LOC239570
chr15	26819145	26823699	+	32	26	40	61	58	51	47	39	44.125	15.25	1.41781	1.41781	0.0233621	NM_176959	212094	Fbxl7	F-box and leucine-rich repeat protein 7
chr3	53328109	53331853	+	19	24	35	39	47	40	33	33	34.375	13.25	1.47748	1.47748	0.0233676	NM_172862	189861	Frem2	Fras1 related extracellular matrix protein 2
chr6	142609125	142613869	+	21	26	40	48	43	45	36	48	39	15	1.47619	1.47619	0.0233733	NM_021041	216401	Abcc9	ATP-binding cassette, sub-family C, member 9
chr3	67310669	67312910	+	38	24	19	38	18	14	15	17	22.75	-11	-1.63768	1.63768	0.0233753	NM_001164763	157574	Rarres1	n/a
chr3	14852936	14855914	+	29	19	38	42	25	22	12	11	24	-11	-1.59459	1.59459	0.0233858	NM_007606	200565	Car3	carbonic anhydrase 3
chr8	81580142	81584642	+	33	29	41	69	51	52	52	53	47.875	16.75	1.42405	1.42405	0.0234036	NM_178267	188881	Zfp827	hypothetical protein LOC622675,hypothetical protein LOC622675,hypothetical protein LOC622675,hypothetical protein LOC622675,
chr1	62791945	62796027	+	48	34	37	64	64	58	41	59	51.25	17	1.39766	1.39766	0.0234046	NM_001077407	220196	Nrp2	neuropilin 2 isoform 6 precursor,neuropilin 2 isoform 6 precursor,
chr10	41634078	41635662	+	24	14	8	18	9	3	8	7	11.25	-8.5	-2.21429	2.21429	0.0234209	NM_001034858	220302	Armc2	armadillo repeat containing 2,armadillo repeat containing 2,
chr13	64373730	64375442	+	27	18	17	26	12	11	10	11	16.375	-9.25	-1.78723	1.78723	0.0234442	NM_172587	190051	Cdc14b	CDC14 cell division cycle 14 homolog B,CDC14 cell division cycle 14 homolog B,CDC14 cell division cycle 14 homolog B,CDC14 cell division cycle 14 homolog B,CDC14 cell division cycle 14 homolog B,
chr10	116320381	116322529	+	36	18	25	18	15	10	9	15	18.375	-10.75	-1.82692	1.82692	0.0234574	NM_001033333	156814	Gm239	hypothetical protein LOC237558
chr5	104197553	104204547	+	87	60	91	108	74	59	58	43	71.875	-19.25	-1.30924	1.30924	0.0234582	NM_001080798	207789	Aff1	myeloid/lymphoid or mixed-lineage leukemia
chr19	29581363	29584404	+	20	17	26	41	45	46	24	25	30.5	13	1.54167	1.54167	0.0234667	NM_001081319	201118	C030046E11Rik	hypothetical protein LOC226089,hypothetical protein LOC226089,
chr19	22665528	22668287	+	12	19	34	35	40	28	37	31	29.75	13	1.55914	1.55914	0.0234802	NM_177341	217856	Trpm3	transient receptor potential cation channel,
chr2	29527437	29533827	+	48	55	66	96	91	76	64	75	72	20	1.32258	1.32258	0.023482	NM_054050	218228	Rapgef1	Rap guanine nucleotide exchange factor (GEF) 1
chr15	30438668	30440463	+	15	18	26	21	8	10	13	7	14.875	-9.25	-1.90244	1.90244	0.0235079	NM_008729	199609	Ctnnd2	catenin (cadherin associated protein), delta 2
chr4	61864218	61866131	+	28	17	27	34	13	19	14	9	20	-10	-1.66667	1.66667	0.0235435	NM_009554	219392	Zfp37	zinc finger protein 37,zinc finger protein 37,
chr8	93605302	93609936	+	47	46	59	56	28	29	42	28	42.375	-15.75	-1.45652	1.45652	0.0235601	NM_011250	214849	Rbl2	retinoblastoma-like 2
chr14	47913713	47915008	+	12	20	18	15	7	7	7	8	12.125	-8.75	-2.12903	2.12903	0.0235637	NM_080843	191942	Socs4	suppressor of cytokine signalling 4
chr1	108520689	108522960	+	44	9	25	42	19	16	13	12	21.5	-11	-1.6875	1.6875	0.0235795	NM_009741	219310	Bcl2	B-cell leukemia/lymphoma 2 isoform 1
chr16	44148010	44151110	+	19	23	19	27	24	33	39	27	27.375	12.25	1.57647	1.57647	0.0236557	NM_028108	213410	Naa50	Mak3p homolog,Mak3p homolog,Mak3p homolog,
chr17	25180085	25182548	+	28	24	20	36	19	19	8	11	20.375	-10.75	-1.71667	1.71667	0.0236653	NM_134126	163072	Ift140	intraflagellar transport 140,intraflagellar transport 140,
chr11	116718111	116719876	+	26	21	20	17	13	11	10	8	15.875	-9.75	-1.88636	1.88636	0.0236943	NM_178620	211957	Mfsd11	major facilitator superfamily domain containing,major facilitator superfamily domain containing,
chr5	144317559	144322063	+	23	25	36	60	47	41	42	50	40.75	16	1.48855	1.48855	0.0237028	NM_133703	208518	2810453I06Rik	hypothetical protein LOC67238
chr15	97853987	97855558	+	15	16	26	28	12	15	7	7	15.5	-9	-1.81818	1.81818	0.0237095	NM_144851	191240	Senp1	SUMO1/sentrin specific peptidase 1,SUMO1/sentrin specific peptidase 1,SUMO1/sentrin specific peptidase 1,
chr4	11090008	11092513	+	37	17	21	35	13	9	15	19	20.625	-10.25	-1.66129	1.66129	0.0237326	NM_021897	214122	Trp53inp1	transformation related protein 53 inducible,transformation related protein 53 inducible,
chr17	50305733	50309403	+	26	22	26	46	38	52	39	27	34.875	14.25	1.51351	1.51351	0.0237346	NM_181397	202884	Rftn1	raft-linking protein
chr5	30483455	30488516	+	32	37	44	67	51	61	47	60	50.625	17.25	1.41071	1.41071	0.0237663	NM_145558	190967	Hadhb	mitochondrial trifunctional protein, beta,mitochondrial trifunctional protein, beta,
chr16	24433515	24440415	+	56	52	70	83	108	70	60	67	71	18.5	1.2996	1.2996	0.0237718	NM_178665	217808	Lpp	LIM domain containing preferred translocation,LIM domain containing preferred translocation,LIM domain containing preferred translocation,LIM domain containing preferred translocation,LIM domain containing preferred translocation,
chr2	108994928	108999836	+	24	25	31	54	49	37	44	39	37.875	14.25	1.46341	1.46341	0.0237767	NM_029790	213158	Mett5d1	methyltransferase 5 domain containing 1
chr4	154567694	154580411	+	105	92	161	193	191	126	131	153	143.875	32.25	1.25245	1.25245	0.0237882	NM_011385	214808	Ski	Sloan-Kettering viral oncogene homolog
chr8	98209734	98211247	+	26	11	20	14	5	7	11	8	12.75	-8.5	-2	2	0.0237921	NM_145602	212600	Ndrg4	N-myc downstream regulated gene 4,N-myc downstream regulated gene 4,
chr7	29706318	29712152	+	59	28	56	95	75	87	72	47	64.625	21.25	1.39352	1.39352	0.0237998	NM_021895	214123	Actn4	actinin alpha 4
chr14	121602226	121610037	+	68	63	73	103	112	84	80	72	82.25	20	1.27682	1.27682	0.0238003	NM_134082	154773	Farp1	FERMRhoGEF (Arhgef) and pleckstrin domain
chr5	14123769	14126214	+	25	20	27	24	19	7	12	12	18.25	-10	-1.75472	1.75472	0.0238188	NM_011348	219096	Sema3e	semaphorin 3E
chr1	158735158	158739190	+	70	33	57	78	55	34	29	31	47.125	-15.75	-1.40127	1.40127	0.0238226	NM_001159966	186454	Ralgps2	n/a
chr15	85902105	85905089	+	22	24	13	29	41	25	31	27	27	11.5	1.54118	1.54118	0.0238668	NM_172611	190031	Gramd4	hypothetical protein LOC223752
chr17	85109274	85112834	+	56	41	31	32	36	18	17	22	32	-15.5	-1.63918	1.63918	0.023927	NM_028233	216573	Lrpprc	leucine-rich PPR motif-containing protein
chr9	37499788	37501836	+	13	12	12	20	27	25	19	15	18.125	9.75	1.73585	1.73585	0.0239401	NM_030553	218311	Olfr160	olfactory receptor 160
chr8	59007062	59008474	+	28	10	15	18	2	5	7	14	12.5	-8.5	-2.0303	2.0303	0.0239545	NM_001009951	216867	BC088983	hypothetical protein LOC382010
chr10	31076898	31078618	+	36	19	23	24	13	17	7	15	19.375	-10.25	-1.7193	1.7193	0.023966	NM_009413	215166	Tpd52l1	tumor protein D52-like 1
chr6	77003920	77007657	+	43	28	36	43	22	26	19	20	29.625	-12.25	-1.52128	1.52128	0.0239884	NM_009819	198045	Ctnna2	catenin (cadherin associated protein), alpha 2,catenin (cadherin associated protein), alpha 2,
chr15	7889974	7892810	+	7	12	19	31	31	23	33	15	21.375	11.75	1.75806	1.75806	0.0240007	NM_001081402	215879	Wdr70	WD repeat domain 70
chr15	59194510	59195695	+	2	9	6	10	22	11	4	19	10.625	8.25	2.26923	2.26923	0.0240019	NM_153548	190380	E430025E21Rik	hypothetical protein LOC223593
chr10	53424020	53427527	+	8	24	32	32	27	30	44	36	30.375	14.75	1.6413	1.6413	0.0240683	NM_001081428	168368	Fam184a	hypothetical protein LOC75906,hypothetical protein LOC75906,
chr10	6222737	6228112	+	68	30	53	89	33	27	36	46	46.5	-16	-1.41558	1.41558	0.0240696	NM_001170786	185172	Mthfd1l	n/a
chr16	58714321	58719014	+	33	40	40	56	31	22	28	20	33.625	-13.25	-1.49074	1.49074	0.0240869	NM_001162955	186250	Gpr15	n/a
chr15	95055918	95058945	+	13	16	30	34	40	24	34	29	27.625	12.25	1.56977	1.56977	0.0240877	NM_016743	196403	Nell2	nel-like 2 homolog,nel-like 2 homolog,
chr13	64370279	64373328	+	32	23	30	30	41	40	30	40	34	13	1.47273	1.47273	0.0241114	NM_172587	190051	Cdc14b	CDC14 cell division cycle 14 homolog B,CDC14 cell division cycle 14 homolog B,CDC14 cell division cycle 14 homolog B,CDC14 cell division cycle 14 homolog B,CDC14 cell division cycle 14 homolog B,
chr5	44863472	44865164	+	7	6	14	14	23	20	10	15	13.625	8.25	1.86842	1.86842	0.0241179	NM_010698	219330	Ldb2	LIM domain binding 2 isoform 1
chr12	112888416	112896219	+	57	46	64	99	94	67	62	82	71.5	20	1.3252	1.3252	0.0241648	NM_021516	195348	Mark3	MAP/microtubule affinity-regulating kinase 3,MAP/microtubule affinity-regulating kinase 3,
chr10	109267104	109270257	+	67	20	42	66	28	27	33	23	37.375	-14.75	-1.49167	1.49167	0.0241745	NM_001081035	201277	Nav3	neuron navigator 3,neuron navigator 3,
chr14	76878894	76881908	+	52	27	34	49	34	17	22	22	31.5	-13	-1.52	1.52	0.0241922	NM_207652	211739	Tsc22d1	TSC22 domain family, member 1 isoform 1
chr5	52760638	52763797	+	42	32	37	36	22	17	27	19	29.375	-12.75	-1.55435	1.55435	0.0241945	NM_011435	197439	Sod3	superoxide dismutase 3, extracellular
chr12	37027057	37031905	+	21	27	43	51	47	49	35	49	40.875	15.75	1.47727	1.47727	0.0242399	NM_025312	218493	Sostdc1	uterine sensitization-associated protein 1
chr2	164489565	164494645	+	37	36	26	37	54	45	39	39	40.25	13.5	1.40299	1.40299	0.0242471	NM_001161806	221242	Wfdc11	n/a
chr7	87094477	87095954	+	8	10	14	10	23	19	12	16	14.375	8.25	1.80488	1.80488	0.0242501	NM_027420	164735	2610034B18Rik	hypothetical protein LOC70420
chr16	24958698	24962091	+	65	32	35	52	35	33	22	19	36.375	-14.75	-1.50862	1.50862	0.0242594	NM_001145954	217434	Lpp	n/a
chr14	24554149	24558956	+	28	17	41	54	45	43	54	34	39.5	15.5	1.48819	1.48819	0.0242746	NM_010610	219370	Kcnma1	large conductance calcium-activated potassium,large conductance calcium-activated potassium,large conductance calcium-activated potassium,large conductance calcium-activated potassium,large conductance calcium-activated potassium,
chr2	62158470	62160961	+	25	10	33	49	21	13	12	13	20.75	-10	-1.63492	1.63492	0.0242928	NM_033552	192218	Slc4a10	solute carrier family 4, sodium bicarbonate,solute carrier family 4, sodium bicarbonate,
chr4	97710751	97712897	+	27	24	22	32	8	15	16	15	20.125	-10.25	-1.68333	1.68333	0.0243035	NM_010905	219214	Nfia	nuclear factor I/A,nuclear factor I/A,nuclear factor I/A,nuclear factor I/A,nuclear factor I/A,nuclear factor I/A,
chr14	115634041	115637162	+	6	17	32	30	39	31	30	23	26.375	12.75	1.6375	1.6375	0.0243055	NM_175500	189435	Gpc5	glypican 5
chr5	23713561	23715436	+	4	9	17	20	29	15	15	21	16.25	10	1.88889	1.88889	0.024309	NM_153092	218035	Nupl2	nucleoporin like 2
chr5	72651417	72655972	+	42	34	66	68	31	29	30	37	41.5	-14.5	-1.42336	1.42336	0.0243102	NM_153389	210576	Atp10d	ATPase, Class V, type 10D
chr15	35892665	35895033	+	12	13	15	20	25	23	16	25	19.125	9.75	1.68421	1.68421	0.024314	NM_053071	206788	Cox6c	cytochrome c oxidase, subunit VIc
chr13	111124095	111126076	+	12	13	15	8	29	14	22	15	16.75	9	1.73469	1.73469	0.0243656	NM_177713	212019	Gapt	hypothetical protein LOC238875
chr4	108751657	108755039	+	34	22	33	50	60	44	36	35	39	14	1.4375	1.4375	0.0243715	NM_173350	189752	Osbpl9	oxysterol binding protein-like 9 isoform b
chr5	65831200	65832922	+	11	13	5	13	16	16	19	19	14.875	8.75	1.83333	1.83333	0.0243802	NM_009466	215135	Ugdh	UDP-glucose dehydrogenase
chr5	3354392	3360429	+	106	73	77	100	67	59	57	58	75	-20.5	-1.3166	1.3166	0.0243873	NM_009873	214953	Cdk6	cyclin-dependent kinase 6,cyclin-dependent kinase 6,
chr11	107990961	107994136	+	23	15	25	45	38	44	37	23	31.125	13.75	1.56701	1.56701	0.0244117	NM_011101	219148	Prkca	protein kinase C, alpha
chr17	27337814	27340296	+	8	15	21	24	29	25	21	24	21.25	10.5	1.65625	1.65625	0.0244194	NM_146075	190797	Lemd2	LEM domain containing 2
chr17	7940049	7941930	+	35	14	23	15	13	4	14	10	16.125	-10.25	-1.93182	1.93182	0.0244472	NM_001081416	221341	Fndc1	fibronectin type III domain containing 1
chr5	98375401	98379042	+	34	25	64	26	30	17	22	13	28.75	-14.5	-1.67442	1.67442	0.0244494	NM_133738	218184	Antxr2	anthrax toxin receptor 2
chr16	33586407	33588075	+	15	6	11	16	22	30	18	8	15.875	9.25	1.82222	1.82222	0.0244602	NM_001083902	200963	Slc12a8	solute carrier family 12, member 8 isoform 2,solute carrier family 12, member 8 isoform 2,
chr1	154990805	154993944	+	7	24	26	27	40	33	24	26	26.5	12	1.58537	1.58537	0.0245064	NM_008485	219783	Lamc2	laminin, gamma 2
chr17	67156384	67162551	+	107	56	80	87	63	53	55	48	68.75	-20	-1.34043	1.34043	0.0245071	NM_008984	199261	Ptprm	protein tyrosine phosphatase, receptor type, M,protein tyrosine phosphatase, receptor type, M,
chr4	107363285	107367583	+	26	11	29	53	50	38	37	29	33.25	14.5	1.55769	1.55769	0.0245583	NM_019872	186264	Dmrtb1	n/a
chr10	32015422	32017190	+	26	19	16	22	14	10	12	5	15.375	-9.25	-1.86047	1.86047	0.0245647	NM_001025286	216607	Nkain2	T-cell lymphoma breakpoint associated target 1
chr19	31063997	31066328	+	10	14	18	16	19	27	18	24	19	9.5	1.66667	1.66667	0.0245696	NM_011160	219133	Prkg1	protein kinase, cGMP-dependent, type I beta
chr19	41118707	41121293	+	23	6	23	17	31	24	23	23	21.375	10.75	1.67188	1.67188	0.0245805	NM_001043228	201530	Dntt	terminal deoxynucleotidyltransferase isoform 2
chr2	83458189	83461877	+	46	23	43	48	30	21	22	21	31.25	-12.5	-1.5	1.5	0.0245845	NM_026934	213577	Zc3h15	erythropoietin 4 immediate early response,erythropoietin 4 immediate early response,erythropoietin 4 immediate early response,
chr1	32523049	32526295	+	20	17	30	34	33	30	42	29	29.875	12.75	1.54255	1.54255	0.0245863	NM_133235	191851	Khdrbs2	KH domain-containing, RNA-binding, signal
chr2	42137502	42142441	+	59	26	44	67	28	27	34	27	38.375	-13.75	-1.43651	1.43651	0.0246123	NM_053011	187385	Lrp1b	low density lipoprotein-related protein 1B
chr2	79109201	79113945	+	25	37	42	54	61	37	60	42	45.375	15.75	1.42	1.42	0.0246163	NM_010576	219383	Itga4	integrin alpha 4,integrin alpha 4,
chr3	94927900	94933710	+	48	41	42	68	74	57	47	60	55.25	16.5	1.35106	1.35106	0.0246327	NM_016712	196420	Tmod4	tropomodulin 4,tropomodulin 4,
chr2	91303595	91305053	+	32	16	24	18	16	9	7	13	16.75	-10	-1.85106	1.85106	0.0246367	NM_001145857	186839	Lrp4	n/a
chr11	67888783	67896813	+	98	60	52	111	63	40	56	48	65.5	-20	-1.36036	1.36036	0.0246514	NM_018768	214418	Stx8	syntaxin 8
chr9	50751521	50755213	+	71	23	30	50	23	30	25	18	33.125	-14.75	-1.57282	1.57282	0.0246627	NM_178710	188739	Sik2	SNF1-like kinase 2
chr8	107988502	107990525	+	26	36	27	33	25	16	18	9	24	-12.5	-1.70423	1.70423	0.0246694	NM_001170789	185180	Lrrc36	n/a
chr11	43437999	43440158	+	31	27	27	29	26	11	12	14	22.125	-11.25	-1.68182	1.68182	0.0246696	NM_008375	199906	Fabp6	fatty acid binding protein 6, ileal
chr1	138736933	138738605	+	7	7	26	18	30	24	20	16	18.75	10.5	1.77778	1.77778	0.0246726	NM_001159769	217415	Nr5a2	n/a
chr10	69111547	69113193	+	11	9	14	18	17	18	25	19	16.75	9.5	1.79167	1.79167	0.0246733	NM_146005	208470	Ank3	ankyrin 3, epithelial isoform b
chr9	101166750	101169109	+	35	22	35	32	19	14	19	17	24.125	-10.75	-1.57333	1.57333	0.0246769	NM_001161362	216475	Ppp2r3a	n/a
chr9	103471365	103477177	+	57	42	67	90	94	74	63	63	68.875	18.75	1.31513	1.31513	0.0247123	NM_178638	184401	Tmem108	hypothetical protein LOC81907,hypothetical protein LOC81907,hypothetical protein LOC81907,
chr12	52733842	52738085	+	59	39	49	49	35	34	24	28	39.75	-15	-1.46512	1.46512	0.0247294	NM_052973	213059	Strn3	striatin, calmodulin binding protein 3,striatin, calmodulin binding protein 3,
chr10	127200659	127203642	+	14	12	22	44	39	22	33	31	27.125	13.25	1.64634	1.64634	0.0247309	NM_080436	208541	Rdh1	retinol dehydrogenase 1 (all trans)
chr7	70337942	70341309	+	21	12	39	29	48	39	23	29	30	13.5	1.58065	1.58065	0.024752	NM_007390	220060	Chrna7	cholinergic receptor, nicotinic, alpha 7
chr9	34630023	34635349	+	87	46	64	76	58	40	46	33	55.75	-18	-1.38503	1.38503	0.0247751	NM_026324	194044	Kirrel3	membrane protein mKirre,membrane protein mKirre,membrane protein mKirre,membrane protein mKirre,
chr2	161371491	161374622	+	31	26	31	39	23	24	11	13	24.375	-11.25	-1.6	1.6	0.0247955	NM_021464	214168	Ptprt	protein tyrosine phosphatase, receptor type, T,protein tyrosine phosphatase, receptor type, T,protein tyrosine phosphatase, receptor type, T,protein tyrosine phosphatase, receptor type, T,protein tyrosine phosphatase, receptor type, T,protein tyrosine phosphatase, receptor type, T,
chr15	18758650	18761317	+	41	21	38	48	34	20	16	15	28.25	-12.5	-1.56818	1.56818	0.0247977	NM_009865	214955	Cdh10	cadherin 10,cadherin 10,cadherin 10,cadherin 10,
chr7	27952292	27953821	+	3	5	15	29	23	26	12	22	16.625	11.25	2.02273	2.02273	0.0248253	NM_029391	213233	Rab4b	RAB4B, member RAS oncogene family,RAB4B, member RAS oncogene family,
chr6	134643078	134647314	+	61	38	54	60	42	31	28	33	43.125	-14.75	-1.41259	1.41259	0.0248298	NM_026371	194020	Loh12cr1	loss of heterozygosity, 12, chromosomal region 1
chr7	36427761	36430969	+	46	39	34	35	38	23	9	19	30.625	-14.75	-1.63441	1.63441	0.0248441	NM_019746	214275	Pdcd5	programmed cell death 5
chr2	62100831	62104020	+	43	25	28	33	18	19	17	18	25.125	-11.75	-1.61039	1.61039	0.0248686	NM_033552	192218	Slc4a10	solute carrier family 4, sodium bicarbonate,solute carrier family 4, sodium bicarbonate,
chr6	56863406	56865372	+	27	10	20	44	11	15	9	13	17.75	-9.5	-1.73077	1.73077	0.0248817	NM_026004	194324	Nt5c3	5'-nucleotidase, cytosolic III,5'-nucleotidase, cytosolic III,
chr1	154825253	154831161	+	75	49	55	77	52	42	36	36	52.625	-16.75	-1.37853	1.37853	0.0248874	NM_175460	212129	Nmnat2	nicotinamide nucleotide adenylyltransferase 2
chr6	93992423	93997887	+	41	29	58	42	77	52	41	45	48.5	16	1.39506	1.39506	0.0248967	NM_001029850	220324	Magi1	membrane associated guanylate kinase, WW and PDZ,membrane associated guanylate kinase, WW and PDZ,membrane associated guanylate kinase, WW and PDZ,
chr1	172710217	172713636	+	65	21	36	46	26	31	22	15	32.25	-14	-1.55446	1.55446	0.0248985	NM_001081304	220854	Atf6	activating transcription factor 6
chr6	55358755	55362459	+	18	22	36	54	61	45	24	41	37.375	15.25	1.51261	1.51261	0.0249123	NM_001003685	220433	Ghrhr	growth hormone releasing hormone receptor
chr8	113445292	113449238	+	18	30	28	42	38	46	34	37	35	14	1.5	1.5	0.0249133	NM_009179	199082	St3gal2	ST3 beta-galactoside alpha-2,3-sialyltransferase
chr7	151519987	151522200	+	27	26	26	32	16	7	16	20	21.375	-10.75	-1.67188	1.67188	0.0249312	NM_001081370	201092	Shank2	SH3/ankyrin domain gene 2,SH3/ankyrin domain gene 2,
chr11	75338383	75340748	+	16	8	14	26	32	20	23	18	19.375	9.75	1.67241	1.67241	0.0249479	NM_001004157	209314	Scarf1	scavenger receptor class F, member 1
chr1	190816954	190818906	+	49	25	27	34	15	19	22	18	26.375	-12.75	-1.6375	1.6375	0.024956	NM_172650	190008	Kctd3	potassium channel tetramerisation domain,potassium channel tetramerisation domain,
chr5	113997906	113999560	+	38	27	14	37	20	18	9	14	22	-11.5	-1.70769	1.70769	0.0249629	NM_177292	153967	Wscd2	WSC domain containing 2
chr11	58301267	58303665	+	32	23	28	26	12	15	13	18	21.125	-10.25	-1.64062	1.64062	0.0249844	NM_001011770	169640	Olfr332	olfactory receptor 332
chr11	59647676	59649857	+	13	14	11	18	30	16	16	24	18.125	9.25	1.68519	1.68519	0.0250029	NM_011991	196953	Cops3	COP9 (constitutive photomorphogenic), subunit 3
chr11	60073896	60079670	+	65	55	62	96	73	32	29	45	56	-18.5	-1.39572	1.39572	0.0250051	NM_001039093	201756	Tom1l2	target of myb1-like 2 isoform c
chr11	57875884	57878389	+	36	22	15	54	24	10	11	20	23.125	-11.75	-1.68116	1.68116	0.0250063	NM_028451	202795	Larp1	n/a
chr11	20456520	20459948	+	47	28	43	57	34	31	15	24	34.25	-13.5	-1.49091	1.49091	0.0250141	NM_021372	218618	Sertad2	transcriptional regulator interacting with the,transcriptional regulator interacting with the,transcriptional regulator interacting with the,
chr11	40498661	40501103	+	32	23	24	25	16	17	3	17	19.625	-11.25	-1.80357	1.80357	0.0250257	NM_134017	212859	Mat2b	methionine adenosyltransferase II, beta,methionine adenosyltransferase II, beta,
chr12	57771457	57775549	+	40	25	46	52	26	23	24	23	31.875	-12.25	-1.47573	1.47573	0.0250359	NM_011041	214916	Pax9	paired box 9
chr15	12227525	12230368	+	19	19	24	29	26	20	39	41	28.125	12.75	1.58621	1.58621	0.0250597	NM_025673	220611	Golph3	golgi phosphoprotein 3,golgi phosphoprotein 3,
chr16	78374089	78375746	+	15	12	9	13	20	19	20	18	16.375	8.75	1.72917	1.72917	0.0250922	NM_009770	214996	Btg3	B-cell translocation gene 3
chr17	12108520	12113142	+	73	40	46	50	49	30	19	30	42	-16.5	-1.48889	1.48889	0.0250979	NM_016694	196433	Park2	parkin,parkin,
chr19	27469231	27475347	+	43	47	52	74	84	58	59	55	59.375	16.75	1.32843	1.32843	0.0251039	NM_177474	216782	D19Bwg1357e	D19Bwg1357e protein,D19Bwg1357e protein,
chr16	12217463	12220051	+	36	35	34	46	25	22	24	18	30	-12.5	-1.52632	1.52632	0.0251567	NM_001174086	221234	Shisa9	n/a
chr6	135133225	135134809	+	9	6	10	16	25	16	13	13	13.5	8	1.84211	1.84211	0.0251627	NM_028982	216810	8430419L09Rik	hypothetical protein LOC74525
chr9	55383094	55384593	+	25	15	27	19	13	12	4	13	16	-9.5	-1.84444	1.84444	0.0252065	NM_027397	213509	Isl2	insulin related protein 2 (islet 2)
chr17	42549871	42554553	+	30	16	40	53	53	41	46	34	38.75	15	1.48	1.48	0.0252177	NM_028474	185614	3110082D06Rik	n/a
chr16	11693935	11696631	+	42	25	26	40	23	8	19	23	25.625	-12.25	-1.62821	1.62821	0.0252362	NM_028964	213289	Snx29	hypothetical protein LOC74478
chr17	47375513	47378903	+	62	33	42	54	31	28	28	29	38.125	-14.25	-1.45968	1.45968	0.0252382	NM_172622	217976	Trerf1	transcriptional regulating factor 1 isoform 2,transcriptional regulating factor 1 isoform 2,transcriptional regulating factor 1 isoform 2,transcriptional regulating factor 1 isoform 2,transcriptional regulating factor 1 isoform 2,
chr6	134413641	134419860	+	46	42	66	100	94	65	71	63	68.125	19.75	1.33906	1.33906	0.0252433	NM_008514	215519	Lrp6	low density lipoprotein receptor-related protein,low density lipoprotein receptor-related protein,
chr6	128069541	128074967	+	36	32	57	75	79	47	57	56	54.75	17.5	1.38043	1.38043	0.0252513	NM_175414	212136	Tspan9	tetraspan NET-5,tetraspan NET-5,tetraspan NET-5,
chr18	71556413	71559986	+	43	26	33	37	28	15	16	21	27.25	-12	-1.56471	1.56471	0.0253346	NM_007831	200370	Dcc	deleted in colorectal carcinoma,deleted in colorectal carcinoma,
chr16	35471954	35476783	+	72	45	56	71	49	28	44	35	49.5	-16.5	-1.4	1.4	0.025339	NM_028295	213390	Pdia5	protein disulfide isomerase associated 5
chr19	53397502	53399875	+	12	11	17	34	45	30	20	14	22.625	11.75	1.70149	1.70149	0.0253557	NM_001008542	202468	Mxi1	Max interactor 1 isoform b
chr3	105550572	105553952	+	25	27	19	36	59	24	38	27	32	13	1.5098	1.5098	0.0253774	NM_145541	212619	Rap1a	RAS-related protein-1a
chr2	12151710	12154073	+	29	21	14	36	18	8	11	14	18.625	-9.75	-1.70909	1.70909	0.0253816	NM_001001309	202683	Itga8	integrin alpha 8
chr19	4081850	4083122	+	9	6	5	17	23	11	11	18	12.5	8	1.94118	1.94118	0.0254117	NM_001160253	186428	Cabp2	n/a
chr10	51288950	51290216	+	35	5	12	15	10	8	2	6	11.125	-8.75	-2.2963	2.2963	0.0254397	NM_029894	217476	Fam162b	n/a
chr7	142587956	142592618	+	64	36	58	78	42	35	41	31	47.375	-14.75	-1.36875	1.36875	0.0254421	NM_183193	220516	Foxi2	forkhead box I2
chr14	64064683	64070789	+	32	32	54	99	83	56	65	55	58.75	20.5	1.42268	1.42268	0.0254536	NM_177628	160485	Fam167a	hypothetical protein LOC219148
chr8	113748747	113750689	+	25	15	16	22	9	7	8	13	14.25	-8.5	-1.85	1.85	0.0254578	NM_009149	220655	Glg1	golgi apparatus protein 1
chr13	15655304	15660906	+	44	31	39	51	70	40	42	52	46.75	15	1.38217	1.38217	0.0254619	NM_008130	219864	Gli3	GLI-Kruppel family member GLI3,GLI-Kruppel family member GLI3,GLI-Kruppel family member GLI3,
chr9	103088730	103093572	+	26	39	36	43	52	45	48	39	42.125	14.25	1.40714	1.40714	0.0254632	NM_009275	215240	Srprb	signal recognition particle receptor, B subunit
chr12	71995697	72000771	+	22	39	44	51	67	60	39	36	45.375	15.75	1.42	1.42	0.0254636	NM_028127	213405	Frmd6	FERM domain containing 6,FERM domain containing 6,
chr7	80926407	80928803	+	14	16	14	19	16	40	26	15	21	11.5	1.7541	1.7541	0.0254692	NM_001162532	186288	Fam174b	n/a
chr15	80928417	80940437	+	103	76	125	148	135	121	118	115	118.375	25.75	1.24408	1.24408	0.0254912	NM_001082536	220114	Mkl1	megakaryoblastic leukemia (translocation) 1,megakaryoblastic leukemia (translocation) 1,
chr1	55710534	55713859	+	40	26	23	37	42	44	42	35	37	13.5	1.44628	1.44628	0.0255009	NM_001114663	211558	Plcl1	n/a
chr15	94530352	94531901	+	2	11	6	21	17	24	14	14	14	9.5	2.02703	2.02703	0.025504	NM_178789	153793	Tmem117	hypothetical protein LOC320709
chr2	91028809	91030024	+	9	8	8	7	15	14	17	11	11.625	7.25	1.90625	1.90625	0.0255121	NM_013839	214554	Nr1h3	nuclear receptor subfamily 1, group H, member 3,nuclear receptor subfamily 1, group H, member 3,nuclear receptor subfamily 1, group H, member 3,
chr6	48798829	48801433	+	36	21	37	29	25	17	9	17	23.625	-11.75	-1.66197	1.66197	0.0255398	NM_001098271	200832	Tmem176a	hepatocellular carcinoma-associated antigen 112
chr11	103829416	103832522	+	32	27	29	30	43	34	49	30	35.25	13.5	1.47368	1.47368	0.0255591	NM_007477	150246	Arf2	ADP-ribosylation factor 2,ADP-ribosylation factor 2,
chr7	27964129	27966607	+	20	10	17	24	27	30	14	31	22	11.5	1.70769	1.70769	0.0255622	NM_019394	195985	Mia1	melanoma inhibitory activity 1
chr2	146213030	146217058	+	64	27	50	53	35	32	29	21	38.25	-14	-1.448	1.448	0.0255762	NM_001033348	216131	Ralgapa2	hypothetical protein LOC241694
chr13	44920941	44923097	+	23	13	26	35	46	27	33	24	28.25	12	1.53933	1.53933	0.0255838	NM_021878	214129	Jarid2	jumonji protein,jumonji protein,jumonji protein,jumonji protein,
chr4	19464176	19465857	+	40	13	18	34	13	15	6	17	19.25	-10.5	-1.75	1.75	0.025591	NM_027769	193375	Cpne3	copine III
chr15	100489325	100492332	+	56	17	22	39	23	14	20	14	25.25	-12.5	-1.65789	1.65789	0.0256097	NM_033612	208563	Cela1	elastase 1, pancreatic
chr13	57662226	57664072	+	14	9	6	17	19	16	23	15	15.25	9	1.83721	1.83721	0.0256312	NM_001166463	217141	Spock1	n/a
chr10	119273451	119276687	+	21	30	31	50	19	20	17	17	25.125	-11.25	-1.57692	1.57692	0.0256381	NM_028736	213342	Grip1	glutamate receptor interacting protein 1 isoform,glutamate receptor interacting protein 1 isoform,glutamate receptor interacting protein 1 isoform,
chr5	33134283	33138334	+	43	25	55	53	59	47	66	43	49.375	16.75	1.40854	1.40854	0.025694	NM_194340	173428	C330019G07Rik	hypothetical protein LOC215476
chr6	5827536	5831530	+	27	28	25	51	36	59	34	40	38.375	15.25	1.49593	1.49593	0.0257016	NM_010063	216844	Dync1i1	dynein cytoplasmic 1 intermediate chain 1,dynein cytoplasmic 1 intermediate chain 1,dynein cytoplasmic 1 intermediate chain 1,
chr14	118062530	118065725	+	23	9	20	28	37	29	22	23	23.625	11.25	1.625	1.625	0.0257089	NM_011821	197155	Gpc6	glypican 6 isoform 2,glypican 6 isoform 2,
chr19	16392155	16395729	+	37	33	29	49	39	55	43	49	42.875	15.75	1.45	1.45	0.0257159	NM_008139	215618	Gnaq	guanine nucleotide binding protein, alpha q
chr9	100691893	100698474	+	94	61	71	93	65	60	40	48	66.375	-19.25	-1.33921	1.33921	0.0257178	NM_009282	215238	Stag1	stromal antigen 1
chr11	88460228	88462704	+	44	23	32	50	29	21	16	20	28.625	-11.75	-1.51648	1.51648	0.0257198	NM_054043	192047	Msi2	Musashi homolog 2,Musashi homolog 2,Musashi homolog 2,Musashi homolog 2,
chr15	44549988	44554295	+	52	29	34	52	35	21	27	16	32.75	-13.5	-1.51923	1.51923	0.025765	NM_178765	188698	5730410E15Rik	Golgi-localized syntaphilin-related protein,Golgi-localized syntaphilin-related protein,Golgi-localized syntaphilin-related protein,Golgi-localized syntaphilin-related protein,
chr13	3789156	3792682	+	28	18	33	29	45	27	39	32	31.75	12.5	1.4902	1.4902	0.0257817	NM_027416	193484	Calml3	calmodulin-like 3
chr11	51801988	51804829	+	24	24	29	42	55	43	34	24	34.375	13.25	1.47748	1.47748	0.0257834	NM_009458	215143	Ube2b	ubiquitin-conjugating enzyme E2B, RAD6 homology
chr8	28380718	28382999	+	32	19	26	36	17	18	7	18	21.25	-10.5	-1.65625	1.65625	0.0257925	NM_007918	219924	Eif4ebp1	eukaryotic translation initiation factor 4E
chr14	12840984	12842975	+	13	9	25	24	29	31	26	16	21.875	11.25	1.69231	1.69231	0.0258014	NM_008981	207579	Ptprg	protein tyrosine phosphatase, receptor type, G,protein tyrosine phosphatase, receptor type, G,
chr18	61584055	61587380	+	28	11	27	20	35	23	31	31	26.25	12	1.59259	1.59259	0.0258064	NM_133249	212929	Ppargc1b	peroxisome proliferative activated receptor,
chr19	23612286	23616039	+	26	23	30	41	41	46	38	29	34.5	13	1.46429	1.46429	0.0258209	NM_026188	165260	1700028P14Rik	hypothetical protein LOC67483
chr14	24645960	24652350	+	48	27	58	63	68	70	44	53	54	17.5	1.38674	1.38674	0.0258295	NM_010610	219370	Kcnma1	large conductance calcium-activated potassium,large conductance calcium-activated potassium,large conductance calcium-activated potassium,large conductance calcium-activated potassium,large conductance calcium-activated potassium,
chr18	74428569	74431391	+	34	36	27	49	25	21	14	24	28.625	-12.75	-1.57303	1.57303	0.0258318	NM_013594	214615	Mbd1	methyl-CpG binding domain protein 1,methyl-CpG binding domain protein 1,methyl-CpG binding domain protein 1,methyl-CpG binding domain protein 1,
chr7	116168643	116172617	+	27	15	35	47	47	37	35	38	35	14	1.5	1.5	0.0258367	NM_021885	195279	Tub	tubby
chr11	102676817	102678964	+	6	12	19	39	31	32	25	21	22.875	12.25	1.73134	1.73134	0.0258382	NM_001159382	217360	Gjc1	n/a
chr8	122688776	122692358	+	13	22	41	38	44	49	28	33	34	14.5	1.54206	1.54206	0.0258396	NM_001033980	178787	Fam92b	hypothetical protein LOC436062
chr4	137567448	137573377	+	77	51	77	83	57	45	49	40	59.625	-17.25	-1.33824	1.33824	0.0259008	NM_172703	216792	Eif4g3	eukaryotic translation initiation factor 4,eukaryotic translation initiation factor 4,eukaryotic translation initiation factor 4,eukaryotic translation initiation factor 4,
chr6	53946053	53948024	+	28	15	15	31	13	12	8	11	16.125	-8.75	-1.74468	1.74468	0.025917	NM_027749	211487	Cpvl	n/a
chr4	46918915	46921196	+	29	23	21	31	12	13	16	14	20	-9.5	-1.62295	1.62295	0.0259192	NM_001081141	201208	Gabbr2	gamma-aminobutyric acid (GABA) B receptor 2
chr4	117108681	117111823	+	9	18	27	31	31	35	22	31	26	12	1.6	1.6	0.0259475	NM_025739	221072	Rnf220	hypothetical protein LOC66743,hypothetical protein LOC66743,hypothetical protein LOC66743,hypothetical protein LOC66743,hypothetical protein LOC66743,
chr19	16839334	16841932	+	47	14	25	39	27	14	10	15	23.125	-11.75	-1.68116	1.68116	0.0259476	NM_173028	189803	Vps13a	vacuolar protein sorting 13A,vacuolar protein sorting 13A,vacuolar protein sorting 13A,
chr2	42471441	42474080	+	46	18	31	37	22	22	16	13	25.125	-11.75	-1.61039	1.61039	0.0259769	NM_053011	187385	Lrp1b	low density lipoprotein-related protein 1B
chr4	5625165	5627385	+	39	26	32	43	26	9	15	28	26.875	-12.25	-1.59036	1.59036	0.0259783	NM_173426	161026	Fam110b	hypothetical protein LOC242297,hypothetical protein LOC242297,hypothetical protein LOC242297,
chr6	122516123	122519644	+	56	27	52	37	25	30	13	30	34	-14.5	-1.54206	1.54206	0.025993	NM_009645	219360	Aicda	activation-induced cytidine deaminase
chr17	72956300	72962536	+	55	55	71	79	38	42	47	40	53.625	-16.75	-1.37017	1.37017	0.0259959	NM_007439	200703	Alk	anaplastic lymphoma kinase
chr6	135738595	135740790	+	12	16	16	27	36	23	24	19	21.75	10.5	1.63636	1.63636	0.0260019	NM_008171	219855	Grin2b	glutamate receptor, ionotropic, NMDA2B (epsilon
chr15	58810172	58822875	+	114	102	142	192	185	134	130	141	142.875	28.75	1.22374	1.22374	0.0260033	NM_001146180	217416	Mtss1	n/a
chr7	121344833	121347754	+	33	22	17	59	12	9	26	17	23.75	-12	-1.67606	1.67606	0.0260383	NM_033370	213081	Copb1	coatomer protein complex, subunit beta 1
chr9	50749036	50751060	+	36	11	29	30	14	12	17	11	19.375	-10.25	-1.7193	1.7193	0.0260423	NM_178710	188739	Sik2	SNF1-like kinase 2
chr14	18869849	18872494	+	35	13	23	39	15	16	8	17	20.125	-10.25	-1.68333	1.68333	0.0260829	NM_009380	219479	Thrb	thyroid hormone receptor beta
chr7	140137805	140140987	+	32	44	39	58	25	28	27	23	34.625	-13.75	-1.4955	1.4955	0.0260869	NM_207302	211746	Zranb1	zinc finger, RAN-binding domain containing 1,zinc finger, RAN-binding domain containing 1,
chr18	67635882	67638958	+	19	24	22	37	37	31	31	36	30.5	12	1.4898	1.4898	0.0260871	NM_144867	191229	Slmo1	slowmo homolog 1,slowmo homolog 1,
chr7	75106223	75110678	+	30	32	21	47	49	39	37	42	37.875	13.75	1.44355	1.44355	0.0260887	NM_010513	219415	Igf1r	insulin-like growth factor I receptor,insulin-like growth factor I receptor,
chr14	32051765	32054252	+	27	33	27	48	27	10	14	24	26	-12.5	-1.63291	1.63291	0.0261274	NM_027949	193266	Phf7	PHD finger protein 7,PHD finger protein 7,
chr4	98227412	98232640	+	34	40	56	81	82	61	58	50	57.625	17.75	1.3641	1.3641	0.026129	NM_001005787	202528	Inadl	InaD-like protein isoform 4
chr5	34801956	34804226	+	30	17	17	31	12	6	12	17	17.625	-9.25	-1.71154	1.71154	0.0261429	NM_001030306	169328	Fam193a	hypothetical protein LOC231128
chr14	64498263	64500150	+	23	26	30	32	23	10	14	14	21.25	-10.5	-1.65625	1.65625	0.0261518	NM_028228	193158	2610028A01Rik	PIN2/TRF1-interacting protein
chr2	35029456	35035735	+	101	60	75	109	61	48	65	56	71.625	-19.25	-1.31048	1.31048	0.026157	NM_012018	187186	Cep110	n/a
chr12	103455096	103456843	+	7	4	15	15	15	11	23	18	13.625	8.75	1.94595	1.94595	0.0261619	NM_172152	216553	Slc24a4	solute carrier family 24
chr8	14168460	14171207	+	45	19	20	50	17	17	16	21	25	-11.5	-1.5974	1.5974	0.0261698	NM_001145965	186810	Dlgap2	n/a
chr4	136251124	136253757	+	12	16	17	16	33	21	14	25	19.75	9.5	1.63333	1.63333	0.0261848	NM_010142	215312	Ephb2	Eph receptor B2,Eph receptor B2,Eph receptor B2,
chr2	79722141	79724996	+	40	30	23	36	19	8	26	17	25.125	-12.25	-1.64474	1.64474	0.0261886	NM_001009978	202430	Pde1a	phosphodiesterase 1A, calmodulin-dependent
chr18	34848372	34850191	+	42	7	11	21	10	5	9	10	14	-9.5	-2.02703	2.02703	0.0261922	NM_010280	209485	Gfra3	glial cell line derived neurotrophic factor
chr13	35930058	35934409	+	46	28	50	65	70	58	48	49	51.875	16.25	1.37143	1.37143	0.0261957	NM_001123386	187241	Cdyl	n/a
chr3	122280597	122285769	+	76	35	47	60	36	33	30	35	43.75	-15.5	-1.43056	1.43056	0.0261978	NM_153118	190492	Fnbp1l	formin binding protein 1-like
chr1	192711878	192714806	+	5	21	25	35	32	33	32	26	26.625	12.75	1.62963	1.62963	0.0262032	NM_178775	210629	Rps6kc1	ribosomal protein S6 kinase, 52kDa, polypeptide,ribosomal protein S6 kinase, 52kDa, polypeptide,
chr14	21268017	21269464	+	33	6	9	19	9	6	6	6	11.5	-8.5	-2.17241	2.17241	0.0262213	NM_001163639	157891	Ttc18	n/a
chr11	50098661	50102210	+	34	32	21	38	63	47	32	27	37.25	14	1.46281	1.46281	0.0262468	NM_175334	189503	Maml1	mastermind like 1
chr11	72325623	72328307	+	19	18	17	24	24	26	33	26	24.25	11	1.58667	1.58667	0.0262916	NM_029932	192402	Spns3	spinster homolog 3
chr19	23971888	23978021	+	109	57	87	107	79	54	45	64	74.375	-20.25	-1.31518	1.31518	0.0263029	NM_177034	208365	Apba1	amyloid beta (A4) precursor protein binding,
chr18	37280565	37282315	+	39	13	12	18	15	5	5	12	14.75	-10	-2.02564	2.02564	0.0263225	NM_001003671	221386	Pcdhac1	protocadherin alpha subfamily C, 1
chr2	13357292	13363857	+	64	37	68	70	30	45	36	37	48.25	-15.5	-1.38272	1.38272	0.0263248	NM_001081084	205897	Cubn	cubilin (intrinsic factor-cobalamin receptor)
chr3	135340233	135345617	+	114	63	70	122	70	54	53	68	76	-20.5	-1.31179	1.31179	0.0263593	NM_008689	216849	Nfkb1	nuclear factor kappa-B, subunit 1,nuclear factor kappa-B, subunit 1,nuclear factor kappa-B, subunit 1,
chr1	58473371	58479214	+	83	50	51	61	22	42	43	39	49.75	-19	-1.47205	1.47205	0.0263607	NM_001042634	201561	Clk1	CDC-like kinase 1 isoform 1
chr17	50696485	50699408	+	57	14	38	60	30	27	16	20	31.5	-13.5	-1.54545	1.54545	0.0263656	NM_013880	196598	Plcl2	phospholipase C-like 2
chr13	36562442	36565942	+	17	19	28	33	39	22	29	41	29.125	12.75	1.56044	1.56044	0.0263736	NM_024274	194808	Fars2	phenylalanine-tRNA synthetase 2 (mitochondrial)
chr19	46954994	46963455	+	58	64	90	119	114	95	79	84	88.25	21.5	1.27742	1.27742	0.0263859	NM_029810	192450	Nt5c2	5'-nucleotidase, cytosolic II,5'-nucleotidase, cytosolic II,5'-nucleotidase, cytosolic II,
chr3	130926836	130929909	+	9	21	35	38	39	35	31	35	30.75	13.5	1.5625	1.5625	0.0263923	NM_010703	215030	Lef1	lymphoid enhancer binding factor 1,lymphoid enhancer binding factor 1,lymphoid enhancer binding factor 1,
chr16	8870494	8871976	+	32	6	20	16	11	5	3	12	12.875	-9.25	-2.12121	2.12121	0.0263946	NM_001081400	168388	1810013L24Rik	hypothetical protein LOC69053
chr6	138360149	138365008	+	76	54	50	65	41	46	32	37	50.5	-17.5	-1.41916	1.41916	0.0264379	NM_207222	211762	Lmo3	LIM domain only 3,LIM domain only 3,
chr6	12321710	12323785	+	6	10	18	18	24	16	20	20	16.875	9.25	1.7551	1.7551	0.0264384	NM_001164805	185575	Thsd7a	n/a
chr18	58793919	58796521	+	16	8	23	28	45	29	18	17	22.5	11	1.64706	1.64706	0.0264431	NM_001081072	221359	Slc27a6	solute carrier family 27 (fatty acid
chr2	120835142	120837271	+	31	24	17	31	13	12	13	16	19.75	-10	-1.67797	1.67797	0.0264616	NM_010761	207459	Ccndbp1	cyclin D-type binding-protein 1,cyclin D-type binding-protein 1,
chr6	38149132	38152980	+	26	25	36	48	51	64	22	40	39.375	15.75	1.5	1.5	0.0265033	NM_194061	185599	D630045J12Rik	n/a
chr3	105415423	105417582	+	16	12	13	24	32	18	22	22	19.875	9.75	1.65	1.65	0.0265356	NM_019931	195596	Kcnd3	potassium voltage-gated channel, Shal-related
chr9	96045891	96051272	+	24	25	44	62	53	52	47	39	43.25	15.5	1.43662	1.43662	0.0265386	NM_177352	189178	Gk5	glycerol kinase 5 (putative),glycerol kinase 5 (putative),
chr6	52678312	52681210	+	48	28	39	59	29	28	21	26	34.375	-12.75	-1.45536	1.45536	0.0265497	NM_025816	194393	Tax1bp1	Tax1 binding protein 1 homolog
chr19	58324033	58327571	+	22	25	39	49	56	44	29	43	38.5	14.5	1.464	1.464	0.0265604	NM_010279	215239	Gfra1	glial cell line derived neurotrophic factor,glial cell line derived neurotrophic factor,glial cell line derived neurotrophic factor,
chr6	5399355	5401457	+	21	17	31	34	14	14	15	11	19.25	-9.5	-1.65517	1.65517	0.0265622	NM_023048	195179	Asb4	ankyrin repeat and SOCS box-containing protein,ankyrin repeat and SOCS box-containing protein,
chr6	73014631	73017300	+	37	19	33	37	18	20	15	17	24.125	-10.75	-1.57333	1.57333	0.0265643	NM_001164669	139170	Dnahc6	n/a
chr8	93387511	93389459	+	12	7	15	20	14	25	24	18	17.125	9.75	1.79592	1.79592	0.0265678	NM_177224	189234	Chd9	chromodomain helicase DNA binding protein 9,chromodomain helicase DNA binding protein 9,
chr3	97709181	97712922	+	60	34	29	62	21	23	34	28	36.25	-14	-1.47863	1.47863	0.0265709	NM_011342	214816	Sec22b	SEC22 vesicle trafficking protein-like 1,SEC22 vesicle trafficking protein-like 1,
chr9	71884178	71889404	+	61	43	45	65	43	20	41	29	43.125	-15.75	-1.44681	1.44681	0.0265738	NM_011544	219045	Tcf12	transcription factor 12,transcription factor 12,transcription factor 12,transcription factor 12,transcription factor 12,
chr14	120236785	120244079	+	72	64	92	119	75	49	57	54	71.875	-18.75	-1.3	1.3	0.0265742	NM_015820	196478	Hs6st3	heparan sulfate 6-O-sulfotransferase 3
chr10	122268035	122270003	+	11	11	9	23	14	28	22	18	17.5	9.5	1.7451	1.7451	0.026577	NM_176919	189317	Ppm1h	protein phosphatase 1H (PP2C domain containing),protein phosphatase 1H (PP2C domain containing),protein phosphatase 1H (PP2C domain containing),
chr16	24973584	24977257	+	37	14	19	34	20	41	37	44	31.875	15.25	1.62887	1.62887	0.026592	NM_001145954	217434	Lpp	n/a
chr4	84141896	84147919	+	72	48	51	85	62	31	35	37	51.75	-16.5	-1.37931	1.37931	0.0265947	NM_172870	217948	Bnc2	basonuclin 2,basonuclin 2,basonuclin 2,
chr6	8203315	8204762	+	27	15	11	13	8	4	9	8	11.75	-8.5	-2.13333	2.13333	0.026633	NM_026632	193865	Rpa3	replication protein A3
chr13	21028218	21030058	+	30	21	16	18	14	8	6	14	16.125	-9.75	-1.86667	1.86667	0.0266634	NM_012054	208843	Aoah	acyloxyacyl hydrolase
chr14	25289962	25296646	+	35	44	40	62	45	70	54	54	52	17.5	1.40462	1.40462	0.0266764	NM_001081247	220860	Polr3a	polymerase (RNA) III (DNA directed) polypeptide
chr2	33641874	33644001	+	37	15	40	52	32	15	16	17	26.75	-12	-1.57831	1.57831	0.0266796	NM_175184	212161	Fam125b	hypothetical protein LOC72543
chr6	124820210	124823227	+	38	37	28	38	30	11	16	24	27.75	-13	-1.61176	1.61176	0.0266975	NM_013488	218920	Cd4	CD4 antigen,CD4 antigen,
chr2	135205027	135207389	+	25	24	40	34	27	15	13	14	23.875	-11.25	-1.61644	1.61644	0.0267014	NM_001145830	186846	Plcb1	n/a
chr5	9439551	9442137	+	12	12	13	27	30	21	26	16	19.625	10.25	1.7069	1.7069	0.0267047	NM_172706	161239	9330182L06Rik	hypothetical protein LOC231014,hypothetical protein LOC231014,
chr17	28146157	28150309	+	51	22	28	45	59	53	38	36	41.625	15.25	1.44853	1.44853	0.0267059	NM_181413	211888	Anks1	ankyrin repeat and sterile alpha motif domain,ankyrin repeat and sterile alpha motif domain,ankyrin repeat and sterile alpha motif domain,ankyrin repeat and sterile alpha motif domain,ankyrin repeat and sterile alpha motif domain,
chr4	63048176	63057392	+	83	62	58	96	102	93	77	70	81.125	20.25	1.28521	1.28521	0.0267151	NM_001045514	201496	Akna	AT-hook transcription factor,AT-hook transcription factor,AT-hook transcription factor,
chr19	27847635	27849444	+	2	11	15	30	18	20	22	30	18.875	11.75	1.90385	1.90385	0.0267285	NM_001166414	217142	Rfx3	n/a
chr13	108612678	108618485	+	44	49	70	88	103	71	59	61	68.125	18.25	1.30932	1.30932	0.02673	NM_145456	211463	Zswim6	n/a
chr4	104913902	104920174	+	28	31	50	74	52	66	51	52	50.875	18.25	1.43713	1.43713	0.0267411	NM_080555	191969	Ppap2b	phosphatidic acid phosphatase type 2B
chr4	106671461	106673927	+	35	23	22	39	42	40	29	43	34.75	13.5	1.48214	1.48214	0.0267463	NM_198438	186971	Ssbp3	single-stranded DNA-binding protein isoform b
chr13	95776696	95779129	+	50	18	26	56	15	24	21	20	28.125	-12.25	-1.55682	1.55682	0.0267506	NM_172590	190049	Wdr41	WD repeat domain 41
chr13	81027326	81034866	+	94	73	82	129	73	65	65	56	79.125	-19.25	-1.27698	1.27698	0.0267588	NM_001042591	216026	Arrdc3	arrestin domain containing 3
chr17	64336723	64339053	+	17	8	16	19	27	13	27	22	19	10	1.71429	1.71429	0.0267734	NM_008000	215684	Fert2	fer (fms/fps related) protein kinase, testis
chr2	61596617	61601034	+	43	35	35	76	29	26	21	35	36.875	-13.75	-1.45833	1.45833	0.0267799	NM_021526	195340	Psmd14	proteasome (prosome, macropain) 26S subunit,
chr4	141236117	141242752	+	65	68	74	98	110	90	87	62	82.625	19.75	1.27148	1.27148	0.0267916	NM_001017966	202310	Ddi2	DNA-damage inducible protein 2
chr7	146635428	146640158	+	71	32	65	69	43	37	32	37	47.5	-15.5	-1.38994	1.38994	0.0267974	NM_001127363	158926	Inpp5a	n/a
chr5	106158722	106160213	+	33	16	16	28	10	19	6	10	17	-9.5	-1.77551	1.77551	0.0268336	NM_178701	188751	Lrrc8d	leucine rich repeat containing 8D,leucine rich repeat containing 8D,
chr1	136846484	136848051	+	8	3	18	18	19	31	13	13	15.5	10	1.95238	1.95238	0.0268415	NM_001081307	201125	Ppp1r12b	protein phosphatase 1, regulatory (inhibitor),protein phosphatase 1, regulatory (inhibitor),protein phosphatase 1, regulatory (inhibitor),
chr13	52919574	52924240	+	30	30	40	59	45	48	47	54	44.875	15.75	1.42568	1.42568	0.0268531	NM_016709	196424	Auh	AU RNA-binding enoyl-coenzyme A hydratase,AU RNA-binding enoyl-coenzyme A hydratase,AU RNA-binding enoyl-coenzyme A hydratase,
chr11	68323344	68324630	+	11	6	7	10	20	15	15	9	12	7.5	1.90909	1.90909	0.0268727	NM_001081566	205836	Pik3r6	p87 phosphoinositide 3-kinase gamma adapter,p87 phosphoinositide 3-kinase gamma adapter,
chr10	62443905	62449110	+	30	29	53	70	71	51	55	43	50.125	16.75	1.4012	1.4012	0.0269018	NM_027425	187403	Rufy2	RUN and FYVE domain-containing 2
chr9	118678780	118680533	+	0	7	13	15	16	17	20	10	12.5	9	2.125	2.125	0.0269174	NM_001113514	208236	Itga9	n/a
chr2	102187649	102192072	+	57	39	38	61	32	30	32	26	39.375	-14.25	-1.44186	1.44186	0.0269317	NM_020267	196019	Trim44	DIPB protein
chr17	23326364	23329040	+	16	8	14	24	20	28	26	16	19.25	10.5	1.75	1.75	0.026932	NM_009555	71578	Zfp40	zinc finger protein 40
chr4	133288006	133290405	+	26	14	33	40	54	33	36	25	32.375	13.25	1.51456	1.51456	0.0269919	NM_001080819	215979	Arid1a	AT rich interactive domain 1A,AT rich interactive domain 1A,AT rich interactive domain 1A,
chr1	38041994	38044364	+	56	25	28	38	23	21	16	23	28.5	-13	-1.59091	1.59091	0.0269953	NM_172054	212388	Txndc9	thioredoxin domain containing 9,thioredoxin domain containing 9,
chr7	96281744	96283772	+	7	4	19	20	18	26	21	13	16	10	1.90909	1.90909	0.0270021	NM_028343	155140	Tmem135	hypothetical protein LOC72759
chr2	148196490	148198952	+	30	23	24	26	17	8	13	17	19.875	-10.25	-1.69492	1.69492	0.027013	NM_009219	215279	Sstr4	somatostatin receptor 4
chr15	82807806	82811099	+	18	16	21	30	43	28	22	24	25.25	10.5	1.525	1.525	0.027041	NM_028728	213344	Nfam1	NFAT activation molecule 1 protein
chr12	75051238	75053694	+	35	24	34	56	23	17	27	18	28.5	-11.5	-1.50549	1.50549	0.0270538	NM_010431	219456	Hif1a	hypoxia inducible factor 1, alpha subunit,hypoxia inducible factor 1, alpha subunit,hypoxia inducible factor 1, alpha subunit,hypoxia inducible factor 1, alpha subunit,
chr2	69818304	69824778	+	31	38	65	83	68	68	57	64	59.625	19.25	1.385	1.385	0.0270641	NM_001081548	187568	Ubr3	zinc finger protein 650 isoform 1,zinc finger protein 650 isoform 1,zinc finger protein 650 isoform 1,
chr4	56788897	56793599	+	72	39	54	33	36	31	24	28	40.25	-17	-1.53543	1.53543	0.0270679	NM_026079	194212	Ikbkap	inhibitor of kappa light polypeptide enhancer in
chr13	95993590	95997335	+	34	38	31	58	23	33	17	20	31.625	-13.25	-1.53	1.53	0.0270717	NM_172263	178446	Pde8b	phosphodiesterase 8B,phosphodiesterase 8B,
chr2	135796131	135803093	+	63	67	67	99	65	43	40	49	61.25	-18	-1.3445	1.3445	0.0270844	NM_013829	184885	Plcb4	phospholipase C beta 4,phospholipase C beta 4,phospholipase C beta 4,
chr2	71137522	71142157	+	29	27	47	30	49	34	52	39	39.25	14.5	1.45312	1.45312	0.0270918	NM_172436	190156	Slc25a12	solute carrier family 25 (mitochondrial carrier,
chr2	120191944	120194893	+	37	18	29	36	25	10	15	16	22.625	-10.75	-1.62319	1.62319	0.0271065	NM_001110497	159363	Tmem87a	n/a
chr15	12721520	12723429	+	33	24	15	31	8	10	13	20	19.5	-10.5	-1.73684	1.73684	0.0271378	NM_029998	173954	6030458C11Rik	hypothetical protein LOC77877
chr2	72793146	72797658	+	16	20	50	53	52	51	39	37	39.75	16	1.50394	1.50394	0.0271731	NM_001098425	220083	Sp3	Sp3 transcription factor isoform 2,Sp3 transcription factor isoform 2,
chr4	8629583	8634323	+	38	36	70	59	60	77	57	52	57.25	18.5	1.38542	1.38542	0.0272018	NM_001081417	215875	Chd7	chromodomain helicase DNA binding protein 7
chr7	31151008	31152167	+	2	6	11	13	20	12	14	11	11.125	7.75	2.06897	2.06897	0.0272154	NM_175478	212124	Lrfn3	leucine rich repeat and fibronectin type III
chr4	55548423	55551176	+	27	21	39	35	15	16	20	16	23.5	-10.5	-1.57534	1.57534	0.0272348	NM_010637	220506	Klf4	Kruppel-like factor 4 (gut)
chr15	67945741	67948643	+	61	23	30	34	20	17	17	27	28.625	-13.25	-1.60227	1.60227	0.0272454	NM_198644	188035	Zfat	ZFAT zinc finger 1
chr1	167050618	167056170	+	45	24	62	41	61	56	49	48	49.25	16.5	1.40244	1.40244	0.0272478	NM_032005	213097	Tbx19	T-box 19
chr18	39068852	39070540	+	31	23	25	29	22	17	12	8	20.625	-10.75	-1.70492	1.70492	0.0272494	NM_001033789	184791	Gm5820	hypothetical protein LOC545253
chr1	59869475	59871934	+	14	11	20	22	32	33	11	23	21	10.5	1.66667	1.66667	0.0272658	NM_007561	200598	Bmpr2	bone morphogenic protein receptor, type II
chr13	46908658	46911795	+	36	18	28	40	39	31	48	38	35.375	14.25	1.50442	1.50442	0.0272771	NM_010617	198375	Kif13a	kinesin family member 13A,kinesin family member 13A,
chr9	25285586	25288278	+	34	21	38	46	26	19	12	22	26.625	-11.25	-1.53571	1.53571	0.0272816	NM_026189	194125	Eepd1	hypothetical protein LOC67484
chr10	99587929	99592023	+	12	18	42	53	44	41	42	36	36.125	15.75	1.55752	1.55752	0.0272911	NM_013598	218899	Kitl	kit ligand,kit ligand,kit ligand,
chr7	107040169	107043924	+	21	23	34	64	61	41	42	35	39.5	15.5	1.48819	1.48819	0.0272958	NM_001164258	185728	Xrra1	n/a
chr15	84561835	84566421	+	39	18	25	39	54	32	31	40	34.875	13.25	1.46903	1.46903	0.0272961	NM_028455	193077	Arhgap8	Rho GTPase activating protein 8,Rho GTPase activating protein 8,Rho GTPase activating protein 8,Rho GTPase activating protein 8,
chr14	36412488	36414781	+	6	10	16	26	29	21	22	15	18.125	9.75	1.73585	1.73585	0.027314	NM_008166	200078	Grid1	glutamate receptor, ionotropic, delta 1
chr5	101219718	101222932	+	21	29	27	26	34	29	37	40	31.625	12.25	1.48039	1.48039	0.0273333	NM_001081107	215951	Helq	helicase, mus308-like
chr17	3706635	3708191	+	3	10	5	17	17	16	17	11	12.25	8	1.9697	1.9697	0.0273551	NM_198958	208274	Nox3	NADPH oxidase 3
chr1	167499262	167500859	+	35	10	18	13	8	7	10	9	13.75	-9	-1.97297	1.97297	0.0273556	NM_173029	189801	Adcy10	soluble adenylyl cyclase
chr2	142047917	142049586	+	20	25	19	11	15	5	6	10	14.375	-9.75	-2.02632	2.02632	0.0273664	NM_001013802	216224	Macrod2	MACRO domain containing 2 isoform 1,MACRO domain containing 2 isoform 1,
chr8	48309812	48316056	+	58	59	58	93	84	78	85	61	73	19	1.29921	1.29921	0.0273731	NM_001114311	187457	Stox2	n/a
chr9	29698594	29702077	+	33	34	57	50	24	23	26	30	34.75	-13	-1.46018	1.46018	0.0273781	NM_172290	220754	Ntm	neurotrimin,neurotrimin,neurotrimin,
chr1	53931486	53933631	+	37	12	23	36	18	15	13	10	19.875	-9.75	-1.65	1.65	0.0273795	NM_001001883	202651	Hecw2	HECT, C2 and WW domain containing E3 ubiquitin
chr1	62078130	62082858	+	20	20	41	68	66	38	36	49	41.5	16.5	1.49624	1.49624	0.0273886	NM_001081050	201263	Pard3b	par-3 partitioning defective 3 homolog B,par-3 partitioning defective 3 homolog B,par-3 partitioning defective 3 homolog B,
chr13	77848681	77850955	+	10	6	17	31	23	32	21	17	19.5	11	1.78571	1.78571	0.027405	NM_001163419	153106	Fam172a	n/a
chr10	106270985	106273162	+	34	23	18	43	26	12	14	12	22	-11	-1.66667	1.66667	0.0274085	NM_177373	189164	Ppfia2	PTPRF interacting protein alpha 2,PTPRF interacting protein alpha 2,
chr17	64621404	64628496	+	46	51	88	117	96	80	81	86	80.625	22.75	1.32852	1.32852	0.0274148	NM_144859	212707	Pja2	ring finger protein 131 isoform b
chr19	17225012	17229335	+	28	25	37	56	56	40	40	44	40.75	14.5	1.43284	1.43284	0.0274256	NM_181348	186262	Prune2	n/a
chr15	92036938	92042927	+	90	44	68	93	65	40	51	37	60	-17.5	-1.34146	1.34146	0.0274385	NM_001159647	217406	Cntn1	n/a
chr10	82438125	82441317	+	44	30	35	47	23	23	20	26	31	-12	-1.48	1.48	0.0274394	NM_021439	207170	Chst11	carbohydrate sulfotransferase 11
chr17	44809213	44811958	+	20	7	26	15	38	26	21	17	21.375	10.75	1.67188	1.67188	0.0274472	NM_001145920	216531	Runx2	n/a
chr3	105582979	105586832	+	41	41	77	62	46	35	32	25	44.5	-16	-1.43836	1.43836	0.0274528	NM_145541	212619	Rap1a	RAS-related protein-1a
chr8	116179766	116181911	+	9	18	19	29	31	27	34	16	23.25	11	1.61972	1.61972	0.0274655	NM_001048145	201461	Syce1l	hypothetical protein LOC668110 isoform 1
chr1	84107200	84114116	+	74	54	93	115	73	48	46	58	69	-18	-1.3	1.3	0.0274702	NM_001003948	202594	Pid1	hypothetical protein LOC98496
chr9	66039245	66040903	+	19	18	24	21	10	12	9	10	15.5	-9	-1.81818	1.81818	0.0275055	NM_010019	199422	Dapk2	death-associated kinase 2
chr12	77122696	77128855	+	67	44	43	85	46	32	40	33	48	-15.5	-1.38509	1.38509	0.027517	NM_001005510	216279	Syne2	synaptic nuclear envelope 2,synaptic nuclear envelope 2,
chr12	71391415	71394202	+	31	33	26	39	25	20	15	14	25.375	-11.75	-1.60256	1.60256	0.0275193	NM_001110203	220079	Trim9	n/a
chr8	113977736	113979933	+	28	25	21	25	15	12	13	13	19.125	-10.25	-1.73214	1.73214	0.0275461	NM_001170743	185167	Wdr59	n/a
chr16	18318369	18324342	+	30	50	46	56	67	51	74	39	52.75	17.5	1.39773	1.39773	0.0275686	NM_138583	191466	D16H22S680E	hypothetical protein LOC27883,hypothetical protein LOC27883,
chr18	25853091	25857285	+	43	44	47	36	25	32	23	22	34.75	-14.5	-1.52727	1.52727	0.0275893	NM_001146295	211431	Celf4	n/a
chr16	94917284	94920243	+	19	23	29	37	61	39	26	22	32	13	1.5098	1.5098	0.0275924	NM_001113389	211599	Dyrk1a	n/a
chr18	16885393	16886961	+	30	16	21	26	13	11	13	11	17.5	-9	-1.69231	1.69231	0.0276131	NM_007664	219989	Cdh2	cadherin 2
chr3	82156001	82157232	+	11	5	8	6	11	8	19	17	11.25	8	2.10345	2.10345	0.0276294	NM_001081230	201157	Mtap9	microtubule-associated protein 9,microtubule-associated protein 9,microtubule-associated protein 9,microtubule-associated protein 9,
chr10	26086799	26092732	+	32	32	47	81	64	59	52	53	52.375	17.75	1.40805	1.40805	0.0276346	NM_172787	189910	L3mbtl3	l(3)mbt-like 3,l(3)mbt-like 3,l(3)mbt-like 3,l(3)mbt-like 3,
chr10	122314551	122316956	+	27	29	32	49	21	16	23	18	26.5	-11	-1.52381	1.52381	0.0276394	NM_176919	189317	Ppm1h	protein phosphatase 1H (PP2C domain containing),protein phosphatase 1H (PP2C domain containing),protein phosphatase 1H (PP2C domain containing),
chr2	93093017	93098759	+	28	30	56	59	73	52	42	46	48.25	16	1.39752	1.39752	0.027643	NM_183180	188438	Tspan18	tetraspanin 18
chr9	83296388	83300376	+	60	39	46	55	32	32	26	34	40.625	-14.25	-1.42537	1.42537	0.027649	NM_027448	213501	Lca5	Leber congenital amaurosis 5 isoform b
chr1	20909602	20913733	+	33	28	42	62	71	50	38	43	45.75	15	1.39216	1.39216	0.0276935	NM_028829	213319	Paqr8	progestin and adipoQ receptor family member,progestin and adipoQ receptor family member,
chr9	42552569	42554534	+	17	8	16	16	26	24	16	19	18.125	9.25	1.68519	1.68519	0.0277025	NM_175481	212123	Grik4	glutamate receptor KA1 precursor
chr5	14053833	14058601	+	26	29	33	51	53	47	40	34	39.375	13.75	1.42308	1.42308	0.0277062	NM_011348	219096	Sema3e	semaphorin 3E
chr7	104122097	104125476	+	19	24	24	32	49	30	30	25	29.625	11.25	1.46875	1.46875	0.0277092	NM_153591	190346	Nars2	asparaginyl-tRNA synthetase 2
chr15	58263666	58265696	+	49	12	19	44	18	10	20	14	22.5	-11.5	-1.68657	1.68657	0.0277387	NM_145959	178851	D15Ertd621e	hypothetical protein LOC210998
chr3	35965711	35970502	+	35	35	50	59	28	19	27	33	35.625	-13.25	-1.4569	1.4569	0.0277403	NM_172678	209492	Acad9	very-long-chain acyl-CoA dehydrogenase VLCAD
chr2	102122594	102124704	+	25	17	20	35	12	13	14	11	18.125	-8.75	-1.63636	1.63636	0.0277573	NM_020267	196019	Trim44	DIPB protein
chr2	57880192	57883752	+	12	25	23	46	47	35	23	39	31.5	13.5	1.54545	1.54545	0.0277617	NM_172855	189868	Galnt5	UDP-N-acetyl-alpha-D-galactosamine:polypeptide
chr4	138317414	138320987	+	48	44	32	38	33	17	26	21	32.875	-14.25	-1.5534	1.5534	0.0278037	NM_012045	197006	Pla2g2f	phospholipase A2, group IIF
chr5	122620738	122622765	+	16	14	19	15	28	25	23	18	20.375	9.25	1.5873	1.5873	0.0278183	NM_013636	214607	Ppp1cc	protein phosphatase 1, catalytic subunit, gamma,protein phosphatase 1, catalytic subunit, gamma,
chr8	79494443	79496580	+	58	19	21	50	14	23	23	17	27.625	-13.25	-1.63095	1.63095	0.027821	NM_001083906	215851	Nr3c2	nuclear receptor subfamily 3, group C, member 2
chr1	184424762	184427821	+	14	25	39	52	63	33	34	41	37.75	15	1.49587	1.49587	0.0278309	NM_009794	214980	Capn2	calpain 2
chr2	79184008	79187412	+	37	35	31	47	24	18	28	18	29.75	-12.5	-1.53191	1.53191	0.0278432	NM_001048176	209192	Cerkl	ceramide kinase-like
chr13	40944151	40949754	+	25	21	55	50	59	42	52	37	42.625	15.75	1.45324	1.45324	0.0278498	NM_023887	207115	Gcnt2	glucosaminyl (N-acetyl) transferase 2 isoform B
chr2	163054794	163061265	+	51	49	58	82	96	68	54	62	65.25	17	1.29956	1.29956	0.0278985	NM_001098799	75306	Tox2	TOX high mobility group box family member 2
chr5	141434930	141439426	+	32	49	36	62	41	23	16	27	35.625	-15.25	-1.54464	1.54464	0.0278999	NM_175362	189493	Card11	caspase recruitment domain family, member 11,caspase recruitment domain family, member 11,
chr17	50252755	50254271	+	19	8	16	23	32	20	26	17	20.125	9.75	1.63934	1.63934	0.0279091	NM_181397	202884	Rftn1	raft-linking protein
chr19	23417046	23419492	+	5	16	22	17	19	31	31	14	20.25	11.5	1.7931	1.7931	0.0279296	NM_174857	211523	Mamdc2	MAM domain containing 2
chr14	31629115	31636814	+	38	54	52	67	84	57	73	44	59.5	17.5	1.34483	1.34483	0.0279324	NM_001166532	185441	Sfmbt1	n/a
chr1	164169823	164174661	+	95	38	54	95	59	32	48	38	56.25	-18.5	-1.39362	1.39362	0.0279421	NM_172646	187147	Dnm3	n/a
chr18	54107328	54111114	+	26	24	63	64	80	44	51	46	49.25	17.5	1.4321	1.4321	0.0279515	NM_152809	187361	Csnk1g3	casein kinase 1, gamma 3
[truncated: 1,815 more rows]
